# Supplementary material for: Drosophila CG3303 is an essential endoribonuclease linked to TDP-43-mediated neurodegeneration
Source: Sci Rep. 2017 Jan 31;7:41559. doi: 10.1038/srep41559 (PMC5282483; doi:10.1038/srep41559)
Supplement: Supplementary Dataset 1 [file srep41559-s7.xls]

## Sheet: Sheet2
Alignment numbering	1	2	3	4	5	6	7	8	9	10	11	12	13	14	15	16	17	18	19	20	21	22	23	24	25	26	27	28	29	30	31	32	33	34	35	36	37	38	39	40	41	42	43	44	45	46	47	48	49
XendoU_SS																			-----	-----	-----	-----	-----	α1	-----	-----	-----	-----	-----	-----										-----	β1	-----	-----
XendoU_FR
XendoU Numbering																		10										20										30										40
																		|										|										|										|
gi|148222783|ref|NP_001081040.1|:1-292/1-292 UniProt: sp|Q8JFY9|ENDUA_XENLA (XendoU)	-	-	-	-	-	-	-	m	a	s	n	r	G	Q	-	L	N	H	E	L	S	K	L	F	N	E	L	W	D	A	D	Q	N	R	M	K	S	G	K	D	Y	R	I	S	L	Q	G	K	-
gi|213625135|gb|AAI69902.1|:1-292/1-292	-	-	-	-	-	-	-	m	a	s	n	r	G	Q	-	L	N	H	E	L	S	K	L	F	N	E	L	W	D	A	D	Q	N	R	M	K	S	G	K	D	Y	R	I	S	L	Q	G	K	-
gi|205360888|ref|NP_001128550.1|:1-292/1-292	-	-	-	-	-	-	-	m	e	a	n	r	G	Q	-	V	N	H	E	L	S	K	L	F	N	E	L	W	D	A	D	V	N	R	M	K	A	G	K	D	Y	R	I	S	L	Q	G	K	-
gi|187607203|ref|NP_001120485.1|:1-293/1-293	-	-	-	-	-	-	-	m	e	s	n	r	T	R	G	L	N	H	E	L	S	K	L	F	N	E	L	W	D	A	D	E	N	R	M	K	A	G	K	D	Y	R	I	S	L	Q	G	K	-
gi|530610229|ref|XP_005296741.1|:2-291/1-290	-	-	-	-	-	-	-	-	-	-	a	r	R	L	E	L	N	H	E	L	S	K	L	F	N	E	L	W	D	A	D	V	N	R	F	V	P	G	K	D	Y	T	I	D	L	Q	E	K	-
gi|591379381|ref|XP_007064238.1|:1-292/1-292	-	-	-	-	-	-	-	-	m	v	a	l	Q	L	E	L	N	H	E	L	S	K	L	F	N	E	L	W	D	A	D	V	N	R	F	V	P	G	K	D	Y	T	I	D	L	Q	E	K	-
gi|327273397|ref|XP_003221467.1|:2-291/1-290	-	-	-	-	-	-	-	-	-	-	s	e	R	E	P	L	N	H	E	L	S	K	L	F	N	Q	L	W	D	A	D	V	N	R	F	V	P	G	K	D	Y	T	I	S	L	Q	G	K	-
gi|637304782|ref|XP_008109644.1|:1-292/1-292	-	-	-	-	-	-	-	-	m	f	i	s	R	E	P	L	N	H	E	L	S	K	L	F	N	Q	L	W	D	A	D	V	N	R	F	V	P	G	K	D	Y	T	I	S	L	Q	G	K	-
gi|395541319|ref|XP_003772592.1|:7-291/1-285	-	-	-	-	-	-	-	-	-	-	-	-	-	-	-	L	N	H	E	L	S	K	L	F	N	Q	L	W	D	A	D	V	N	R	F	R	P	G	R	D	Y	A	I	S	L	Q	G	K	-
gi|558183270|ref|XP_006127765.1|:7-291/1-285	-	-	-	-	-	-	-	-	-	-	-	-	-	-	-	L	N	H	E	L	S	K	L	F	N	E	L	W	D	A	D	V	N	R	F	V	P	G	K	D	Y	T	I	D	L	Q	G	K	-
gi|701320632|ref|XP_009989951.1|:3-285/1-283	-	-	-	-	-	-	-	-	-	-	-	-	-	-	-	L	N	H	E	L	S	K	L	F	N	E	M	W	D	M	D	T	N	R	L	M	P	G	K	D	Y	T	I	D	L	Q	G	K	-
gi|678129627|gb|KFU98813.1|:1-284/1-284	-	-	-	-	-	-	-	-	-	-	-	-	R	K	A	L	N	H	E	L	S	K	L	F	N	E	M	W	D	M	D	T	N	R	L	M	P	G	K	D	Y	T	I	D	L	Q	G	K	-
gi|632955720|ref|XP_007893602.1|:1-290/1-290	-	-	-	-	-	-	-	-	-	m	a	s	G	Q	E	I	N	H	E	L	S	K	I	F	N	E	L	W	K	A	D	E	N	R	F	E	P	C	K	D	Y	E	I	A	V	Q	G	K	-
gi|694844818|ref|XP_009463349.1|:2-289/1-288	-	-	-	-	-	-	-	-	-	-	a	n	G	K	A	I	N	H	E	L	S	K	L	F	N	E	M	W	D	M	D	V	N	R	L	M	P	G	K	D	Y	T	I	D	L	Q	G	K	-
gi|698399479|ref|XP_009808418.1|:2-289/1-288	-	-	-	-	-	-	-	-	-	-	a	n	G	K	S	L	N	H	E	L	S	K	L	F	N	E	M	W	D	M	D	V	N	R	L	T	P	G	K	D	Y	T	I	D	L	Q	G	K	-
gi|677534893|gb|KFQ96968.1|:1-284/1-284	-	-	-	-	-	-	-	-	-	-	-	-	R	K	A	I	N	H	E	L	S	K	L	F	N	E	M	W	D	M	D	V	N	R	L	M	P	G	K	D	Y	T	I	D	L	Q	G	K	-
gi|678184517|gb|KFV52239.1|:1-284/1-284	-	-	-	-	-	-	-	-	-	-	-	-	R	K	S	L	N	H	E	L	S	K	L	F	N	E	M	W	D	M	D	V	N	R	L	T	P	G	K	D	Y	T	I	D	L	Q	G	K	-
gi|701352145|ref|XP_009975008.1|:1-289/1-289	-	-	-	-	-	-	-	-	-	m	a	s	G	K	A	L	N	H	E	L	S	K	L	F	N	K	M	W	D	M	D	V	N	R	L	M	P	G	R	D	Y	T	I	D	L	Q	G	K	-
gi|334347683|ref|XP_001370859.2|:7-291/1-285	-	-	-	-	-	-	-	-	-	-	-	-	-	-	-	L	N	H	E	L	S	K	L	F	N	Q	L	W	D	A	D	L	N	R	L	G	P	G	R	D	Y	A	I	S	L	Q	G	K	-
gi|541955685|ref|XP_005433768.1|:26-312/1-287	-	-	-	-	-	-	-	-	-	-	-	t	R	K	A	L	N	H	E	L	S	K	L	F	N	E	M	W	D	M	D	V	N	R	L	M	P	G	K	D	Y	T	I	D	L	Q	G	K	-
gi|723557567|ref|XP_010300568.1|:3-285/1-283	-	-	-	-	-	-	-	-	-	-	-	-	-	-	-	L	N	H	E	L	S	K	L	F	N	E	M	W	D	M	D	V	N	R	L	T	P	G	K	D	Y	T	I	D	L	Q	G	K	-
gi|524984687|ref|XP_005040316.1|:1-289/1-289	-	-	-	-	-	-	-	-	-	m	a	s	G	K	A	L	N	H	E	L	S	K	L	F	N	E	M	W	D	A	D	V	H	R	L	R	P	G	K	D	Y	T	I	D	V	Q	G	K	-
gi|363728053|ref|XP_416446.3|:2-289/1-288	-	-	-	-	-	-	-	-	-	-	a	d	R	K	A	L	N	H	E	L	S	K	L	F	N	E	M	W	D	M	D	V	N	R	F	T	P	G	K	D	Y	A	I	E	L	Q	G	K	-
gi|698462562|ref|XP_009703910.1|:3-285/1-283	-	-	-	-	-	-	-	-	-	-	-	-	-	-	-	L	N	H	E	L	S	K	L	F	N	D	M	W	D	M	D	V	N	R	L	I	P	G	K	D	Y	T	I	D	L	Q	G	K	-
gi|678177288|gb|KFV45094.1|:1-284/1-284	-	-	-	-	-	-	-	-	-	-	-	-	R	K	A	L	N	H	E	L	S	K	L	F	N	K	M	W	D	M	D	V	N	R	L	M	P	G	R	D	Y	T	I	D	L	Q	G	K	-
gi|677276389|gb|KFP67707.1|:1-284/1-284	-	-	-	-	-	-	-	-	-	-	-	-	R	K	A	L	N	H	E	L	S	K	L	F	N	D	M	W	D	M	D	V	N	R	L	I	P	G	K	D	Y	T	I	D	L	Q	G	K	-
gi|676246919|gb|KFO10791.1|:1-284/1-284	-	-	-	-	-	-	-	-	-	-	-	-	R	K	A	L	N	H	E	L	S	K	L	F	N	E	M	W	D	M	D	V	N	R	L	T	P	G	K	D	Y	T	I	D	L	Q	G	K	-
gi|699577853|ref|XP_009876980.1|:3-285/1-283	-	-	-	-	-	-	-	-	-	-	-	-	-	-	-	L	N	H	E	L	S	K	L	F	N	E	M	W	E	V	D	V	N	R	F	M	P	G	K	D	Y	M	I	D	L	Q	G	K	-
gi|529439365|ref|XP_005239432.1|:26-312/1-287	-	-	-	-	-	-	-	-	-	-	-	t	R	K	A	L	N	H	E	L	S	K	L	F	N	E	M	W	D	M	D	V	N	R	L	M	P	G	K	D	Y	T	I	D	L	Q	G	K	-
gi|677291129|gb|KFP73557.1|:1-284/1-284	-	-	-	-	-	-	-	-	-	-	-	-	R	R	A	L	N	H	E	L	S	K	L	F	N	E	M	W	E	V	D	V	N	R	F	M	P	G	K	D	Y	M	I	D	L	Q	G	K	-
gi|677378321|gb|KFQ02088.1|:1-284/1-284	-	-	-	-	-	-	-	-	-	-	-	-	R	K	A	L	N	H	E	L	S	K	L	F	N	E	M	W	D	V	D	V	N	R	L	M	P	G	K	D	Y	T	I	D	L	Q	G	K	-
gi|677168591|gb|KFP45832.1|:1-284/1-284	-	-	-	-	-	-	-	-	-	-	-	-	R	K	A	L	N	H	E	L	S	K	L	F	N	E	M	W	D	R	D	V	N	R	L	M	P	G	K	D	Y	T	I	D	L	Q	G	K	-
gi|704481732|ref|XP_010073706.1|:5-287/1-283	-	-	-	-	-	-	-	-	-	-	-	-	-	-	-	F	N	H	E	L	S	K	L	F	N	E	M	W	D	M	D	V	N	R	L	M	P	G	K	D	Y	T	I	D	L	Q	G	K	-
gi|678129028|gb|KFU98216.1|:1-284/1-284	-	-	-	-	-	-	-	-	-	-	-	-	R	K	A	F	N	H	E	L	S	K	L	F	N	E	M	W	D	M	D	V	N	R	L	M	P	G	K	D	Y	T	I	D	L	Q	G	K	-
gi|700342332|ref|XP_009914996.1|:2-287/1-286	-	-	-	-	-	-	-	-	-	-	a	n	G	K	A	L	N	H	E	L	S	K	L	F	N	E	M	W	D	V	D	V	N	R	L	M	P	G	K	D	Y	T	I	D	L	Q	G	K	-
gi|669294859|ref|XP_008640671.1|:1-289/1-289	-	-	-	-	-	-	-	-	-	m	a	s	G	K	A	L	N	H	E	L	S	K	L	F	N	E	M	W	D	V	D	V	H	R	L	R	P	G	E	D	Y	T	I	D	V	Q	G	K	-
gi|705703643|ref|XP_010126821.1|:2-287/1-286	-	-	-	-	-	-	-	-	-	-	a	n	G	K	A	L	N	H	E	L	S	K	L	F	N	E	M	W	D	R	D	V	N	R	L	M	P	G	K	D	Y	T	I	D	L	Q	G	K	-
gi|683923430|ref|XP_009092353.1|:1-290/1-290	-	-	-	-	-	-	-	-	m	a	a	n	R	K	A	L	N	C	E	L	S	K	L	F	N	E	M	W	D	A	D	V	H	R	L	R	P	G	K	D	Y	T	I	D	V	Q	G	K	-
gi|704286997|ref|XP_010157858.1|:101-385/1-285	-	-	-	-	-	-	-	-	m	a	h	g	K	K	P	L	N	H	E	L	S	K	L	F	S	E	M	W	D	M	D	V	N	R	L	T	P	G	K	D	Y	T	I	D	L	Q	G	K	-
gi|700425990|ref|XP_009951491.1|:2-289/1-288	-	-	-	-	-	-	-	-	-	-	a	n	G	K	P	F	N	H	E	L	S	K	L	F	N	E	M	W	D	M	D	V	N	R	L	M	P	G	K	D	Y	T	I	D	L	Q	G	K	-
gi|701304553|ref|XP_010012949.1|:2-284/1-283	-	-	-	-	-	-	-	-	-	-	a	n	G	E	A	L	N	H	E	L	S	T	L	F	N	E	M	W	D	M	D	V	N	R	L	M	P	G	K	D	Y	T	I	D	L	Q	G	K	-
gi|699640382|ref|XP_009878079.1|:77-367/1-291	-	-	-	-	-	-	-	-	-	a	k	r	R	K	A	L	N	H	E	L	S	K	L	F	N	E	M	W	D	V	D	V	N	R	L	M	P	G	K	D	Y	T	I	D	L	Q	G	K	-
gi|676815040|gb|KFP11056.1|:1-284/1-284	-	-	-	-	-	-	-	-	-	-	-	-	R	K	A	L	N	H	E	L	S	K	L	F	N	K	M	W	D	M	D	V	N	R	L	M	P	G	K	D	Y	T	I	D	L	Q	G	K	-
gi|556960959|ref|XP_005990888.1|:1-292/1-292	-	-	-	-	-	-	-	-	-	m	a	s	G	L	A	L	N	V	E	L	S	K	I	L	N	K	L	W	D	A	D	E	N	R	L	V	P	G	K	D	Y	V	V	S	L	Q	G	R	-
gi|694666488|ref|XP_009487686.1|:3-285/1-283	-	-	-	-	-	-	-	-	-	-	-	-	-	-	-	L	N	H	E	L	S	K	L	F	S	E	M	W	D	M	D	V	N	R	L	M	P	G	K	D	Y	T	I	D	L	Q	G	K	-
gi|677395405|gb|KFQ12880.1|:1-284/1-284	-	-	-	-	-	-	-	-	-	-	-	-	R	K	P	F	N	H	E	L	S	K	L	F	N	E	M	W	D	M	D	V	N	R	L	M	P	G	K	D	Y	T	I	D	L	Q	G	K	-
gi|727059804|ref|XP_010408610.1|:1-289/1-289	-	-	-	-	-	-	-	-	-	m	a	s	G	K	A	L	N	H	E	L	S	K	L	F	N	E	M	W	D	V	D	V	H	R	L	R	P	G	E	D	Y	T	I	D	V	Q	G	K	-
gi|676424876|gb|KFO65727.1|:1-284/1-284	-	-	-	-	-	-	-	-	-	-	-	-	R	K	A	L	N	H	E	L	S	K	L	F	N	E	M	W	D	V	D	V	H	R	L	R	P	G	E	D	Y	T	I	D	V	Q	G	K	-
gi|677460234|gb|KFQ49648.1|:1-279/1-279	-	-	-	-	-	-	-	-	-	-	-	-	R	E	A	L	N	H	E	L	S	T	L	F	N	E	M	W	D	M	D	V	N	R	L	M	P	G	K	D	Y	T	I	D	L	Q	G	K	-
gi|677465245|gb|KFQ54659.1|:1-284/1-284	-	-	-	-	-	-	-	-	-	-	-	-	R	K	A	L	N	H	E	L	S	K	L	F	S	E	M	W	D	M	D	V	N	R	L	M	P	G	K	D	Y	T	I	D	L	Q	G	K	-
gi|733870917|ref|XP_010713756.1|:2-289/1-288	-	-	-	-	-	-	-	-	-	-	a	d	R	K	A	L	N	H	E	L	S	K	L	F	S	E	M	W	D	M	D	V	N	R	F	T	P	G	K	D	Y	A	I	E	L	Q	G	K	-
gi|701423198|ref|XP_010001334.1|:2-287/1-286	-	-	-	-	-	-	-	-	-	-	a	n	G	K	D	L	N	H	E	L	S	Q	L	F	N	E	M	W	D	M	D	V	N	R	L	I	P	G	K	D	Y	T	I	D	L	Q	G	K	-
gi|678118473|gb|KFU93662.1|:1-284/1-284	-	-	-	-	-	-	-	-	-	-	-	-	R	K	D	L	N	H	E	L	S	Q	L	F	N	E	M	W	D	M	D	V	N	R	L	I	P	G	K	D	Y	T	I	D	L	Q	G	K	-
gi|697449660|gb|KGL88906.1|:1-284/1-284	-	-	-	-	-	-	-	-	-	-	-	-	R	K	A	L	N	H	E	L	S	K	L	F	N	E	M	W	D	V	D	V	N	R	L	M	P	G	K	D	Y	T	I	D	L	Q	G	K	-
gi|679016092|gb|KFW12604.1|:4-279/1-276	-	-	-	-	-	-	-	-	-	-	-	-	-	-	-	L	N	H	E	L	S	K	L	F	S	E	M	W	D	M	D	V	N	R	L	T	P	G	K	D	Y	T	I	D	L	Q	G	K	-
gi|542147779|ref|XP_005482883.1|:1-289/1-289	-	-	-	-	-	-	-	-	-	m	a	s	G	K	T	L	N	N	E	L	S	K	L	F	N	E	M	W	D	A	D	V	H	R	L	R	P	G	R	D	Y	T	I	D	V	Q	G	K	-
gi|449482118|ref|XP_002189549.2|:1-288/1-288	-	-	-	-	-	-	-	-	-	m	a	s	G	R	A	F	N	R	E	L	S	K	L	F	N	E	M	W	D	A	D	V	H	R	L	R	P	G	K	D	Y	T	I	D	V	Q	G	K	-
gi|697494190|ref|XP_009677107.1|:2-286/1-285	-	-	-	-	-	-	-	-	-	-	a	n	G	K	A	L	N	H	E	L	S	K	L	F	N	E	M	W	D	M	D	V	N	R	F	M	P	G	K	D	Y	T	I	E	L	Q	G	K	-
gi|514774480|ref|XP_005026362.1|:9-294/1-286	-	-	-	-	-	-	-	-	-	-	-	-	R	K	A	L	N	H	E	L	S	K	L	F	N	E	M	W	D	M	D	V	N	R	F	M	P	G	K	D	Y	T	I	E	V	Q	G	K	-
gi|543293121|ref|XP_005429819.1|:1-289/1-289	-	-	-	-	-	-	-	-	-	m	a	s	G	K	A	L	N	R	E	L	S	K	L	F	N	E	M	W	D	A	D	V	H	R	L	R	P	G	R	D	Y	T	I	D	V	Q	G	K	-
gi|483504433|gb|EOA96529.1|:1-284/1-284	-	-	-	-	-	-	-	-	-	-	-	-	R	K	A	L	N	H	E	L	S	K	L	F	N	E	M	W	D	M	D	V	N	R	F	M	P	G	K	D	Y	T	I	E	V	Q	G	K	-
gi|723127967|ref|XP_010280217.1|:1-287/1-287	-	-	-	-	-	-	-	-	-	m	a	s	G	K	A	L	N	H	E	L	S	K	L	F	N	E	M	W	D	M	D	V	N	R	L	M	P	G	K	D	Y	T	I	D	L	Q	G	R	-
gi|677476309|gb|KFQ65723.1|:1-284/1-284	-	-	-	-	-	-	-	-	-	-	-	-	R	K	A	L	N	H	E	L	S	K	L	F	N	E	M	W	D	M	D	V	N	R	L	M	P	G	K	D	Y	T	I	D	L	Q	G	R	-
gi|678216374|gb|KFV83353.1|:1-278/1-278	-	-	-	-	-	-	-	-	-	-	-	-	R	K	A	L	N	H	E	L	S	K	L	F	N	E	M	W	D	M	D	V	N	R	F	M	P	G	K	D	Y	T	I	E	L	Q	G	K	-
gi|513160581|ref|XP_004938074.1|:2-314/1-313	-	-	-	-	-	-	-	-	-	-	a	d	R	K	A	L	N	H	E	L	S	K	L	F	N	E	M	W	D	M	D	V	N	R	F	T	P	G	K	D	Y	A	I	E	L	Q	G	K	-
gi|527260032|ref|XP_005148268.1|:2-284/1-283	-	-	-	-	-	-	-	-	-	-	a	n	G	E	A	L	N	H	E	L	S	T	L	F	N	E	M	W	D	M	D	V	N	R	L	I	P	G	K	D	Y	T	I	D	L	Q	G	K	-
gi|663250094|ref|XP_008488493.1|:10-295/1-286	-	-	-	-	-	-	-	-	-	-	-	-	R	K	A	F	N	R	E	L	S	E	L	F	N	K	M	W	D	M	D	I	N	R	L	T	P	G	K	D	Y	T	I	D	L	Q	G	K	-
gi|696959721|ref|XP_009568248.1|:2-289/1-288	-	-	-	-	-	-	-	-	-	-	a	n	G	K	A	F	N	H	E	L	S	K	L	F	S	E	M	W	N	M	D	V	N	R	L	M	P	G	K	D	Y	T	I	D	L	Q	G	K	-
gi|676768889|gb|KFO98138.1|:1-284/1-284	-	-	-	-	-	-	-	-	-	-	-	-	R	K	A	F	N	R	E	L	S	E	L	F	N	K	M	W	D	M	D	I	N	R	L	T	P	G	K	D	Y	T	I	D	L	Q	G	K	-
gi|676580184|gb|KFO70585.1|:1-284/1-284	-	-	-	-	-	-	-	-	-	-	-	-	R	K	A	F	N	H	E	L	S	K	L	F	S	E	M	W	N	M	D	V	N	R	L	M	P	G	K	D	Y	T	I	D	L	Q	G	K	-
gi|690465078|ref|XP_009331274.1|:8-295/1-288	-	-	-	-	-	-	-	-	-	-	s	v	R	K	A	L	N	H	E	L	S	K	L	F	S	D	M	W	D	M	D	V	N	R	L	V	P	G	K	D	Y	T	I	D	L	Q	G	K	-
gi|465968486|gb|EMP31725.1|:80-332/1-253	-	-	-	-	-	-	-	-	-	-	-	-	-	-	-	-	-	-	-	-	-	-	-	-	-	-	-	-	-	-	-	-	-	-	-	-	-	-	-	-	-	-	-	-	-	-	-	K	-
gi|697821358|ref|XP_009647057.1|:1-272/1-272	-	-	-	-	-	-	-	-	-	-	-	-	-	-	-	-	-	-	-	-	-	-	-	-	-	-	M	W	D	M	D	V	N	R	L	M	P	G	K	D	Y	T	I	D	L	Q	G	K	-
gi|612049700|ref|XP_007502859.1|:7-278/1-272	-	-	-	-	-	-	-	-	-	-	-	-	-	-	-	L	N	H	E	L	S	K	L	F	N	Q	L	W	D	A	D	L	N	R	L	G	P	G	R	D	Y	A	I	S	L	Q	G	K	-
gi|677677784|ref|XP_009081248.1|:1-294/1-294	-	-	-	-	-	-	-	-	-	m	a	s	G	K	A	L	N	H	E	L	S	K	L	F	N	E	M	W	N	V	D	V	N	R	L	T	P	G	K	D	Y	T	I	D	V	Q	R	K	-
gi|677423162|gb|KFQ26288.1|:1-282/1-282	-	-	-	-	-	-	-	-	-	-	-	-	R	K	A	L	N	H	E	L	S	K	L	F	N	E	M	W	D	M	D	V	N	R	L	M	P	G	K	D	Y	T	I	D	L	Q	G	K	-
gi|704591054|ref|XP_010191610.1|:3-281/1-279	-	-	-	-	-	-	-	-	-	-	-	-	-	-	-	L	N	H	E	L	S	K	L	F	N	E	M	W	D	M	D	V	N	R	L	M	P	G	K	D	Y	T	I	D	L	Q	G	K	-
gi|677286998|gb|KFP69426.1|:1-293/1-293	-	-	-	-	-	-	-	-	-	-	-	-	R	K	A	L	N	H	E	L	S	K	L	F	N	E	M	W	N	V	D	V	N	R	L	T	P	G	K	D	Y	T	I	D	V	Q	R	K	-
gi|551500972|ref|XP_005802033.1|:1-290/1-290	-	-	-	-	-	-	-	-	-	m	a	s	G	R	Q	A	N	R	E	L	T	E	V	L	N	K	L	W	Q	L	D	T	N	R	L	K	P	G	T	D	Y	K	I	S	L	Q	G	K	-
gi|612005810|ref|XP_001379849.2|:7-278/1-272	-	-	-	-	-	-	-	-	-	-	-	-	-	-	-	L	N	H	E	L	S	K	L	F	N	Q	L	W	D	A	D	L	N	L	L	G	P	G	R	D	Y	A	I	S	L	Q	G	K	-
gi|617447694|ref|XP_007567455.1|:1-290/1-290	-	-	-	-	-	-	-	-	-	m	a	s	G	R	Q	A	N	R	D	L	T	E	V	L	N	K	L	W	Q	L	D	T	N	R	L	K	P	G	T	D	Y	K	I	S	L	Q	G	R	-
gi|499002747|ref|XP_004555306.1|:8-290/1-283	-	-	-	-	-	-	-	-	-	-	-	-	-	-	-	-	D	Q	D	L	T	K	V	L	N	Q	L	W	H	L	D	K	N	R	L	R	P	G	T	D	Y	R	I	S	L	Q	G	K	-
gi|734646118|ref|XP_010752182.1|:8-290/1-283	-	-	-	-	-	-	-	-	-	-	-	-	-	-	-	-	N	Q	E	L	A	Q	V	L	N	E	I	W	H	L	D	T	N	R	L	R	P	G	T	D	Y	V	I	S	L	Q	G	R	-
gi|542206616|ref|XP_005476732.1|:8-290/1-283	-	-	-	-	-	-	-	-	-	-	-	-	-	-	-	-	D	Q	D	L	T	K	V	L	N	Q	L	W	H	L	D	K	N	R	L	R	P	G	T	D	Y	R	I	S	L	Q	G	K	-
gi|658899997|ref|XP_008432834.1|:1-290/1-290	-	-	-	-	-	-	-	-	-	m	a	s	G	R	Q	A	N	R	D	L	T	E	V	L	N	K	L	W	Q	L	D	T	N	R	L	K	P	G	T	D	Y	K	I	S	L	Q	G	R	-
gi|548353683|ref|XP_005729086.1|:8-290/1-283	-	-	-	-	-	-	-	-	-	-	-	-	-	-	-	-	D	Q	D	L	T	K	V	L	N	Q	L	W	H	L	D	K	N	R	L	R	P	G	T	D	Y	R	I	S	L	Q	G	K	-
gi|583994458|ref|XP_006792372.1|:8-290/1-283	-	-	-	-	-	-	-	-	-	-	-	-	-	-	-	-	D	Q	D	L	T	K	V	L	N	Q	L	W	H	L	D	K	N	R	L	R	P	G	T	D	Y	R	I	S	L	Q	G	K	-
gi|573890900|ref|XP_006633210.1|:1-290/1-290	-	-	-	-	-	-	-	-	-	m	a	k	G	Q	G	I	N	Q	E	L	S	S	L	L	N	E	L	W	A	L	D	E	N	R	L	K	P	G	K	D	Y	T	I	S	L	Q	G	K	-
gi|697043783|ref|XP_009584651.1|:1-252/1-252	-	-	-	-	-	-	-	-	-	-	-	-	-	-	-	-	-	-	-	-	-	-	-	-	-	-	-	-	-	-	-	-	-	-	-	-	-	-	-	-	-	-	-	-	-	-	G	K	-
gi|657545013|ref|XP_008277885.1|:1-290/1-290	-	-	-	-	-	-	-	-	-	m	a	r	G	R	Q	A	D	Q	E	L	T	E	V	L	N	Q	I	W	R	L	D	T	N	R	L	R	P	G	T	D	Y	I	I	S	L	Q	G	R	-
gi|410923869|ref|XP_003975404.1|:35-323/1-289	-	-	-	-	-	-	-	-	-	-	s	d	S	Q	Q	T	S	K	G	L	T	E	I	L	N	Q	L	W	S	L	D	T	N	R	L	K	P	G	T	D	Y	I	I	S	L	Q	G	K	-
gi|678988116|gb|KFV96257.1|:1-250/1-250	-	-	-	-	-	-	-	-	-	-	-	-	-	-	-	-	-	-	-	-	-	-	-	-	-	-	-	-	-	-	-	-	-	-	-	-	-	-	-	-	-	-	-	-	-	-	G	K	-
gi|432911388|ref|XP_004078655.1|:8-290/1-283	-	-	-	-	-	-	-	-	-	-	-	-	-	-	-	-	D	Q	E	L	T	E	V	F	N	Q	L	W	A	L	D	S	N	R	L	K	P	G	I	D	Y	I	I	S	L	Q	G	K	-
gi|47223027|emb|CAG07114.1|:6-290/1-285	-	-	-	-	-	-	-	-	-	-	-	-	-	-	Q	A	S	K	E	L	T	E	A	L	N	Q	I	W	S	L	D	A	N	R	L	R	P	G	T	D	Y	V	I	S	L	Q	G	K	-
gi|675405508|ref|XP_008929501.1|:10-293/1-284	-	-	-	-	-	-	-	-	-	g	s	s	Q	K	A	L	N	H	E	L	S	K	L	F	S	E	M	X	D	M	D	V	P	R	L	M	P	G	R	D	Y	T	I	D	V	Q	G	E	-
gi|145337881|gb|AAI39579.1|:3-290/1-288	-	-	-	-	-	-	-	-	-	-	-	k	G	Q	S	T	N	Q	E	L	S	N	L	L	N	E	L	W	K	L	D	V	N	R	M	K	P	G	Q	D	Y	K	I	N	L	Q	G	K	-
gi|113678798|ref|NP_001038432.1|:3-290/1-288	-	-	-	-	-	-	-	-	-	-	-	k	G	Q	C	T	N	Q	E	L	S	N	L	L	N	E	L	W	K	L	D	V	N	R	M	K	P	G	R	D	Y	K	I	D	L	Q	G	K	-
gi|597773743|ref|XP_007250602.1|:27-309/1-283	-	-	-	-	-	-	-	-	-	-	-	-	-	-	-	V	N	Q	D	L	S	D	I	F	N	E	L	W	K	L	D	V	N	R	M	K	P	G	T	D	Y	R	I	S	L	Q	G	K	-
gi|695159646|ref|XP_009507961.1|:1-250/1-250	-	-	-	-	-	-	-	-	-	-	-	-	-	-	-	-	-	-	-	-	-	-	-	-	-	-	-	-	-	-	-	-	-	-	-	-	-	-	-	-	-	-	-	-	-	-	G	K	-
gi|742239883|ref|XP_010903861.1|:1-290/1-290	-	-	-	-	-	-	-	-	-	m	a	r	S	E	G	V	N	Q	E	L	T	V	V	L	N	Q	L	W	S	L	D	T	N	R	L	K	P	G	T	D	Y	T	I	A	L	Q	G	K	-
gi|345329223|ref|XP_001510387.2|:1-254/1-254	-	-	-	-	-	-	-	-	-	-	-	-	-	-	-	-	-	-	-	-	-	-	-	-	-	-	-	-	-	-	-	-	-	-	-	-	-	-	-	-	-	-	-	-	-	-	G	R	-
gi|742183426|ref|XP_010888635.1|:60-342/1-283	-	-	-	-	-	-	-	-	-	-	-	-	-	-	-	V	N	Q	E	L	S	D	L	F	N	E	L	W	K	L	D	T	N	R	M	K	P	G	T	D	Y	T	I	S	L	Q	G	K	-
gi|642115623|emb|CDQ68047.1|:105-385/1-281	-	-	-	-	-	-	-	-	-	-	-	-	-	-	-	I	N	Q	E	L	S	D	L	F	N	E	L	W	K	L	D	V	N	R	M	K	P	G	T	D	Y	T	I	S	V	Q	G	K	-
gi|113678865|ref|NP_001038439.1|:27-306/1-280	-	-	-	-	-	-	-	-	-	-	-	-	-	-	-	V	N	Q	E	L	S	N	I	F	N	E	L	W	K	L	D	V	N	R	M	E	P	L	T	N	Y	N	I	S	L	Q	G	K	-
gi|126632073|gb|AAI33831.1|:27-306/1-280	-	-	-	-	-	-	-	-	-	-	-	-	-	-	-	V	N	Q	E	L	S	N	I	F	N	E	L	W	K	L	D	V	N	R	M	E	P	L	T	N	Y	N	I	S	L	Q	G	K	-
gi|736205906|ref|XP_010775806.1|:1-289/1-289	-	-	-	-	-	-	-	-	-	m	a	r	N	Q	R	A	D	R	E	L	T	E	V	L	N	Q	L	W	I	L	D	T	N	R	L	R	P	G	T	D	Y	I	I	S	L	Q	G	K	-
gi|657811507|ref|XP_008333101.1|:2-284/1-283	-	-	-	-	-	-	-	-	-	-	a	r	R	Q	E	V	D	S	D	L	S	E	I	V	R	N	L	W	A	L	D	R	N	R	L	R	P	G	S	D	Y	I	I	S	P	Q	G	R	-
gi|551501536|ref|XP_005802314.1|:20-304/1-285	-	-	-	-	-	-	-	-	-	-	a	s	R	P	A	V	N	Q	E	L	S	N	L	F	N	E	L	W	R	L	D	V	N	R	M	K	P	G	I	D	Y	T	I	S	V	Q	G	R	-
gi|733870915|ref|XP_010713749.1|:113-326/1-214	-	-	-	-	-	-	-	-	-	-	-	-	-	-	-	-	-	-	-	-	-	-	-	-	-	-	-	-	-	-	-	-	-	-	-	-	-	-	-	-	-	-	-	-	-	-	-	-	-
gi|583988754|ref|XP_006789594.1|:19-304/1-286	-	-	-	-	-	-	-	-	l	n	g	s	R	P	A	V	N	Q	E	L	S	T	I	F	N	E	L	W	S	L	D	V	N	R	M	T	P	G	I	D	Y	T	I	S	V	Q	G	R	-
gi|617378089|ref|XP_007545610.1|:18-307/1-290	-	-	-	-	-	-	-	-	l	h	a	s	R	P	A	V	N	Q	E	L	S	N	L	F	N	E	L	W	R	L	D	V	N	R	M	K	P	G	I	D	Y	T	I	S	V	Q	G	R	-
gi|554883361|ref|XP_005951391.1|:18-303/1-286	-	-	-	-	-	-	-	-	l	n	g	s	R	P	A	V	N	Q	E	L	S	T	I	F	N	E	L	W	S	L	D	V	N	R	M	A	P	G	I	D	Y	T	I	S	V	Q	G	R	-
gi|410907710|ref|XP_003967334.1|:26-315/1-290	-	-	-	-	-	-	-	-	l	n	a	s	R	P	V	I	N	Q	E	L	S	N	I	F	N	E	L	W	R	L	D	V	N	R	W	T	P	G	I	D	Y	T	I	S	V	Q	A	R	-
gi|657749665|ref|XP_008310216.1|:19-308/1-290	-	-	-	-	-	-	-	-	l	k	a	s	R	P	V	L	N	Q	E	L	S	T	L	F	N	E	L	W	T	L	D	V	N	R	M	T	P	G	I	D	Y	T	I	S	V	Q	G	K	-
gi|734646310|ref|XP_010752289.1|:19-305/1-287	-	-	-	-	-	-	-	-	l	d	a	s	R	P	A	V	N	Q	E	L	S	N	I	F	N	E	L	W	R	L	D	V	N	R	M	T	P	G	I	D	Y	N	I	S	V	Q	G	R	-
gi|658854917|ref|XP_008410083.1|:21-307/1-287	-	-	-	-	-	-	-	-	-	-	-	s	R	P	A	V	N	Q	E	L	S	N	L	F	N	E	L	W	R	L	D	V	N	R	M	K	P	G	I	D	Y	T	I	S	V	Q	G	R	-
gi|348506024|ref|XP_003440560.1|:19-304/1-286	-	-	-	-	-	-	-	-	l	n	g	s	R	P	A	V	N	Q	E	L	S	T	I	L	N	E	L	W	S	L	D	V	N	H	M	T	P	G	I	D	Y	T	I	S	V	Q	G	R	-
gi|432862169|ref|XP_004069757.1|:20-303/1-284	-	-	-	-	-	-	-	-	-	-	-	d	E	S	S	V	N	Q	E	L	S	N	I	F	N	E	L	W	R	L	D	L	N	R	M	T	P	G	I	D	Y	N	I	S	V	Q	N	K	-
gi|617431832|ref|XP_007562088.1|:6-283/1-278	-	-	-	-	-	-	-	-	-	-	-	-	-	-	-	-	D	R	E	L	S	A	I	V	Q	E	I	W	D	N	D	V	N	R	L	K	P	G	K	D	Y	R	I	S	L	Q	G	K	-
gi|348519042|ref|XP_003447040.1|:5-282/1-278	-	-	-	-	-	-	-	-	-	-	-	-	-	-	-	-	D	R	E	L	S	A	M	V	Q	E	L	W	D	N	D	I	N	R	L	K	P	G	K	D	Y	R	I	S	L	Q	G	K	-
gi|498982898|ref|XP_004550416.1|:5-282/1-278	-	-	-	-	-	-	-	-	-	-	-	-	-	-	-	-	D	R	E	L	S	A	M	V	Q	E	L	W	D	N	D	I	N	R	L	K	P	G	K	D	Y	R	I	S	L	Q	G	K	-
gi|583979410|ref|XP_006785038.1|:5-281/1-277	-	-	-	-	-	-	-	-	-	-	-	-	-	-	-	-	D	R	E	L	S	A	M	V	Q	E	L	W	D	N	D	I	N	R	L	K	P	G	K	D	Y	R	I	S	L	Q	G	K	-
gi|551507994|ref|XP_005805526.1|:5-282/1-278	-	-	-	-	-	-	-	-	-	-	-	-	-	-	-	-	D	R	E	L	S	A	I	V	Q	E	I	W	D	N	D	V	N	R	L	K	P	G	K	D	Y	R	I	S	L	Q	G	K	-
gi|736248672|ref|XP_010787340.1|:69-355/1-287	-	-	-	-	-	-	-	-	l	d	a	s	R	P	A	I	N	Q	E	L	S	N	I	F	N	E	L	W	T	L	D	V	N	R	M	T	P	A	T	D	Y	T	I	S	V	Q	G	R	-
gi|734601514|ref|XP_010727666.1|:5-284/1-280	-	-	-	-	-	-	-	-	-	-	-	-	-	-	-	-	D	R	E	L	S	T	I	A	Q	E	L	W	D	S	D	T	N	R	L	K	P	G	K	D	Y	R	I	S	L	Q	G	K	-
gi|657529986|ref|XP_008296383.1|:5-282/1-278	-	-	-	-	-	-	-	-	-	-	-	-	-	-	-	-	D	R	E	L	S	A	M	V	Q	E	L	W	D	N	D	V	N	R	L	K	P	G	K	D	Y	R	I	S	L	Q	G	K	-
gi|658884657|ref|XP_008425154.1|:6-283/1-278	-	-	-	-	-	-	-	-	-	-	-	-	-	-	-	-	D	R	E	L	S	A	I	V	Q	E	I	W	D	N	D	V	N	R	L	K	P	G	K	D	Y	R	I	S	L	Q	G	K	-
gi|410915052|ref|XP_003971001.1|:7-282/1-276	-	-	-	-	-	-	-	-	-	-	-	-	-	-	-	-	-	-	E	L	S	A	M	V	Q	E	L	W	D	N	D	V	N	R	L	M	P	G	K	D	Y	R	I	S	L	Q	G	K	-
gi|657807691|ref|XP_008331070.1|:5-281/1-277	-	-	-	-	-	-	-	-	-	-	-	-	-	-	-	-	D	R	E	L	S	A	M	V	Q	E	L	W	D	N	D	V	N	R	L	Q	P	G	K	D	Y	R	I	S	L	Q	G	K	-
gi|632983761|ref|XP_007908808.1|:4-275/1-272	-	-	-	-	-	-	-	-	-	-	-	-	-	-	-	-	N	M	E	L	S	E	I	A	Q	K	L	W	D	S	D	V	N	R	L	Q	P	G	K	D	Y	R	I	S	L	Q	G	K	-
gi|432895793|ref|XP_004076164.1|:5-281/1-277	-	-	-	-	-	-	-	-	-	-	-	-	-	-	-	-	D	R	E	L	S	A	M	V	Q	E	L	W	D	N	D	I	N	R	L	T	P	G	K	D	Y	R	I	S	L	Q	G	K	-
gi|736301225|ref|XP_010793193.1|:5-282/1-278	-	-	-	-	-	-	-	-	-	-	-	-	-	-	-	-	D	R	E	L	S	S	I	M	Q	E	L	W	D	S	D	V	N	R	L	Q	P	G	K	D	Y	R	I	S	L	Q	G	K	-
gi|597766415|ref|XP_007247084.1|:5-277/1-273	-	-	-	-	-	-	-	-	-	-	-	-	-	-	-	-	D	R	E	L	S	A	M	V	Q	E	L	W	D	N	D	V	N	R	L	K	P	G	T	D	Y	R	I	S	L	Q	G	K	-
gi|688606722|ref|XP_009293954.1|:5-277/1-273	-	-	-	-	-	-	-	-	-	-	-	-	-	-	-	-	D	R	E	L	S	A	L	I	Q	E	L	W	D	N	D	T	N	R	L	R	P	G	I	D	Y	R	I	S	L	Q	G	K	-
gi|742101575|ref|XP_010869419.1|:3-286/1-284	-	-	-	-	-	-	-	-	-	-	-	-	-	-	E	A	D	K	E	L	S	A	M	V	Q	E	I	W	D	K	D	V	N	R	L	K	P	G	T	D	Y	R	I	S	L	Q	G	K	-
gi|66472630|ref|NP_001018398.1|:5-275/1-271	-	-	-	-	-	-	-	-	-	-	-	-	-	-	-	-	D	R	E	L	S	A	L	I	Q	E	L	W	D	N	D	T	N	R	L	R	P	G	I	D	Y	R	I	S	L	Q	G	K	-
gi|47219789|emb|CAG03416.1|:23-268/1-246	-	-	-	-	-	-	-	-	l	n	a	s	R	P	V	L	N	E	E	L	S	N	I	F	N	E	L	W	S	L	D	V	N	R	W	T	P	G	I	D	Y	T	L	S	V	Q	G	R	-
gi|47219246|emb|CAG11708.1|:6-245/1-240	-	-	-	-	-	-	-	-	-	-	-	-	-	-	-	-	D	R	E	L	S	A	M	V	Q	E	L	W	D	N	D	V	N	R	L	V	P	G	K	D	Y	R	I	S	L	Q	G	K	-
gi|573888322|ref|XP_006631931.1|:7-277/1-271	-	-	-	-	-	-	-	-	-	-	-	-	-	-	-	-	-	-	E	L	S	A	M	A	Q	E	L	W	D	N	D	M	N	R	L	Q	P	G	K	D	Y	R	I	S	L	Q	E	K	-
gi|642126342|emb|CDQ60926.1|:3-248/1-246	-	-	-	-	-	-	-	-	-	-	-	-	-	-	E	A	D	R	E	L	S	T	M	V	Q	D	I	W	D	K	D	V	N	R	L	K	P	G	T	D	Y	R	I	S	L	Q	G	K	-
gi|706121132|ref|XP_010196368.1|:50-258/1-209	-	-	-	-	-	-	-	-	-	-	-	-	-	-	-	-	-	-	-	-	-	-	-	-	-	-	-	-	-	-	-	-	-	-	-	-	-	-	-	-	-	-	-	-	-	-	-	-	-
gi|557001507|ref|XP_006003273.1|:7-276/1-270	-	-	-	-	-	-	-	-	-	-	-	-	-	-	-	-	-	-	Q	L	S	A	V	A	Q	E	L	W	D	N	D	I	N	R	L	Q	P	G	T	D	Y	K	I	S	L	Q	G	K	-
gi|548397412|ref|XP_005737775.1|:22-289/1-268	-	-	-	-	-	-	-	-	-	-	-	s	R	P	A	V	K	Q	E	L	S	T	I	F	N	E	L	W	S	L	D	V	N	R	M	T	P	G	I	D	Y	T	I	S	I	Q	G	R	-
gi|72181204|ref|XP_788965.1|:2-286/1-285	-	-	-	-	-	-	-	-	a	g	k	g	G	F	N	P	D	R	E	L	S	E	I	C	N	K	L	W	N	L	D	E	N	R	L	E	P	D	K	D	Y	K	M	N	L	Q	R	Y	-
gi|340371673|ref|XP_003384369.1|:1-267/1-267	-	-	-	-	-	-	-	m	a	d	r	r	G	F	N	P	N	P	E	L	S	K	L	C	T	E	L	W	E	L	D	E	Q	R	L	V	I	G	K	D	V	V	I	D	L	Q	G	R	-
gi|405964707|gb|EKC30160.1|:13-279/1-267	-	-	-	-	-	-	-	-	-	-	-	-	-	-	-	-	-	-	E	L	T	E	I	L	G	K	L	W	E	L	D	T	N	K	C	Y	A	G	Q	D	F	D	I	D	L	Q	G	Y	-
gi|443725879|gb|ELU13279.1|:16-285/1-270	-	-	-	-	-	-	-	-	-	-	-	-	-	-	R	F	N	E	E	M	S	E	I	C	T	K	L	W	F	M	D	E	N	Y	C	V	A	G	E	D	Y	E	I	D	L	Q	G	K	-
gi|585695268|ref|XP_002739117.2|:60-317/1-258	-	-	-	-	-	-	-	-	-	-	-	-	-	-	-	-	-	-	E	L	N	D	I	I	R	K	L	W	D	V	D	E	G	S	L	T	P	G	E	D	Y	A	I	D	L	Q	G	K	-
gi|443707063|gb|ELU02840.1|:1-279/1-279	-	-	-	-	-	-	-	-	-	-	-	-	-	-	-	-	N	E	E	M	S	E	I	C	T	K	L	W	F	M	D	E	N	Y	C	V	A	G	E	D	Y	E	I	D	L	Q	G	K	-
gi|675869132|ref|XP_009020126.1|:9-279/1-271	-	-	-	-	-	-	-	-	-	-	-	-	-	-	-	-	-	-	E	L	S	E	I	L	T	R	L	W	N	V	D	D	N	R	C	T	P	G	L	D	Y	K	L	N	L	Q	G	F	-
gi|719754367|ref|XP_010214114.1|:2-134/1-133	-	-	-	-	-	-	-	-	-	-	-	-	-	-	-	-	-	-	-	-	-	-	-	-	-	-	-	-	-	-	-	-	-	-	-	-	-	-	-	-	-	-	-	-	-	-	-	-	-
gi|221115805|ref|XP_002165493.1|:56-316/1-261	-	-	-	-	-	-	-	-	-	-	-	-	-	-	-	-	-	-	-	L	T	A	F	A	E	Q	L	W	E	L	D	E	N	R	L	N	P	N	E	H	Y	V	L	D	L	Q	G	K	-
gi|524884793|ref|XP_005099015.1|:8-275/1-268	-	-	-	-	-	-	-	-	-	-	-	-	-	-	-	-	D	S	E	L	S	D	I	I	S	K	L	W	D	M	D	D	N	K	C	Y	P	G	T	D	Y	E	L	Y	L	Q	G	Y	-
gi|675869134|ref|XP_009020127.1|:24-292/1-269	-	-	-	-	-	-	-	-	-	-	-	-	-	-	-	-	N	E	E	L	S	T	L	M	T	K	L	W	N	L	D	V	N	R	C	E	P	P	K	D	F	R	I	D	I	Q	G	Y	-
gi|545376305|ref|XP_005652255.1|:13-286/1-274	-	-	-	-	-	-	-	-	-	-	-	-	-	-	D	L	S	L	A	C	Q	-	-	-	-	K	I	W	D	L	D	Q	N	R	L	E	P	N	-	-	-	R	D	Y	Q	M	N	L	-
gi|676464410|ref|XP_009056913.1|:9-275/1-267	-	-	-	-	-	-	-	-	-	-	-	-	-	-	-	-	-	-	E	L	S	E	I	L	T	K	L	W	E	M	D	E	N	K	C	Y	P	G	K	D	Y	E	I	E	L	Q	G	F	-
gi|159468997|ref|XP_001692654.1|:18-282/1-265	-	-	-	-	-	-	-	-	-	-	-	-	-	-	-	-	-	-	-	-	-	-	-	-	-	K	L	W	T	L	D	E	N	R	L	K	P	G	-	-	-	V	D	Y	A	V	N	L	-
gi|673034126|ref|XP_008871024.1|:14-279/1-266	-	-	-	-	-	-	-	-	-	-	-	-	-	-	-	L	S	D	A	C	N	-	-	-	-	R	L	W	E	L	D	E	N	R	L	N	P	N	-	-	-	E	H	Y	Q	I	N	L	-
gi|657592892|ref|XP_008300993.1|:16-185/1-170	-	-	-	-	-	-	-	-	-	-	-	-	-	-	-	-	-	-	-	-	-	-	-	-	-	-	-	-	-	-	-	-	-	-	-	-	-	-	-	-	-	-	-	-	-	-	-	-	-
gi|570998200|gb|ETP54455.1|:29-297/1-269	-	-	-	-	-	-	-	-	-	-	-	-	-	-	-	L	S	A	A	C	N	-	-	-	-	K	L	W	E	L	D	T	N	R	L	E	P	N	-	-	-	V	H	Y	E	L	N	L	-
gi|570337414|gb|ETO85362.1|:29-297/1-269	-	-	-	-	-	-	-	-	-	-	-	-	-	-	-	L	S	A	A	C	N	-	-	-	-	K	L	W	E	L	D	T	N	R	L	E	P	N	-	-	-	V	H	Y	E	L	N	L	-
gi|566033786|gb|ETI56697.1|:29-297/1-269	-	-	-	-	-	-	-	-	-	-	-	-	-	-	-	L	S	A	A	C	N	-	-	-	-	K	L	W	E	L	D	T	N	R	L	E	P	N	-	-	-	V	H	Y	E	L	N	L	-
gi|675163135|ref|XP_008890452.1|:29-297/1-269	-	-	-	-	-	-	-	-	-	-	-	-	-	-	-	L	S	A	A	C	N	-	-	-	-	K	L	W	E	L	D	T	N	R	L	E	P	N	-	-	-	V	H	Y	E	L	N	L	-
gi|219129979|ref|XP_002185153.1|:74-349/1-276	-	-	-	-	-	-	-	-	-	-	-	-	-	-	-	I	S	D	A	V	Q	-	-	-	-	E	C	W	K	V	D	H	N	R	L	K	P	D	-	-	-	I	D	Y	V	L	N	V	-
gi|568028939|gb|ETM02873.1|:29-297/1-269	-	-	-	-	-	-	-	-	-	-	-	-	-	-	-	L	S	A	A	C	N	-	-	-	-	K	L	W	E	L	D	T	N	R	L	E	P	N	-	-	-	V	H	Y	E	L	N	L	-
gi|302841807|ref|XP_002952448.1|:18-262/1-245	-	-	-	-	-	-	-	-	-	-	-	-	-	-	-	-	-	-	-	-	-	-	-	-	-	K	L	W	D	L	D	E	N	R	L	K	P	G	-	-	-	A	D	Y	A	I	N	V	-
gi|641533340|gb|KDO27335.1|:11-276/1-266	-	-	-	-	-	-	-	-	-	-	-	-	-	-	-	L	S	E	A	C	T	-	-	-	-	K	L	W	N	L	D	D	N	R	L	V	P	N	-	-	-	E	D	Y	E	I	N	L	-
gi|675623393|ref|XP_008939868.1|:1-134/1-134	-	-	-	-	-	-	-	-	-	-	-	-	-	-	-	-	-	-	-	-	-	-	-	-	-	-	-	-	-	-	-	-	-	-	-	-	-	-	-	-	-	-	-	-	-	-	-	-	-
gi|669144848|ref|XP_008607986.1|:11-276/1-266	-	-	-	-	-	-	-	-	-	-	-	-	-	-	-	L	S	E	A	C	T	-	-	-	-	K	L	W	T	L	D	D	N	R	L	V	P	S	-	-	-	D	D	Y	E	I	N	L	-
gi|669164184|ref|XP_008617654.1|:16-281/1-266	-	-	-	-	-	-	-	-	-	-	-	-	-	-	-	L	S	E	A	C	T	-	-	-	-	K	L	W	T	L	D	D	N	R	L	V	P	S	-	-	-	D	D	Y	E	I	N	L	-
gi|698785991|ref|XP_009826039.1|:14-279/1-266	-	-	-	-	-	-	-	-	-	-	-	-	-	-	-	L	S	D	A	C	N	-	-	-	-	R	L	W	A	L	D	E	N	R	L	N	P	N	-	-	-	E	H	Y	Q	I	N	L	-
gi|56754509|gb|AAW25442.1|:32-273/1-242	-	-	-	-	-	-	-	-	-	-	c	n	S	I	K	L	D	S	E	L	S	R	F	F	T	S	L	Y	D	V	D	E	N	A	V	N	S	G	-	-	-	I	D	Y	R	L	N	L	-
gi|657389965|gb|KEH31588.1|:154-419/1-266	-	-	-	-	-	-	-	-	-	-	-	-	-	-	D	L	S	R	A	C	E	-	-	-	-	K	L	W	D	L	D	L	N	R	L	T	P	G	-	-	-	K	D	Y	E	I	D	C	-
gi|226468568|emb|CAX69961.1|:28-258/1-231	-	-	-	-	-	-	-	-	-	-	-	n	S	I	K	L	D	S	E	L	S	R	F	F	T	S	L	Y	D	V	D	E	N	A	V	N	S	G	-	-	-	I	D	Y	R	L	N	L	-
gi|657389964|gb|KEH31587.1|:177-442/1-266	-	-	-	-	-	-	-	-	-	-	-	-	-	-	D	L	S	R	A	C	E	-	-	-	-	K	L	W	D	L	D	L	N	R	L	T	P	G	-	-	-	K	D	Y	E	I	D	C	-
gi|566161571|ref|XP_002303447.2|:143-407/1-265	-	-	-	-	-	-	-	-	-	-	-	-	-	-	D	L	S	Q	A	C	N	-	-	-	-	R	L	W	E	L	D	R	N	R	L	A	P	G	-	-	-	K	D	Y	R	I	D	C	-
gi|219129981|ref|XP_002185154.1|:1-270/1-270	-	-	-	-	-	-	-	-	-	-	-	-	-	-	-	I	S	A	A	V	Q	-	-	-	-	H	L	W	N	L	D	D	N	R	L	D	P	E	-	-	-	A	D	Y	T	M	N	V	-
gi|747048536|ref|XP_011070281.1|:148-412/1-265	-	-	-	-	-	-	-	-	-	-	-	-	-	-	D	L	S	K	A	L	N	-	-	-	-	K	L	W	E	L	D	L	N	R	L	V	P	G	-	-	-	K	D	Y	E	I	D	C	-
gi|514803043|ref|XP_004976413.1|:196-468/1-273	-	-	-	-	-	-	-	-	t	r	e	e	L	N	S	L	S	K	A	C	S	-	-	-	-	R	L	W	E	L	D	M	N	R	L	V	P	G	-	-	-	K	D	Y	R	I	D	C	-
gi|449459026|ref|XP_004147247.1|:162-426/1-265	-	-	-	-	-	-	-	-	-	-	-	-	-	-	D	L	S	Y	A	C	N	-	-	-	-	K	L	W	K	L	D	L	N	R	L	V	P	G	-	-	-	K	D	Y	E	I	D	C	-
gi|729338397|ref|XP_010539194.1|:158-425/1-268	-	-	-	-	-	-	-	-	-	-	-	-	-	-	D	L	S	Q	A	C	N	-	-	-	-	R	L	W	E	L	D	S	N	R	L	V	P	G	-	-	-	K	D	Y	Q	I	D	C	-
gi|196009151|ref|XP_002114441.1|:24-286/1-263	-	-	-	-	-	-	-	-	-	-	-	-	-	-	-	-	-	-	Q	I	K	A	A	L	D	G	F	W	N	V	D	Y	N	R	A	Y	A	G	S	D	F	H	I	S	K	Q	S	-	-
gi|260793549|ref|XP_002591774.1|:83-291/1-209	-	-	-	-	-	-	-	-	-	-	-	-	-	-	-	-	-	-	-	L	S	G	I	C	T	R	L	W	E	L	D	T	N	R	L	Q	P	G	R	D	Y	E	I	D	T	Q	G	R	-
gi|350645555|emb|CCD59795.1|:4-232/1-229	-	-	-	-	-	-	-	-	-	-	s	k	S	P	D	V	N	E	E	L	S	K	F	F	T	K	L	Y	K	A	D	E	N	A	V	L	P	G	-	-	-	K	D	Y	K	L	N	L	-
gi|694410552|ref|XP_009333682.1|:173-437/1-265	-	-	-	-	-	-	-	-	-	-	-	-	-	-	D	L	S	Q	A	C	N	-	-	-	-	K	L	W	E	L	D	L	N	R	L	V	P	G	-	-	-	K	D	Y	E	I	D	C	-
gi|743864750|ref|XP_011032001.1|:164-428/1-265	-	-	-	-	-	-	-	-	-	-	-	-	-	-	D	L	S	Q	A	C	N	-	-	-	-	R	L	W	E	L	D	R	N	R	L	A	P	G	-	-	-	K	D	Y	Q	I	D	C	-
gi|694371941|ref|XP_009363420.1|:173-437/1-265	-	-	-	-	-	-	-	-	-	-	-	-	-	-	D	L	S	Q	A	C	N	-	-	-	-	K	L	W	E	L	D	L	N	R	L	V	P	G	-	-	-	K	D	Y	E	I	D	C	-
gi|661882838|emb|CDP13429.1|:177-444/1-268	-	-	-	-	-	-	-	-	-	-	-	-	-	-	D	L	S	K	A	C	N	-	-	-	-	K	L	W	E	L	D	L	N	R	L	T	P	G	-	-	-	K	D	Y	E	I	D	I	-
gi|685956197|gb|KGB32409.1|:23-248/1-226	-	-	-	-	-	-	-	-	-	-	-	-	-	-	-	-	D	K	Q	L	S	R	F	F	T	D	L	Y	N	A	D	V	N	S	V	E	N	G	-	-	-	K	D	Y	R	L	N	L	-
gi|29367523|gb|AAO72617.1|:26-300/1-275	-	-	-	-	-	-	-	-	t	r	e	e	L	N	S	L	S	R	A	C	S	-	-	-	-	R	L	W	E	L	D	M	N	R	L	T	P	G	-	-	-	K	D	Y	R	I	E	C	-
gi|357165053|ref|XP_003580254.1|:190-462/1-273	-	-	-	-	-	-	-	-	-	r	e	e	L	N	S	L	S	E	A	C	D	-	-	-	-	R	L	W	E	L	D	L	N	R	L	V	P	G	-	-	-	K	D	Y	R	I	E	C	-
gi|460400652|ref|XP_004245847.1|:155-419/1-265	-	-	-	-	-	-	-	-	-	-	-	-	-	-	D	L	S	K	A	C	N	-	-	-	-	K	L	W	E	L	D	L	N	R	L	V	P	G	-	-	-	K	D	Y	Q	I	E	C	-
gi|565385454|ref|XP_006358620.1|:159-423/1-265	-	-	-	-	-	-	-	-	-	-	-	-	-	-	D	L	S	K	A	C	N	-	-	-	-	K	L	W	E	L	D	L	N	R	L	V	P	G	-	-	-	K	D	Y	Q	V	D	C	-
gi|685956195|gb|KGB32407.1|:59-305/1-247	-	-	-	-	-	-	-	-	-	-	-	-	-	-	-	-	N	K	E	L	S	K	F	Y	T	K	L	Y	K	A	D	E	N	K	L	R	P	G	-	-	-	I	D	Y	K	L	N	L	-
gi|568846427|ref|XP_006477056.1|:105-369/1-265	-	-	-	-	-	-	-	-	-	-	-	-	-	-	D	L	S	Q	G	C	Y	-	-	-	-	R	L	W	E	L	D	S	N	R	L	V	P	G	-	-	-	K	D	Y	E	I	D	C	-
gi|460400650|ref|XP_004245846.1|:165-429/1-265	-	-	-	-	-	-	-	-	-	-	-	-	-	-	D	L	S	K	A	C	N	-	-	-	-	K	L	W	E	L	D	L	N	R	L	V	P	G	-	-	-	K	D	Y	Q	I	E	C	-
gi|658033465|ref|XP_008352243.1|:172-436/1-265	-	-	-	-	-	-	-	-	-	-	-	-	-	-	D	L	S	Q	A	C	N	-	-	-	-	K	L	W	E	L	D	L	N	R	L	V	P	G	-	-	-	K	D	Y	E	I	D	C	-
gi|659095765|ref|XP_008448757.1|:145-409/1-265	-	-	-	-	-	-	-	-	-	-	-	-	-	-	D	L	S	Y	A	C	K	-	-	-	-	K	L	W	Q	L	D	L	N	R	L	V	P	G	-	-	-	K	D	Y	E	I	D	C	-
gi|659095763|ref|XP_008448756.1|:145-409/1-265	-	-	-	-	-	-	-	-	-	-	-	-	-	-	D	L	S	Y	A	C	K	-	-	-	-	K	L	W	Q	L	D	L	N	R	L	V	P	G	-	-	-	K	D	Y	E	I	D	C	-
gi|242073874|ref|XP_002446873.1|:202-475/1-274	-	-	-	-	-	-	-	-	t	r	e	e	L	N	S	L	S	K	A	C	S	-	-	-	-	R	L	W	E	L	D	M	N	R	L	L	P	G	-	-	-	K	D	Y	R	I	D	C	-
gi|225427364|ref|XP_002282850.1|:177-441/1-265	-	-	-	-	-	-	-	-	-	-	-	-	-	-	D	I	S	Q	A	C	N	-	-	-	-	K	L	W	K	L	D	L	N	R	L	V	P	G	-	-	-	K	D	Y	Q	I	D	C	-
gi|659095761|ref|XP_008448755.1|:162-426/1-265	-	-	-	-	-	-	-	-	-	-	-	-	-	-	D	L	S	Y	A	C	K	-	-	-	-	K	L	W	Q	L	D	L	N	R	L	V	P	G	-	-	-	K	D	Y	E	I	D	C	-
gi|659095759|ref|XP_008448753.1|:162-426/1-265	-	-	-	-	-	-	-	-	-	-	-	-	-	-	D	L	S	Y	A	C	K	-	-	-	-	K	L	W	Q	L	D	L	N	R	L	V	P	G	-	-	-	K	D	Y	E	I	D	C	-
gi|645246750|ref|XP_008229499.1|:172-436/1-265	-	-	-	-	-	-	-	-	-	-	-	-	-	-	D	L	S	R	A	C	S	-	-	-	-	K	I	W	E	L	D	L	N	R	L	V	P	G	-	-	-	K	D	Y	E	I	D	C	-
gi|593785385|ref|XP_007155733.1|:164-426/1-263	-	-	-	-	-	-	-	-	-	-	-	-	-	-	D	L	A	R	A	C	D	-	-	-	-	K	L	W	D	L	D	L	N	R	L	I	P	G	-	-	-	K	D	Y	E	I	D	C	-
gi|527198155|gb|EPS66407.1|:153-417/1-265	-	-	-	-	-	-	-	-	-	-	-	-	-	-	D	L	S	R	A	V	N	-	-	-	-	K	L	W	E	L	D	F	N	R	L	S	P	G	-	-	-	K	D	Y	E	I	D	C	-
gi|697127248|ref|XP_009617663.1|:159-423/1-265	-	-	-	-	-	-	-	-	-	-	-	-	-	-	D	L	S	R	A	C	N	-	-	-	-	K	L	W	E	L	D	L	N	R	L	V	P	G	-	-	-	K	D	Y	Q	I	D	C	-
gi|568846425|ref|XP_006477055.1|:166-430/1-265	-	-	-	-	-	-	-	-	-	-	-	-	-	-	D	L	S	Q	G	C	Y	-	-	-	-	R	L	W	E	L	D	S	N	R	L	V	P	G	-	-	-	K	D	Y	E	I	D	C	-
gi|698575453|ref|XP_009775943.1|:162-426/1-265	-	-	-	-	-	-	-	-	-	-	-	-	-	-	D	L	S	R	A	C	N	-	-	-	-	K	L	W	E	L	D	L	N	R	L	V	P	G	-	-	-	K	D	Y	Q	I	D	C	-
gi|604305850|gb|EYU24931.1|:135-399/1-265	-	-	-	-	-	-	-	-	-	-	-	-	-	-	D	L	S	K	A	L	N	-	-	-	-	K	L	W	D	L	D	L	N	R	L	V	P	G	-	-	-	K	H	Y	E	I	D	C	-
gi|326496551|dbj|BAJ94737.1|:226-499/1-274	-	-	-	-	-	-	-	-	t	r	e	e	L	N	S	L	T	E	A	C	S	-	-	-	-	R	L	W	E	L	D	M	N	R	L	V	P	G	-	-	-	K	D	Y	R	I	E	C	-
gi|222629296|gb|EEE61428.1|:185-459/1-275	-	-	-	-	-	-	-	-	t	r	e	e	L	N	S	L	S	R	A	C	S	-	-	-	-	R	L	W	E	L	D	M	N	R	L	T	P	G	-	-	-	K	D	Y	R	I	E	C	-
gi|695020973|ref|XP_009397560.1|:143-407/1-265	-	-	-	-	-	-	-	-	-	-	-	-	-	-	-	L	S	K	A	C	I	-	-	-	-	R	L	W	E	L	D	L	N	R	L	V	P	G	-	-	-	K	D	Y	D	I	D	C	-
gi|38345945|emb|CAE04270.2|:186-459/1-274	-	-	-	-	-	-	-	-	-	r	e	e	L	N	S	L	S	R	A	C	S	-	-	-	-	R	L	W	E	L	D	M	N	R	L	T	P	G	-	-	-	K	D	Y	R	I	E	C	-
gi|147767385|emb|CAN62441.1|:225-489/1-265	-	-	-	-	-	-	-	-	-	-	-	-	-	-	D	I	S	Q	A	C	N	-	-	-	-	K	L	W	K	L	D	L	N	R	L	V	P	G	-	-	-	K	D	Y	Q	I	D	C	-
gi|218195303|gb|EEC77730.1|:186-459/1-274	-	-	-	-	-	-	-	-	-	r	e	e	L	N	S	L	S	R	A	C	S	-	-	-	-	R	L	W	E	L	D	M	N	R	L	T	P	G	-	-	-	K	D	Y	R	I	E	C	-
gi|224014945|ref|XP_002297134.1|:233-504/1-272	-	-	-	-	-	-	-	-	-	-	-	-	-	-	-	-	-	-	-	-	-	-	-	-	-	-	L	W	N	L	D	S	N	R	L	T	P	H	-	-	-	T	D	Y	S	I	D	V	-
gi|685956196|gb|KGB32408.1|:39-264/1-226	-	-	-	-	-	-	-	-	-	-	-	-	-	-	-	-	N	K	E	L	S	E	F	Y	T	K	L	Y	K	E	D	E	N	K	V	R	P	G	-	-	-	I	D	Y	K	L	N	L	-
gi|502152665|ref|XP_004509033.1|:166-428/1-263	-	-	-	-	-	-	-	-	-	-	-	-	-	-	D	L	S	R	A	C	E	-	-	-	-	K	L	W	D	L	D	L	N	R	L	V	P	T	-	-	-	K	D	Y	E	I	D	C	-
gi|115459702|ref|NP_001053451.1|:242-516/1-275	-	-	-	-	-	-	-	-	t	r	e	e	L	N	S	L	S	R	A	C	S	-	-	-	-	R	L	W	E	L	D	M	N	R	L	T	P	G	-	-	-	K	D	Y	R	I	E	C	-
gi|298714370|emb|CBJ27427.1|:118-378/1-261	-	-	-	-	-	-	-	-	-	-	-	-	-	-	-	-	-	-	-	-	-	-	-	-	-	-	L	W	D	L	D	T	N	R	L	T	P	E	V	R	-	T	S	I	R	S	A	C	-
gi|586759522|ref|XP_006854024.1|:166-430/1-265	-	-	-	-	-	-	-	-	-	-	-	-	-	-	D	L	S	K	A	C	N	-	-	-	-	R	L	W	E	L	D	L	N	R	L	E	P	G	-	-	-	K	D	Y	K	I	D	C	-
gi|475565079|gb|EMT14694.1|:244-517/1-274	-	-	-	-	-	-	-	-	t	r	e	e	L	N	S	L	T	E	A	C	S	-	-	-	-	R	L	W	E	L	D	M	N	R	L	V	P	G	-	-	-	K	D	Y	R	I	E	C	-
gi|226529549|ref|NP_001150308.1|:199-472/1-274	-	-	-	-	-	-	-	-	-	r	e	e	L	N	S	L	S	K	A	C	S	-	-	-	-	R	L	W	E	L	D	M	N	R	I	V	P	G	-	-	-	K	D	Y	I	I	D	C	-
gi|643740326|gb|KDP45985.1|:160-424/1-265	-	-	-	-	-	-	-	-	-	-	-	-	-	-	D	L	S	Q	A	C	N	-	-	-	-	R	L	W	Q	L	D	R	N	R	L	V	P	G	-	-	-	K	D	Y	Q	I	D	C	-
gi|470128747|ref|XP_004300296.1|:170-434/1-265	-	-	-	-	-	-	-	-	-	-	-	-	-	-	D	L	S	K	A	C	N	-	-	-	-	R	F	W	E	L	D	S	N	R	L	V	P	G	-	-	-	K	D	Y	E	I	D	C	-
gi|670373449|ref|XP_008668060.1|:199-472/1-274	-	-	-	-	-	-	-	-	-	r	e	e	L	N	S	L	S	K	A	C	S	-	-	-	-	R	L	W	E	L	D	M	N	R	I	V	P	G	-	-	-	K	D	Y	I	I	D	C	-
gi|567895296|ref|XP_006440136.1|:166-430/1-265	-	-	-	-	-	-	-	-	-	-	-	-	-	-	D	L	S	Q	G	C	Y	-	-	-	-	R	L	W	E	L	D	S	N	R	L	V	P	G	-	-	-	K	D	Y	E	I	D	C	-
gi|473933948|gb|EMS50095.1|:199-472/1-274	-	-	-	-	-	-	-	-	t	r	e	e	L	N	S	L	T	E	A	C	S	-	-	-	-	R	L	W	E	L	D	M	N	R	L	V	P	G	-	-	-	K	D	Y	R	I	E	C	-
gi|551678529|ref|XP_005842017.1|:10-279/1-270	-	-	-	-	-	-	-	-	-	t	h	e	L	Q	D	F	K	L	A	C	E	-	-	-	-	R	L	W	L	L	D	V	Q	R	C	Q	P	G	-	-	-	V	D	Y	A	V	N	M	-
gi|156352510|ref|XP_001622792.1|:17-290/1-274	-	-	-	-	-	-	-	-	-	-	a	s	R	C	S	I	T	S	D	I	G	D	V	C	Q	D	M	W	N	E	D	T	N	-	S	L	K	Y	G	-	V	D	F	T	I	D	K	-	-
gi|590676061|ref|XP_007039628.1|:172-436/1-265	-	-	-	-	-	-	-	-	-	-	-	-	-	-	D	L	S	Q	A	C	N	-	-	-	-	R	L	W	Q	L	D	L	N	R	L	E	P	G	-	-	-	K	D	Y	Q	I	D	C	-
gi|727555005|ref|XP_010449667.1|:164-431/1-268	-	-	-	-	-	-	-	-	-	-	-	-	-	-	-	L	S	E	A	C	N	-	-	-	-	K	L	W	E	L	D	S	N	R	L	A	P	G	-	-	-	N	D	Y	Q	I	D	C	-
gi|727516684|ref|XP_010434719.1|:162-429/1-268	-	-	-	-	-	-	-	-	-	-	-	-	-	-	-	L	S	E	A	C	N	-	-	-	-	K	L	W	E	L	D	S	N	R	L	V	P	G	-	-	-	N	D	Y	Q	I	D	C	-
gi|685291774|ref|XP_009136827.1|:160-427/1-268	-	-	-	-	-	-	-	-	-	-	-	-	-	-	-	L	S	E	A	C	N	-	-	-	-	K	L	W	E	L	D	S	N	R	L	V	P	G	-	-	-	N	D	Y	Q	I	D	C	-
gi|727516682|ref|XP_010434718.1|:165-432/1-268	-	-	-	-	-	-	-	-	-	-	-	-	-	-	-	L	S	E	A	C	N	-	-	-	-	K	L	W	E	L	D	S	N	R	L	V	P	G	-	-	-	N	D	Y	Q	I	D	C	-
gi|674942827|emb|CDX90486.1|:160-427/1-268	-	-	-	-	-	-	-	-	-	-	-	-	-	-	-	L	S	E	A	C	N	-	-	-	-	K	L	W	E	L	D	S	N	R	L	V	P	G	-	-	-	N	D	Y	Q	I	D	C	-
gi|573940383|ref|XP_006652596.1|:189-461/1-273	-	-	-	-	-	-	-	-	-	r	e	e	L	N	S	L	S	N	A	C	N	-	-	-	-	R	L	W	E	L	D	M	N	R	L	T	P	G	-	-	-	K	D	Y	R	I	E	C	-
gi|565450702|ref|XP_006285815.1|:170-434/1-265	-	-	-	-	-	-	-	-	-	-	-	-	-	-	-	L	S	E	A	C	N	-	-	-	-	K	L	W	D	L	D	S	N	R	L	V	P	G	-	-	-	N	D	Y	Q	I	D	C	-
gi|595858824|ref|XP_007210826.1|:172-408/1-237	-	-	-	-	-	-	-	-	-	-	-	-	-	-	D	L	S	Q	A	C	S	-	-	-	-	K	I	W	E	L	D	L	N	R	L	V	P	G	-	-	-	K	D	Y	E	I	D	C	-
gi|334186629|ref|NP_001190746.1|:170-437/1-268	-	-	-	-	-	-	-	-	-	-	-	-	-	-	-	L	S	E	A	C	N	-	-	-	-	K	L	W	E	L	D	L	N	R	L	V	P	G	-	-	-	R	D	Y	Q	I	D	C	-
gi|238480782|ref|NP_193443.3|:167-434/1-268	-	-	-	-	-	-	-	-	-	-	-	-	-	-	-	L	S	E	A	C	N	-	-	-	-	K	L	W	E	L	D	L	N	R	L	V	P	G	-	-	-	R	D	Y	Q	I	D	C	-
gi|567221280|ref|XP_006414269.1|:139-406/1-268	-	-	-	-	-	-	-	-	-	-	-	-	-	-	-	L	S	E	A	C	N	-	-	-	-	K	L	W	E	L	D	S	N	R	L	V	P	G	-	-	-	N	D	Y	Q	I	D	C	-
gi|734314247|gb|KHN01650.1|:132-394/1-263	-	-	-	-	-	-	-	-	-	-	-	-	-	-	D	L	S	R	A	C	E	-	-	-	-	K	L	W	A	L	D	L	N	R	L	V	P	G	-	-	-	L	H	Y	E	I	D	C	-
gi|567221282|ref|XP_006414270.1|:157-424/1-268	-	-	-	-	-	-	-	-	-	-	-	-	-	-	-	L	S	E	A	C	N	-	-	-	-	K	L	W	E	L	D	S	N	R	L	V	P	G	-	-	-	N	D	Y	Q	I	D	C	-
gi|676483254|ref|XP_009062965.1|:93-343/1-251	-	-	-	-	-	-	-	-	-	-	-	-	-	-	-	-	-	-	-	-	-	-	-	-	-	Q	L	W	D	A	D	V	N	R	F	G	P	A	D	L	K	I	N	L	Q	G	H	-	-
gi|720059358|ref|XP_010274551.1|:173-438/1-266	-	-	-	-	-	-	-	-	-	-	-	-	-	-	D	L	S	Q	A	C	N	-	-	-	-	K	L	W	E	L	D	S	N	R	L	V	P	G	-	-	-	K	D	Y	Q	I	D	C	-
gi|297800400|ref|XP_002868084.1|:180-447/1-268	-	-	-	-	-	-	-	-	-	-	-	-	-	-	-	L	S	E	A	C	N	-	-	-	-	K	L	W	E	L	D	S	N	R	L	V	P	G	-	-	-	N	D	Y	Q	I	D	C	-
gi|727530043|ref|XP_010440055.1|:162-429/1-268	-	-	-	-	-	-	-	-	-	-	-	-	-	-	-	L	S	E	A	C	N	-	-	-	-	K	L	W	E	L	D	S	N	R	L	V	P	G	-	-	-	N	D	Y	Q	I	D	C	-
gi|727530034|ref|XP_010440052.1|:165-432/1-268	-	-	-	-	-	-	-	-	-	-	-	-	-	-	-	L	S	E	A	C	N	-	-	-	-	K	L	W	E	L	D	S	N	R	L	V	P	G	-	-	-	N	D	Y	Q	I	D	C	-
gi|727530037|ref|XP_010440053.1|:164-431/1-268	-	-	-	-	-	-	-	-	-	-	-	-	-	-	-	L	S	E	A	C	N	-	-	-	-	K	L	W	E	L	D	S	N	R	L	V	P	G	-	-	-	N	D	Y	Q	I	D	C	-
gi|674252239|gb|KFK45004.1|:161-425/1-265	-	-	-	-	-	-	-	-	-	-	-	-	-	-	-	L	S	E	A	C	N	-	-	-	-	K	L	W	E	L	D	S	N	R	L	V	P	G	-	-	-	N	D	Y	Q	I	D	C	-
gi|674923522|emb|CDY09642.1|:160-427/1-268	-	-	-	-	-	-	-	-	-	-	-	-	-	-	-	L	S	E	A	C	N	-	-	-	-	K	L	W	E	L	H	S	N	R	L	V	P	G	-	-	-	N	D	Y	Q	I	D	C	-
gi|629106703|gb|KCW71849.1|:220-485/1-266	-	-	-	-	-	-	-	-	-	-	-	-	-	-	D	L	S	Q	A	C	S	-	-	-	-	K	L	W	E	L	D	L	N	R	L	I	P	G	-	-	-	K	D	Y	Q	I	D	C	-
gi|702335576|ref|XP_010055391.1|:182-447/1-266	-	-	-	-	-	-	-	-	-	-	-	-	-	-	D	L	S	Q	A	C	S	-	-	-	-	K	L	W	E	L	D	L	N	R	L	I	P	G	-	-	-	K	D	Y	Q	I	D	C	-
gi|695005317|ref|XP_009389105.1|:138-403/1-266	-	-	-	-	-	-	-	-	-	-	-	-	-	-	D	L	S	K	A	C	S	-	-	-	-	R	L	W	E	L	D	L	N	R	L	V	P	G	-	-	-	K	D	Y	E	I	D	C	-
gi|260814333|ref|XP_002601870.1|:129-402/1-274	-	-	-	-	-	-	-	-	-	-	-	-	-	-	-	-	-	-	E	L	S	C	L	A	Q	L	I	W	D	S	D	V	N	R	A	S	G	G	Q	-	Y	A	L	N	L	Q	G	-	-
gi|255552942|ref|XP_002517514.1|:167-431/1-265	-	-	-	-	-	-	-	-	-	-	-	-	-	-	D	L	S	Q	A	C	N	-	-	-	-	R	L	W	Q	L	D	I	N	R	L	V	P	G	-	-	-	K	D	Y	Q	I	D	C	-
gi|325180428|emb|CCA14833.1|:12-277/1-266	-	-	-	-	-	-	-	-	-	-	-	-	-	H	D	F	S	F	A	C	D	-	-	-	-	R	L	W	R	H	D	E	H	R	L	T	P	G	-	-	-	V	D	Y	K	V	N	L	-
gi|674267193|emb|CDI97210.1|:11-279/1-269	-	-	-	-	-	-	-	-	-	-	-	-	-	-	-	V	D	Q	E	L	I	N	L	A	S	R	I	W	D	A	D	P	H	R	L	Q	V	G	K	D	L	K	L	D	W	Q	G	I	-
gi|634839977|ref|XP_007936093.1|:138-407/1-270	-	-	-	-	-	-	-	-	-	-	-	-	-	-	-	-	N	E	E	I	Q	S	I	S	E	K	I	Y	K	A	D	T	N	K	A	Q	-	K	A	D	I	V	L	N	S	Q	N	-	-
gi|634839970|ref|XP_007936091.1|:140-409/1-270	-	-	-	-	-	-	-	-	-	-	-	-	-	-	-	-	N	E	E	I	Q	S	I	S	E	K	I	Y	K	A	D	T	N	K	A	Q	-	K	A	D	I	V	L	N	S	Q	N	-	-
gi|634839973|ref|XP_007936092.1|:140-409/1-270	-	-	-	-	-	-	-	-	-	-	-	-	-	-	-	-	N	E	E	I	Q	S	I	S	E	K	I	Y	K	A	D	T	N	K	A	Q	-	K	A	D	I	V	L	N	S	Q	N	-	-
gi|558215784|ref|XP_006134702.1|:85-359/1-275	-	-	-	-	-	-	-	-	-	s	s	h	S	S	I	T	N	E	E	L	L	S	I	S	E	Q	L	Y	K	S	D	V	N	R	A	R	-	K	S	D	I	S	I	N	P	Q	H	-	-
gi|703152878|ref|XP_010110536.1|:180-457/1-278	-	-	-	-	-	-	-	-	-	-	-	-	-	-	D	L	S	Q	A	C	N	-	-	-	-	K	L	W	E	L	D	T	N	R	L	V	A	G	-	-	-	K	D	Y	E	I	D	C	-
gi|226468570|emb|CAX69962.1|:28-245/1-218	-	-	-	-	-	-	-	-	-	-	-	n	S	I	K	L	D	S	E	L	S	R	F	F	T	S	L	Y	D	V	D	E	N	A	V	N	S	G	-	-	-	I	D	Y	R	L	N	L	-
gi|635365076|emb|CCI46544.1|:12-293/1-282	-	-	-	-	-	-	-	-	-	-	-	-	-	H	N	F	S	L	A	C	D	-	-	-	-	K	L	W	Q	L	D	Q	Y	R	L	T	P	G	-	-	-	K	D	Y	K	L	D	L	-
gi|552913772|gb|ERZ99055.1|:18-278/1-261	-	-	-	-	-	-	-	-	-	-	-	-	-	-	-	-	-	-	-	-	-	-	-	-	-	K	L	W	E	L	D	E	N	R	L	Q	P	G	-	-	-	V	D	Y	A	L	N	L	-
gi|260797102|ref|XP_002593543.1|:70-328/1-259	-	-	-	-	-	-	-	-	-	-	-	-	-	-	-	-	-	-	E	L	S	S	L	A	D	D	L	W	Y	G	D	V	N	F	A	R	E	G	V	D	F	T	L	S	L	Q	S	-	-
gi|168027956|ref|XP_001766495.1|:27-293/1-267	-	-	-	-	-	-	-	-	-	-	-	-	-	-	D	I	S	A	A	C	N	-	-	-	-	R	L	W	E	L	D	L	N	R	L	T	P	G	-	-	-	Q	D	Y	E	I	D	C	-
gi|558215782|ref|XP_006134701.1|:107-374/1-268	-	-	-	-	-	-	-	-	-	-	-	-	-	-	-	-	N	E	E	L	L	S	I	S	E	Q	L	Y	K	S	D	V	N	R	A	R	-	K	S	D	I	S	I	N	P	Q	H	-	-
gi|632989955|ref|XP_007883924.1|:113-335/1-223	-	-	-	-	-	-	-	-	-	-	-	-	-	-	-	-	-	-	-	-	-	-	-	-	-	-	-	-	-	-	-	-	-	-	-	-	-	-	-	-	-	-	-	-	-	-	-	-	-
gi|168017716|ref|XP_001761393.1|:26-293/1-268	-	-	-	-	-	-	-	-	-	-	-	-	-	N	D	L	S	V	A	A	N	-	-	-	-	R	L	W	D	L	D	L	N	R	L	V	P	G	-	-	-	Q	D	Y	E	I	D	C	-
gi|488561248|ref|XP_004470472.1|:75-344/1-270	-	-	-	-	-	-	-	-	-	-	-	-	-	-	-	-	N	E	E	L	Q	G	I	S	E	K	I	Y	R	A	D	T	N	K	A	Q	-	K	E	D	I	I	L	N	S	Q	N	-	-
gi|655829981|ref|XP_008257567.1|:100-367/1-268	-	-	-	-	-	-	-	-	-	-	-	-	-	-	-	-	-	-	E	L	R	H	I	S	E	R	I	Y	R	A	D	T	N	K	A	G	-	K	E	D	V	V	L	N	S	Q	N	-	-
gi|743778703|ref|XP_010919818.1|:152-416/1-265	-	-	-	-	-	-	-	-	-	-	-	-	-	-	D	L	T	K	A	C	S	-	-	-	-	R	L	W	E	L	D	S	N	R	L	V	P	G	-	-	-	K	D	Y	E	I	D	C	-
gi|514722908|ref|XP_004955110.1|:174-447/1-274	-	-	-	-	-	-	-	-	t	r	d	e	L	N	N	L	S	K	A	C	T	-	-	-	-	W	L	W	E	L	D	L	N	R	L	S	P	G	-	-	-	K	D	Y	T	I	E	C	-
gi|602664070|ref|XP_007437658.1|:76-344/1-269	-	-	-	-	-	-	-	-	-	-	-	-	-	-	-	-	N	E	D	L	Q	E	V	S	E	K	I	Y	H	S	D	H	N	R	A	E	-	E	S	D	I	T	L	N	K	Q	Y	-	-
gi|602664068|ref|XP_007437657.1|:84-352/1-269	-	-	-	-	-	-	-	-	-	-	-	-	-	-	-	-	N	E	D	L	Q	E	V	S	E	K	I	Y	H	S	D	H	N	R	A	E	-	E	S	D	I	T	L	N	K	Q	Y	-	-
gi|697420988|gb|KGL81996.1|:49-325/1-277	-	-	-	-	-	-	-	-	-	s	s	h	D	A	I	T	D	E	D	L	L	H	I	S	E	Q	L	Y	K	A	D	H	N	K	A	Q	-	P	T	D	I	I	L	N	P	Q	H	-	-
gi|694843378|ref|XP_009462551.1|:76-354/1-279	-	-	-	-	-	-	-	f	s	s	s	r	D	A	I	T	D	E	D	L	L	R	I	S	E	E	L	Y	Q	A	D	H	N	K	A	R	-	P	T	D	I	V	I	N	P	Q	Y	-	-
gi|560961021|ref|XP_006202955.1|:77-344/1-268	-	-	-	-	-	-	-	-	-	-	-	-	-	-	-	-	-	-	E	L	Q	G	V	S	E	K	I	Y	R	A	D	T	N	K	A	Q	-	K	G	D	I	V	L	N	S	Q	K	-	-
gi|678214568|gb|KFV81547.1|:58-325/1-268	-	-	-	-	-	-	-	-	-	-	-	-	-	-	-	-	-	-	D	L	L	H	I	S	E	Q	L	Y	E	A	D	H	N	K	A	Q	-	P	T	D	I	T	I	N	P	Q	H	-	-
gi|302762402|ref|XP_002964623.1|:43-304/1-262	-	-	-	-	-	-	-	-	-	-	-	-	-	-	-	-	-	-	-	-	-	-	-	-	-	-	L	W	D	L	D	I	D	R	L	V	P	G	-	-	-	R	D	Y	E	I	D	C	-
gi|719772819|ref|XP_010219802.1|:69-345/1-277	-	-	-	-	-	-	-	-	-	s	s	h	D	A	I	T	D	E	D	L	L	H	I	S	E	Q	L	Y	K	A	D	H	N	K	A	Q	-	P	T	D	I	I	L	N	P	Q	H	-	-
gi|731332431|ref|XP_010677202.1|:43-299/1-257	-	-	-	-	-	-	-	-	-	-	-	-	-	-	-	-	-	-	-	-	-	-	-	-	-	-	L	W	E	L	D	F	N	R	L	T	P	G	-	-	-	E	D	Y	E	I	D	V	-
gi|674564788|emb|CDS21106.1|:11-279/1-269	-	-	-	-	-	-	-	-	-	-	-	-	-	-	-	V	D	Q	E	L	I	N	L	A	S	R	I	W	D	A	D	P	H	R	L	Q	V	G	K	D	L	K	L	D	W	Q	G	I	-
gi|594071319|ref|XP_006059521.1|:77-344/1-268	-	-	-	-	-	-	-	-	-	-	-	-	-	-	-	-	-	-	E	L	Q	S	V	S	E	K	I	Y	R	A	D	T	N	K	A	R	-	K	E	D	I	V	L	N	S	Q	N	-	-
gi|697847877|ref|XP_009644310.1|:101-370/1-270	-	-	-	-	-	-	-	-	-	-	-	-	-	-	-	-	D	Q	D	L	L	H	I	S	E	Q	L	Y	E	A	D	H	N	K	A	R	-	P	T	D	I	T	I	N	P	Q	Y	-	-
gi|637330855|ref|XP_003224518.2|:128-401/1-274	-	-	-	-	-	-	-	-	-	s	s	d	D	A	I	T	N	E	E	L	Q	Q	A	S	E	Q	L	Y	Q	S	D	T	N	R	A	E	-	E	S	D	I	I	L	N	K	Q	H	-	-
gi|560961019|ref|XP_006202954.1|:99-366/1-268	-	-	-	-	-	-	-	-	-	-	-	-	-	-	-	-	-	-	E	L	Q	G	V	S	E	K	I	Y	R	A	D	T	N	K	A	Q	-	K	G	D	I	V	L	N	S	Q	K	-	-
gi|260814331|ref|XP_002601869.1|:59-327/1-269	-	-	-	-	-	-	-	-	-	-	-	-	-	-	-	-	-	-	E	L	S	C	L	A	Q	L	L	W	D	G	D	V	N	R	A	S	S	S	Q	-	Y	T	L	N	L	Q	G	-	-
gi|672142027|ref|XP_008794865.1|:152-416/1-265	-	-	-	-	-	-	-	-	-	-	-	-	-	-	D	L	S	K	A	C	S	-	-	-	-	R	L	W	E	L	D	L	N	R	L	V	P	G	-	-	-	K	D	Y	E	I	D	C	-
gi|697484421|ref|XP_009673660.1|:89-356/1-268	-	-	-	-	-	-	-	-	-	-	-	-	-	-	-	-	-	-	D	L	L	H	I	S	E	Q	L	Y	E	A	D	H	N	K	A	Q	-	P	T	D	I	T	I	N	P	Q	H	-	-
gi|594071315|ref|XP_006059519.1|:101-368/1-268	-	-	-	-	-	-	-	-	-	-	-	-	-	-	-	-	-	-	E	L	Q	S	V	S	E	K	I	Y	R	A	D	T	N	K	A	R	-	K	E	D	I	V	L	N	S	Q	N	-	-
gi|594071317|ref|XP_006059520.1|:99-366/1-268	-	-	-	-	-	-	-	-	-	-	-	-	-	-	-	-	-	-	E	L	Q	S	V	S	E	K	I	Y	R	A	D	T	N	K	A	R	-	K	E	D	I	V	L	N	S	Q	N	-	-
gi|395841578|ref|XP_003793611.1|:78-345/1-268	-	-	-	-	-	-	-	-	-	-	-	-	-	-	-	-	-	-	E	L	Q	T	I	S	E	K	I	Y	G	A	D	T	N	K	A	Q	-	K	E	D	I	I	L	N	S	Q	K	-	-
gi|669274121|ref|XP_008629179.1|:76-343/1-268	-	-	-	-	-	-	-	-	-	-	-	-	-	-	-	-	D	Q	E	L	L	E	L	S	E	Q	L	Y	G	V	D	H	N	K	A	R	-	P	G	D	I	T	L	N	P	Q	H	-	-
gi|560961017|ref|XP_006202953.1|:140-407/1-268	-	-	-	-	-	-	-	-	-	-	-	-	-	-	-	-	-	-	E	L	Q	G	V	S	E	K	I	Y	R	A	D	T	N	K	A	Q	-	K	G	D	I	V	L	N	S	Q	K	-	-
gi|395841576|ref|XP_003793610.1|:102-369/1-268	-	-	-	-	-	-	-	-	-	-	-	-	-	-	-	-	-	-	E	L	Q	T	I	S	E	K	I	Y	G	A	D	T	N	K	A	Q	-	K	E	D	I	I	L	N	S	Q	K	-	-
gi|395541074|ref|XP_003772473.1|:132-407/1-276	-	-	-	-	-	-	-	-	-	-	s	n	D	G	I	T	N	E	E	L	L	I	I	S	E	K	I	Y	K	V	D	N	N	K	A	Q	-	K	E	D	I	I	L	N	S	Q	N	-	-
gi|156389734|ref|XP_001635145.1|:3-254/1-252	-	-	-	-	-	-	-	-	-	-	-	-	-	-	-	-	-	-	-	-	-	-	-	-	-	-	L	F	Q	A	D	I	N	R	L	Y	H	G	V	D	Y	N	I	S	L	Q	N	H	-
gi|696967707|ref|XP_009554472.1|:72-341/1-270	-	-	-	-	-	-	-	-	-	-	-	-	-	-	-	-	D	E	E	L	L	H	V	S	E	Q	L	Y	K	A	D	H	N	K	A	R	-	P	T	D	I	V	I	N	P	Q	Y	-	-
gi|529426626|ref|XP_005233144.1|:66-335/1-270	-	-	-	-	-	-	-	-	-	-	-	-	-	-	-	-	D	E	D	L	L	H	I	S	E	Q	L	Y	Q	A	D	H	N	K	A	Q	-	P	T	D	I	T	I	K	P	Q	Y	-	-
gi|594071313|ref|XP_006059518.1|:140-407/1-268	-	-	-	-	-	-	-	-	-	-	-	-	-	-	-	-	-	-	E	L	Q	S	V	S	E	K	I	Y	R	A	D	T	N	K	A	R	-	K	E	D	I	V	L	N	S	Q	N	-	-
gi|594071311|ref|XP_006059517.1|:142-409/1-268	-	-	-	-	-	-	-	-	-	-	-	-	-	-	-	-	-	-	E	L	Q	S	V	S	E	K	I	Y	R	A	D	T	N	K	A	R	-	K	E	D	I	V	L	N	S	Q	N	-	-
gi|697014027|ref|XP_009582110.1|:76-345/1-270	-	-	-	-	-	-	-	-	-	-	-	-	-	-	-	-	D	E	D	L	L	H	V	S	E	Q	L	Y	K	A	D	H	N	K	A	R	-	P	T	D	I	T	I	N	P	Q	Y	-	-
gi|676245111|gb|KFO08983.1|:56-323/1-268	-	-	-	-	-	-	-	-	-	-	-	-	-	-	-	-	N	E	D	L	L	H	V	S	E	Q	L	Y	K	A	D	H	N	K	A	R	-	P	T	D	I	T	L	N	P	Q	Y	-	-
gi|548465532|ref|XP_005680096.1|:77-344/1-268	-	-	-	-	-	-	-	-	-	-	-	-	-	-	-	-	-	-	E	L	Q	S	V	S	E	K	I	Y	R	A	D	T	N	K	A	R	-	K	E	D	I	V	L	N	S	Q	N	-	-
gi|395841580|ref|XP_003793612.1|:143-410/1-268	-	-	-	-	-	-	-	-	-	-	-	-	-	-	-	-	-	-	E	L	Q	T	I	S	E	K	I	Y	G	A	D	T	N	K	A	Q	-	K	E	D	I	I	L	N	S	Q	K	-	-
gi|733932401|ref|XP_010726724.1|:89-358/1-270	-	-	-	-	-	-	-	-	-	-	-	-	-	-	-	-	D	E	E	L	L	H	V	S	E	Q	L	Y	G	A	D	H	N	K	A	Q	-	P	N	D	I	A	I	N	P	Q	H	-	-
gi|224099195|ref|XP_002192417.1|:2-240/1-239	-	-	-	-	-	-	-	f	s	s	s	r	D	S	I	T	E	Q	E	L	L	E	L	S	E	Q	L	Y	G	L	D	H	N	K	A	R	-	P	S	D	I	A	I	N	P	Q	H	-	-
gi|556771837|ref|XP_005981091.1|:77-344/1-268	-	-	-	-	-	-	-	-	-	-	-	-	-	-	-	-	-	-	E	L	K	S	V	S	E	K	I	Y	R	A	D	T	N	K	A	R	-	K	E	D	I	V	L	N	S	Q	N	-	-
gi|723547096|ref|XP_010296824.1|:73-340/1-268	-	-	-	-	-	-	-	-	-	-	-	-	-	-	-	-	N	E	D	L	L	H	V	S	E	Q	L	Y	K	A	D	H	N	K	A	R	-	P	T	D	I	T	L	N	P	Q	Y	-	-
gi|704197982|ref|XP_010141221.1|:11-280/1-270	-	-	-	-	-	-	-	-	-	-	-	-	-	-	-	-	D	Q	D	L	L	H	V	S	E	Q	L	Y	R	A	D	H	N	K	A	R	-	P	A	D	I	T	L	N	P	Q	Y	-	-
gi|560928442|ref|XP_006190379.1|:77-344/1-268	-	-	-	-	-	-	-	-	-	-	-	-	-	-	-	-	-	-	E	L	Q	G	I	S	E	K	I	Y	R	A	D	T	N	K	A	Q	-	K	E	D	I	V	L	N	S	Q	K	-	-
gi|729737378|ref|XP_010564804.1|:73-342/1-270	-	-	-	-	-	-	-	-	-	-	-	-	-	-	-	-	D	E	D	L	L	R	I	S	E	Q	L	Y	R	A	D	H	N	K	A	R	-	P	T	D	I	A	I	N	P	Q	Y	-	-
gi|548465530|ref|XP_005680095.1|:99-366/1-268	-	-	-	-	-	-	-	-	-	-	-	-	-	-	-	-	-	-	E	L	Q	S	V	S	E	K	I	Y	R	A	D	T	N	K	A	R	-	K	E	D	I	V	L	N	S	Q	N	-	-
gi|548465528|ref|XP_005680094.1|:101-368/1-268	-	-	-	-	-	-	-	-	-	-	-	-	-	-	-	-	-	-	E	L	Q	S	V	S	E	K	I	Y	R	A	D	T	N	K	A	R	-	K	E	D	I	V	L	N	S	Q	N	-	-
gi|483510678|gb|EOA99823.1|:65-294/1-230	-	-	-	-	-	-	-	-	-	-	-	-	-	-	-	-	D	Q	E	L	L	Q	V	S	E	Q	L	Y	G	A	D	H	N	K	A	R	-	P	Q	D	I	T	I	N	P	Q	Y	-	-
gi|504177545|ref|XP_004597931.1|:78-345/1-268	-	-	-	-	-	-	-	-	-	-	-	-	-	-	-	-	-	-	E	L	R	S	I	S	E	R	I	Y	R	A	D	T	N	K	A	R	-	K	E	D	I	V	L	N	S	Q	I	-	-
gi|426224609|ref|XP_004006461.1|:77-344/1-268	-	-	-	-	-	-	-	-	-	-	-	-	-	-	-	-	-	-	E	L	Q	S	V	S	E	K	I	Y	S	A	D	T	N	K	A	R	-	K	E	D	I	V	L	N	S	Q	N	-	-
gi|556771835|ref|XP_005981090.1|:99-366/1-268	-	-	-	-	-	-	-	-	-	-	-	-	-	-	-	-	-	-	E	L	K	S	V	S	E	K	I	Y	R	A	D	T	N	K	A	R	-	K	E	D	I	V	L	N	S	Q	N	-	-
gi|555987325|ref|XP_005905515.1|:77-344/1-268	-	-	-	-	-	-	-	-	-	-	-	-	-	-	-	-	-	-	E	L	Q	S	V	S	E	K	I	Y	R	A	D	T	N	K	A	R	-	K	E	D	I	V	L	N	S	Q	N	-	-
gi|560928440|ref|XP_006190378.1|:99-366/1-268	-	-	-	-	-	-	-	-	-	-	-	-	-	-	-	-	-	-	E	L	Q	G	I	S	E	K	I	Y	R	A	D	T	N	K	A	Q	-	K	E	D	I	V	L	N	S	Q	K	-	-
gi|507978758|ref|XP_004693236.1|:77-344/1-268	-	-	-	-	-	-	-	-	-	-	-	-	-	-	-	-	-	-	E	L	Q	S	I	S	E	R	I	Y	Q	A	D	V	N	K	A	R	-	K	E	D	I	I	L	N	S	Q	N	-	-
gi|554566315|ref|XP_005877456.1|:77-344/1-268	-	-	-	-	-	-	-	-	-	-	-	-	-	-	-	-	-	-	E	L	K	A	I	S	E	K	I	Y	R	A	D	T	N	K	A	Q	-	K	E	D	I	I	L	N	S	Q	N	-	-
gi|697454263|gb|KGL91830.1|:47-325/1-279	-	-	-	-	-	-	-	f	s	s	s	r	D	A	I	T	D	E	D	L	L	H	I	S	E	Q	L	Y	K	A	D	H	N	K	A	R	-	P	T	D	I	A	I	N	P	Q	Y	-	-
gi|675625535|ref|XP_008941052.1|:72-310/1-239	-	-	-	-	-	-	-	f	s	s	s	r	D	A	I	T	D	E	D	L	L	D	L	S	E	Q	L	Y	Q	A	D	H	N	K	A	H	-	P	T	D	I	T	L	N	P	Q	H	-	-
gi|677437378|gb|KFQ35470.1|:47-325/1-279	-	-	-	-	-	-	-	f	s	s	s	r	D	A	I	T	D	E	D	L	L	R	I	S	E	Q	L	Y	K	A	D	H	N	K	A	K	-	M	T	D	I	V	L	N	P	Q	Y	-	-
gi|548465524|ref|XP_005680092.1|:142-409/1-268	-	-	-	-	-	-	-	-	-	-	-	-	-	-	-	-	-	-	E	L	Q	S	V	S	E	K	I	Y	R	A	D	T	N	K	A	R	-	K	E	D	I	V	L	N	S	Q	N	-	-
gi|426224613|ref|XP_004006463.1|:99-366/1-268	-	-	-	-	-	-	-	-	-	-	-	-	-	-	-	-	-	-	E	L	Q	S	V	S	E	K	I	Y	S	A	D	T	N	K	A	R	-	K	E	D	I	V	L	N	S	Q	N	-	-
gi|555987323|ref|XP_005905514.1|:99-366/1-268	-	-	-	-	-	-	-	-	-	-	-	-	-	-	-	-	-	-	E	L	Q	S	V	S	E	K	I	Y	R	A	D	T	N	K	A	R	-	K	E	D	I	V	L	N	S	Q	N	-	-
gi|640792039|ref|XP_008051929.1|:78-345/1-268	-	-	-	-	-	-	-	-	-	-	-	-	-	-	-	-	-	-	E	L	Q	S	I	S	E	K	I	Y	R	A	D	T	N	K	A	Q	-	K	E	D	I	I	L	N	S	Q	K	-	-
gi|675309007|gb|KFM04269.1|:56-325/1-270	-	-	-	-	-	-	-	-	-	-	-	-	-	-	-	-	D	E	D	L	L	H	I	S	E	Q	L	Y	K	A	D	H	N	K	A	R	-	P	T	D	I	A	I	N	P	Q	Y	-	-
gi|724952747|ref|XP_010352431.1|:141-408/1-268	-	-	-	-	-	-	-	-	-	-	-	-	-	-	-	-	-	-	E	I	Q	S	I	S	E	K	I	Y	R	A	D	T	N	K	A	Q	-	K	E	D	I	I	L	N	S	Q	N	-	-
gi|507978756|ref|XP_004693235.1|:101-368/1-268	-	-	-	-	-	-	-	-	-	-	-	-	-	-	-	-	-	-	E	L	Q	S	I	S	E	R	I	Y	Q	A	D	V	N	K	A	R	-	K	E	D	I	I	L	N	S	Q	N	-	-
gi|560928438|ref|XP_006190377.1|:140-407/1-268	-	-	-	-	-	-	-	-	-	-	-	-	-	-	-	-	-	-	E	L	Q	G	I	S	E	K	I	Y	R	A	D	T	N	K	A	Q	-	K	E	D	I	V	L	N	S	Q	K	-	-
gi|556771831|ref|XP_005981088.1|:142-409/1-268	-	-	-	-	-	-	-	-	-	-	-	-	-	-	-	-	-	-	E	L	K	S	V	S	E	K	I	Y	R	A	D	T	N	K	A	R	-	K	E	D	I	V	L	N	S	Q	N	-	-
gi|528949047|ref|XP_005206443.1|:101-368/1-268	-	-	-	-	-	-	-	-	-	-	-	-	-	-	-	-	-	-	E	L	Q	S	V	S	E	K	I	Y	R	A	D	T	N	K	A	R	-	K	E	D	I	V	L	N	S	Q	N	-	-
gi|548465526|ref|XP_005680093.1|:140-407/1-268	-	-	-	-	-	-	-	-	-	-	-	-	-	-	-	-	-	-	E	L	Q	S	V	S	E	K	I	Y	R	A	D	T	N	K	A	R	-	K	E	D	I	V	L	N	S	Q	N	-	-
gi|221115031|ref|XP_002165765.1|:47-296/1-250	-	-	-	-	-	-	-	-	-	-	-	-	-	-	-	-	-	-	-	-	-	-	-	-	-	-	-	-	-	-	D	K	N	R	L	V	Y	G	-	-	-	R	E	I	Q	I	S	V	-
gi|743736337|ref|XP_010962492.1|:142-409/1-268	-	-	-	-	-	-	-	-	-	-	-	-	-	-	-	-	-	-	E	L	Q	G	I	S	E	K	I	Y	R	A	D	T	N	K	A	Q	-	K	E	D	I	V	L	N	S	Q	K	-	-
gi|554566313|ref|XP_005877455.1|:99-366/1-268	-	-	-	-	-	-	-	-	-	-	-	-	-	-	-	-	-	-	E	L	K	A	I	S	E	K	I	Y	R	A	D	T	N	K	A	Q	-	K	E	D	I	I	L	N	S	Q	N	-	-
gi|704313933|ref|XP_010166862.1|:67-343/1-277	-	-	-	-	-	-	-	f	s	s	s	r	D	A	I	T	D	E	D	L	L	Q	V	S	E	Q	L	Y	K	A	D	H	N	K	A	R	-	P	T	D	I	T	I	N	P	Q	Y	-	-
gi|562882139|ref|XP_006168635.1|:119-386/1-268	-	-	-	-	-	-	-	-	-	-	-	-	-	-	-	-	-	-	E	L	Q	T	I	S	E	K	I	Y	R	A	D	T	N	K	A	Q	-	K	E	D	I	I	I	N	S	Q	N	-	-
gi|556771833|ref|XP_005981089.1|:140-407/1-268	-	-	-	-	-	-	-	-	-	-	-	-	-	-	-	-	-	-	E	L	K	S	V	S	E	K	I	Y	R	A	D	T	N	K	A	R	-	K	E	D	I	V	L	N	S	Q	N	-	-
gi|640792037|ref|XP_008051928.1|:100-367/1-268	-	-	-	-	-	-	-	-	-	-	-	-	-	-	-	-	-	-	E	L	Q	S	I	S	E	K	I	Y	R	A	D	T	N	K	A	Q	-	K	E	D	I	I	L	N	S	Q	K	-	-
gi|507978754|ref|XP_004693234.1|:142-409/1-268	-	-	-	-	-	-	-	-	-	-	-	-	-	-	-	-	-	-	E	L	Q	S	I	S	E	R	I	Y	Q	A	D	V	N	K	A	R	-	K	E	D	I	I	L	N	S	Q	N	-	-
gi|302815677|ref|XP_002989519.1|:115-376/1-262	-	-	-	-	-	-	-	-	-	-	-	-	-	-	-	-	-	-	-	-	-	-	-	-	-	-	L	W	D	L	D	I	D	R	L	V	P	G	-	-	-	R	D	Y	E	I	D	C	-
gi|686593467|ref|XP_009272682.1|:79-348/1-270	-	-	-	-	-	-	-	-	-	-	-	-	-	-	-	-	D	E	D	L	L	H	I	S	E	Q	L	Y	K	A	D	H	N	K	A	R	-	P	T	D	I	A	I	N	P	Q	Y	-	-
gi|505830393|ref|XP_004610493.1|:77-344/1-268	-	-	-	-	-	-	-	-	-	-	-	-	-	-	-	-	-	-	E	L	Q	S	V	S	E	K	I	Y	S	A	D	T	N	K	A	Q	-	K	Q	D	I	V	L	N	S	Q	N	-	-
gi|555987321|ref|XP_005905513.1|:140-407/1-268	-	-	-	-	-	-	-	-	-	-	-	-	-	-	-	-	-	-	E	L	Q	S	V	S	E	K	I	Y	R	A	D	T	N	K	A	R	-	K	E	D	I	V	L	N	S	Q	N	-	-
gi|156120827|ref|NP_001095560.1|:142-409/1-268	-	-	-	-	-	-	-	-	-	-	-	-	-	-	-	-	-	-	E	L	Q	S	V	S	E	K	I	Y	R	A	D	T	N	K	A	R	-	K	E	D	I	V	L	N	S	Q	N	-	-
gi|591291253|ref|XP_007072998.1|:141-408/1-268	-	-	-	-	-	-	-	-	-	-	-	-	-	-	-	-	-	-	E	L	Q	S	I	S	E	K	I	Y	R	A	D	T	N	K	A	Q	-	K	E	D	V	I	I	N	S	Q	N	-	-
gi|699656512|ref|XP_009881514.1|:67-345/1-279	-	-	-	-	-	-	-	f	s	s	s	r	D	A	I	T	D	E	D	L	L	H	I	S	E	Q	L	Y	K	A	D	H	N	K	A	R	-	P	T	D	I	A	I	N	P	Q	Y	-	-
gi|514754534|ref|XP_005021627.1|:118-347/1-230	-	-	-	-	-	-	-	-	-	-	-	-	-	-	-	-	D	Q	E	L	L	Q	V	S	E	Q	L	Y	G	A	D	H	N	K	A	R	-	P	Q	D	I	T	I	N	P	Q	Y	-	-
gi|426224611|ref|XP_004006462.1|:140-407/1-268	-	-	-	-	-	-	-	-	-	-	-	-	-	-	-	-	-	-	E	L	Q	S	V	S	E	K	I	Y	S	A	D	T	N	K	A	R	-	K	E	D	I	V	L	N	S	Q	N	-	-
gi|640792035|ref|XP_008051927.1|:141-408/1-268	-	-	-	-	-	-	-	-	-	-	-	-	-	-	-	-	-	-	E	L	Q	S	I	S	E	K	I	Y	R	A	D	T	N	K	A	Q	-	K	E	D	I	I	L	N	S	Q	K	-	-
gi|744616234|ref|XP_010995775.1|:142-409/1-268	-	-	-	-	-	-	-	-	-	-	-	-	-	-	-	-	-	-	E	L	Q	G	I	S	E	K	I	Y	R	A	D	T	N	K	A	Q	-	K	E	D	I	V	L	N	S	Q	K	-	-
gi|742108447|ref|XP_010835853.1|:146-413/1-268	-	-	-	-	-	-	-	-	-	-	-	-	-	-	-	-	-	-	E	L	Q	S	V	S	E	K	I	Y	R	A	D	T	N	K	A	R	-	K	E	D	I	V	L	N	S	Q	N	-	-
gi|554566311|ref|XP_005877454.1|:140-407/1-268	-	-	-	-	-	-	-	-	-	-	-	-	-	-	-	-	-	-	E	L	K	A	I	S	E	K	I	Y	R	A	D	T	N	K	A	Q	-	K	E	D	I	I	L	N	S	Q	N	-	-
gi|704560474|ref|XP_010182563.1|:96-374/1-279	-	-	-	-	-	-	-	f	s	s	s	r	D	A	I	T	D	E	D	L	L	R	I	S	E	Q	L	Y	K	A	D	H	N	K	A	K	-	M	T	D	I	V	L	N	P	Q	Y	-	-
gi|557324722|ref|XP_006035389.1|:104-371/1-268	-	-	-	-	-	-	-	-	-	-	-	-	-	-	-	-	D	E	D	L	L	R	I	S	E	K	L	Y	K	A	D	H	N	R	A	Q	-	E	A	D	V	T	I	N	P	Q	H	-	-
gi|635064870|ref|XP_008001199.1|:141-408/1-268	-	-	-	-	-	-	-	-	-	-	-	-	-	-	-	-	-	-	E	I	Q	S	I	S	E	K	I	Y	R	A	D	T	N	K	A	Q	-	K	E	D	I	I	L	N	S	Q	N	-	-
gi|478509421|ref|XP_004428988.1|:142-409/1-268	-	-	-	-	-	-	-	-	-	-	-	-	-	-	-	-	-	-	E	L	Q	S	I	S	E	K	I	Y	K	V	D	T	N	K	A	Q	-	K	E	D	V	V	L	N	S	Q	N	-	-
gi|557324724|ref|XP_006035390.1|:89-356/1-268	-	-	-	-	-	-	-	-	-	-	-	-	-	-	-	-	D	E	D	L	L	R	I	S	E	K	L	Y	K	A	D	H	N	R	A	Q	-	E	A	D	V	T	I	N	P	Q	H	-	-
gi|449282826|gb|EMC89592.1|:12-241/1-230	-	-	-	-	-	-	-	-	-	-	-	-	-	-	-	-	D	Q	D	L	L	R	I	S	E	Q	L	Y	K	A	D	H	N	K	A	Q	-	P	T	D	I	T	L	N	P	Q	H	-	-
gi|677471471|gb|KFQ60885.1|:47-325/1-279	-	-	-	-	-	-	-	f	s	s	s	r	D	A	I	T	D	E	D	L	L	H	I	S	E	Q	L	Y	K	A	D	H	N	K	A	R	-	P	S	D	I	A	I	N	P	Q	Y	-	-
gi|576692617|gb|EUB56257.1|:84-352/1-269	-	-	-	-	-	-	-	-	-	-	-	-	-	-	-	V	D	Q	E	L	I	N	L	A	S	R	I	W	D	A	D	P	H	R	L	Q	V	G	K	D	L	K	L	D	W	Q	G	I	-
gi|543748614|ref|XP_005515045.1|:72-341/1-270	-	-	-	-	-	-	-	-	-	-	-	-	-	-	-	-	D	Q	D	L	L	R	I	S	E	Q	L	Y	K	A	D	H	N	K	A	Q	-	P	T	D	I	T	L	N	P	Q	H	-	-
gi|551589245|ref|XP_005779183.1|:11-279/1-269	-	-	-	-	-	-	-	-	-	-	-	-	-	-	D	L	S	L	A	C	G	-	-	-	-	R	L	W	E	L	D	V	L	R	L	S	P	G	-	-	-	R	D	Y	E	L	D	L	-
gi|617563531|ref|XP_007516283.1|:77-344/1-268	-	-	-	-	-	-	-	-	-	-	-	-	-	-	-	-	-	-	E	L	Q	D	I	S	E	R	I	Y	R	A	D	T	N	K	A	Q	-	K	E	D	I	V	L	N	S	Q	N	-	-
gi|698394500|ref|XP_009807168.1|:72-341/1-270	-	-	-	-	-	-	-	-	-	-	-	-	-	-	-	-	D	E	D	L	L	H	V	S	E	Q	L	Y	R	A	D	Y	N	K	A	R	-	P	T	D	I	A	I	N	P	Q	Y	-	-
gi|584070497|ref|XP_006755574.1|:77-344/1-268	-	-	-	-	-	-	-	-	-	-	-	-	-	-	-	-	-	-	E	L	K	A	I	S	E	K	I	Y	R	A	D	T	N	K	A	Q	-	K	E	D	I	I	L	N	S	Q	N	-	-
gi|543379390|ref|XP_005532892.1|:83-348/1-266	-	-	-	-	-	-	-	-	-	-	-	-	-	-	-	-	-	-	E	L	L	E	L	S	E	Q	L	Y	L	L	D	H	N	K	A	R	-	P	G	D	I	A	I	N	P	Q	H	-	-
gi|528757315|gb|EPY76974.1|:220-487/1-268	-	-	-	-	-	-	-	-	-	-	-	-	-	-	-	-	-	-	E	L	Q	G	I	S	E	K	I	Y	R	A	D	T	N	K	A	Q	-	K	E	D	I	V	L	N	S	Q	K	-	-
gi|617563527|ref|XP_007516282.1|:97-364/1-268	-	-	-	-	-	-	-	-	-	-	-	-	-	-	-	-	-	-	E	L	Q	D	I	S	E	R	I	Y	R	A	D	T	N	K	A	Q	-	K	E	D	I	V	L	N	S	Q	N	-	-
gi|694646043|ref|XP_009480434.1|:76-354/1-279	-	-	-	-	-	-	-	f	s	s	s	r	D	A	I	T	D	E	D	L	L	H	I	S	E	Q	L	Y	K	A	D	H	N	K	A	R	-	P	S	D	I	A	I	N	P	Q	Y	-	-
gi|545219793|ref|XP_005611167.1|:77-344/1-268	-	-	-	-	-	-	-	-	-	-	-	-	-	-	-	-	-	-	E	L	Q	S	I	S	E	K	I	Y	R	A	D	T	N	K	A	R	-	K	E	D	I	I	I	N	S	Q	N	-	-
gi|544469436|ref|XP_005570718.1|:94-361/1-268	-	-	-	-	-	-	-	-	-	-	-	-	-	-	-	-	-	-	E	I	Q	S	I	S	E	K	I	Y	R	A	D	T	N	K	A	Q	-	K	E	D	I	I	L	N	S	Q	N	-	-
gi|670386449|ref|XP_008673942.1|:41-298/1-258	-	-	-	-	-	-	-	-	-	-	-	-	-	-	-	L	S	K	A	C	S	-	-	-	-	R	L	W	E	L	D	M	N	R	I	V	P	G	-	-	-	K	D	Y	I	I	D	C	-
gi|586469582|ref|XP_006865392.1|:142-409/1-268	-	-	-	-	-	-	-	-	-	-	-	-	-	-	-	-	-	-	E	L	Q	D	I	S	E	R	I	Y	K	A	D	T	N	K	A	Q	-	K	A	D	I	V	L	N	S	Q	N	-	-
gi|471405405|ref|XP_004384607.1|:77-344/1-268	-	-	-	-	-	-	-	-	-	-	-	-	-	-	-	-	-	-	E	L	R	S	I	S	E	K	I	Y	K	A	D	I	N	K	A	Q	-	K	A	D	I	V	L	N	S	Q	N	-	-
gi|530652174|ref|XP_005312419.1|:127-401/1-275	-	-	-	-	-	-	-	-	-	s	s	h	D	S	I	T	N	E	E	L	L	S	I	S	E	Q	L	F	K	V	D	H	N	K	A	Q	-	K	S	D	I	T	I	N	P	Q	H	-	-
gi|543377825|ref|XP_005532116.1|:48-311/1-264	-	-	-	-	-	-	-	-	-	g	s	p	R	A	V	S	D	A	E	L	R	E	L	S	E	Q	L	L	A	A	D	S	N	R	A	G	-	P	G	Q	L	E	L	N	L	K	-	-	-
gi|544469438|ref|XP_005570719.1|:78-345/1-268	-	-	-	-	-	-	-	-	-	-	-	-	-	-	-	-	-	-	E	I	Q	S	I	S	E	K	I	Y	R	A	D	T	N	K	A	Q	-	K	E	D	I	I	L	N	S	Q	N	-	-
gi|584070495|ref|XP_006755573.1|:103-370/1-268	-	-	-	-	-	-	-	-	-	-	-	-	-	-	-	-	-	-	E	L	K	A	I	S	E	K	I	Y	R	A	D	T	N	K	A	Q	-	K	E	D	I	I	L	N	S	Q	N	-	-
gi|617563522|ref|XP_007516281.1|:138-405/1-268	-	-	-	-	-	-	-	-	-	-	-	-	-	-	-	-	-	-	E	L	Q	D	I	S	E	R	I	Y	R	A	D	T	N	K	A	Q	-	K	E	D	I	V	L	N	S	Q	N	-	-
gi|731332429|ref|XP_010677201.1|:169-425/1-257	-	-	-	-	-	-	-	-	-	-	-	-	-	-	-	-	-	-	-	-	-	-	-	-	-	-	L	W	E	L	D	Y	N	R	L	T	P	G	-	-	-	K	D	Y	E	L	D	V	-
gi|545219791|ref|XP_005611166.1|:99-366/1-268	-	-	-	-	-	-	-	-	-	-	-	-	-	-	-	-	-	-	E	L	Q	S	I	S	E	K	I	Y	R	A	D	T	N	K	A	R	-	K	E	D	I	I	I	N	S	Q	N	-	-
gi|664709779|ref|XP_008511846.1|:122-389/1-268	-	-	-	-	-	-	-	-	-	-	-	-	-	-	-	-	-	-	E	L	Q	S	I	S	E	K	I	Y	R	A	D	T	N	K	A	R	-	K	E	D	I	I	I	N	S	Q	N	-	-
gi|301608326|ref|XP_002933735.1|:35-304/1-270	-	-	-	-	-	-	-	-	-	-	-	-	-	-	-	-	N	A	E	I	Q	S	L	A	E	Q	F	Y	A	A	D	T	N	K	A	A	-	S	G	D	I	N	L	N	L	Q	Y	-	-
gi|544469434|ref|XP_005570717.1|:100-367/1-268	-	-	-	-	-	-	-	-	-	-	-	-	-	-	-	-	-	-	E	I	Q	S	I	S	E	K	I	Y	R	A	D	T	N	K	A	Q	-	K	E	D	I	I	L	N	S	Q	N	-	-
gi|544469432|ref|XP_005570716.1|:121-388/1-268	-	-	-	-	-	-	-	-	-	-	-	-	-	-	-	-	-	-	E	I	Q	S	I	S	E	K	I	Y	R	A	D	T	N	K	A	Q	-	K	E	D	I	I	L	N	S	Q	N	-	-
gi|507675857|ref|XP_004638648.1|:60-345/1-286	L	C	S	D	H	G	G	f	s	h	s	s	D	G	I	T	K	E	E	L	R	S	I	S	E	K	I	Y	E	V	D	A	N	K	A	Q	-	K	E	D	I	I	L	N	P	Q	N	-	-
gi|679136069|gb|KFW65436.1|:56-285/1-230	-	-	-	-	-	-	-	-	-	-	-	-	-	-	-	-	D	E	D	L	L	H	I	S	E	Q	L	Y	E	A	D	H	N	K	A	R	-	P	T	D	I	A	I	N	P	Q	Y	-	-
gi|403301662|ref|XP_003941505.1|:100-367/1-268	-	-	-	-	-	-	-	-	-	-	-	-	-	-	-	-	-	-	E	I	Q	S	I	S	E	K	I	Y	R	A	D	T	N	K	A	Q	-	K	E	D	I	V	L	N	R	Q	N	-	-
gi|432114533|gb|ELK36381.1|:126-393/1-268	-	-	-	-	-	-	-	-	-	-	-	-	-	-	-	-	-	-	E	L	K	A	I	S	E	K	I	Y	R	A	D	T	N	K	A	Q	-	K	E	D	I	I	L	N	S	Q	N	-	-
gi|641700537|ref|XP_008138818.1|:77-344/1-268	-	-	-	-	-	-	-	-	-	-	-	-	-	-	-	-	-	-	E	L	Q	A	I	S	E	K	I	Y	R	A	D	T	N	K	A	Q	-	K	E	D	I	I	L	N	S	Q	N	-	-
gi|690437385|ref|XP_009319895.1|:79-308/1-230	-	-	-	-	-	-	-	-	-	-	-	-	-	-	-	-	D	E	D	L	L	H	I	S	E	Q	L	Y	E	A	D	H	N	K	A	R	-	P	T	D	I	A	I	N	P	Q	Y	-	-
gi|471405401|ref|XP_004384606.1|:101-368/1-268	-	-	-	-	-	-	-	-	-	-	-	-	-	-	-	-	-	-	E	L	R	S	I	S	E	K	I	Y	K	A	D	I	N	K	A	Q	-	K	A	D	I	V	L	N	S	Q	N	-	-
gi|296210807|ref|XP_002752132.1|:100-367/1-268	-	-	-	-	-	-	-	-	-	-	-	-	-	-	-	-	-	-	E	I	Q	S	I	S	E	K	I	Y	R	A	D	T	N	K	A	Q	-	K	E	D	I	V	L	N	R	Q	N	-	-
gi|701304182|ref|XP_010012745.1|:56-325/1-270	-	-	-	-	-	-	-	-	-	-	-	-	-	-	-	-	D	Q	D	L	L	R	V	S	E	Q	L	Y	G	A	D	H	N	K	A	R	-	A	T	D	I	A	I	N	P	Q	Y	-	-
gi|402885746|ref|XP_003906307.1|:141-408/1-268	-	-	-	-	-	-	-	-	-	-	-	-	-	-	-	-	-	-	E	I	Q	S	I	S	E	K	I	Y	R	A	D	T	N	K	A	Q	-	K	E	D	I	I	L	N	S	Q	N	-	-
gi|289063435|ref|NP_001165911.1|:77-344/1-268	-	-	-	-	-	-	-	-	-	-	-	-	-	-	-	-	-	-	E	I	Q	S	I	S	E	K	I	Y	R	A	D	T	N	K	A	Q	-	K	E	D	I	V	L	N	S	Q	N	-	-
gi|584070493|ref|XP_006755572.1|:144-411/1-268	-	-	-	-	-	-	-	-	-	-	-	-	-	-	-	-	-	-	E	L	K	A	I	S	E	K	I	Y	R	A	D	T	N	K	A	Q	-	K	E	D	I	I	L	N	S	Q	N	-	-
gi|641700535|ref|XP_008138817.1|:103-370/1-268	-	-	-	-	-	-	-	-	-	-	-	-	-	-	-	-	-	-	E	L	Q	A	I	S	E	K	I	Y	R	A	D	T	N	K	A	Q	-	K	E	D	I	I	L	N	S	Q	N	-	-
gi|544469430|ref|XP_005570715.1|:141-408/1-268	-	-	-	-	-	-	-	-	-	-	-	-	-	-	-	-	-	-	E	I	Q	S	I	S	E	K	I	Y	R	A	D	T	N	K	A	Q	-	K	E	D	I	I	L	N	S	Q	N	-	-
gi|114645079|ref|XP_001162696.1|:78-345/1-268	-	-	-	-	-	-	-	-	-	-	-	-	-	-	-	-	-	-	E	I	Q	S	I	S	E	K	I	Y	R	A	D	T	N	K	A	Q	-	K	E	D	I	V	L	N	S	Q	N	-	-
gi|471405398|ref|XP_004384605.1|:142-409/1-268	-	-	-	-	-	-	-	-	-	-	-	-	-	-	-	-	-	-	E	L	R	S	I	S	E	K	I	Y	K	A	D	I	N	K	A	Q	-	K	A	D	I	V	L	N	S	Q	N	-	-
gi|189054467|dbj|BAG37240.1|:99-366/1-268	-	-	-	-	-	-	-	-	-	-	-	-	-	-	-	-	-	-	E	I	Q	S	I	S	E	K	I	Y	R	A	D	T	N	K	A	Q	-	K	E	D	I	V	L	N	S	Q	N	-	-
gi|543295443|ref|XP_005430166.1|:64-329/1-266	-	-	-	-	-	-	-	-	-	-	-	-	-	-	-	-	-	-	E	L	L	E	L	S	E	Q	L	Y	G	L	D	H	N	K	A	R	-	P	S	D	I	A	L	N	P	Q	H	-	-
gi|545219789|ref|XP_005611165.1|:140-407/1-268	-	-	-	-	-	-	-	-	-	-	-	-	-	-	-	-	-	-	E	L	Q	S	I	S	E	K	I	Y	R	A	D	T	N	K	A	R	-	K	E	D	I	I	I	N	S	Q	N	-	-
gi|338726061|ref|XP_001489801.2|:142-409/1-268	-	-	-	-	-	-	-	-	-	-	-	-	-	-	-	-	-	-	E	L	Q	S	I	S	E	K	I	Y	R	A	D	T	N	K	A	R	-	K	E	D	I	I	I	N	S	Q	N	-	-
gi|363745000|ref|XP_003643169.1|:82-358/1-277	-	-	-	-	-	-	-	-	-	s	s	h	N	A	I	S	D	E	E	L	L	H	V	S	E	Q	L	Y	G	A	D	H	N	K	A	Q	-	P	N	D	I	T	I	N	P	Q	H	-	-
gi|355786034|gb|EHH66217.1|:141-408/1-268	-	-	-	-	-	-	-	-	-	-	-	-	-	-	-	-	-	-	E	I	Q	S	I	S	E	K	I	Y	R	A	D	T	N	K	A	Q	-	K	E	D	I	I	L	N	S	Q	N	-	-
gi|426372293|ref|XP_004053060.1|:100-367/1-268	-	-	-	-	-	-	-	-	-	-	-	-	-	-	-	-	-	-	E	I	Q	S	I	S	E	K	I	Y	R	A	D	T	N	K	A	Q	-	K	E	D	I	V	L	N	S	Q	N	-	-
gi|405971870|gb|EKC36676.1|:103-363/1-261	-	-	-	-	-	-	-	-	-	-	-	-	-	-	-	V	T	C	D	I	S	C	L	A	N	Q	L	W	D	N	D	I	N	R	V	Q	V	W	E	Y	E	V	N	H	Q	G	Q	-	-
gi|5174623|ref|NP_006016.1|:99-366/1-268 UniProt: sp|P21128|ENDOU_HUMAN| (PP11)	-	-	-	-	-	-	-	-	-	-	-	-	-	-	-	-	-	-	E	I	Q	S	I	S	E	K	I	Y	R	A	D	T	N	K	A	Q	-	K	E	D	I	V	L	N	S	Q	N	-	-
gi|296439563|sp|A8E624.1|ENDUC_XENLA:33-303/1-271	-	-	-	-	-	-	-	-	-	-	-	-	-	-	-	-	D	A	E	I	Q	S	L	A	E	Q	F	Y	A	A	D	T	N	K	A	A	-	S	G	D	I	T	L	N	L	Q	Y	-	-
gi|585667541|ref|XP_006888229.1|:140-407/1-268	-	-	-	-	-	-	-	-	-	-	-	-	-	-	-	-	-	-	E	L	Q	S	I	S	E	K	I	Y	E	V	D	I	N	K	A	Q	-	K	S	D	I	I	L	N	S	Q	N	-	-
gi|558137591|ref|XP_006091631.1|:144-388/1-245	-	-	-	-	-	-	-	-	-	-	-	-	-	-	-	-	-	-	E	L	K	A	I	S	E	K	I	Y	R	A	D	T	N	K	A	Q	-	K	E	D	I	I	L	N	S	Q	N	-	-
gi|403301664|ref|XP_003941506.1|:141-408/1-268	-	-	-	-	-	-	-	-	-	-	-	-	-	-	-	-	-	-	E	I	Q	S	I	S	E	K	I	Y	R	A	D	T	N	K	A	Q	-	K	E	D	I	V	L	N	R	Q	N	-	-
gi|114645077|ref|XP_001162789.1|:100-367/1-268	-	-	-	-	-	-	-	-	-	-	-	-	-	-	-	-	-	-	E	I	Q	S	I	S	E	K	I	Y	R	A	D	T	N	K	A	Q	-	K	E	D	I	V	L	N	S	Q	N	-	-
gi|585667538|ref|XP_006888228.1|:142-409/1-268	-	-	-	-	-	-	-	-	-	-	-	-	-	-	-	-	-	-	E	L	Q	S	I	S	E	K	I	Y	E	V	D	I	N	K	A	Q	-	K	S	D	I	I	L	N	S	Q	N	-	-
gi|466032012|ref|XP_004274520.1|:101-368/1-268	-	-	-	-	-	-	-	-	-	-	-	-	-	-	-	-	-	-	E	T	Q	S	I	S	E	K	I	Y	R	A	D	T	N	K	A	Q	-	E	E	D	I	V	L	N	R	Q	K	-	-
gi|472352702|ref|XP_004396025.1|:77-344/1-268	-	-	-	-	-	-	-	-	-	-	-	-	-	-	-	-	-	-	E	L	Q	S	V	S	E	K	I	Y	R	A	D	I	N	K	A	Q	-	K	A	D	I	I	L	N	S	Q	N	-	-
gi|414885606|tpg|DAA61620.1|:98-325/1-228	-	-	-	-	-	-	-	-	-	r	e	e	L	N	S	L	A	K	A	C	S	-	-	-	-	R	L	W	E	L	D	M	N	R	I	V	P	G	-	-	-	K	D	Y	R	I	D	C	-
gi|160420213|ref|NP_001104223.1|:34-303/1-270	-	-	-	-	-	-	-	-	-	-	-	-	-	-	-	-	N	A	E	I	Q	S	L	A	E	Q	F	Y	A	A	D	T	N	K	A	A	-	S	G	D	I	T	L	N	L	Q	Y	-	-
gi|410964197|ref|XP_003988642.1|:141-408/1-268	-	-	-	-	-	-	-	-	-	-	-	-	-	-	-	-	-	-	E	L	Q	S	I	S	E	K	I	Y	R	A	D	T	N	K	A	Q	-	K	E	D	V	I	I	N	S	Q	N	-	-
gi|704454986|ref|XP_010077993.1|:13-282/1-270	-	-	-	-	-	-	-	-	-	-	-	-	-	-	-	-	D	E	D	L	L	H	I	S	E	Q	L	Y	R	A	D	H	N	K	A	R	-	P	T	D	I	A	L	N	P	Q	Y	-	-
gi|525028736|ref|XP_005061780.1|:79-342/1-264	-	-	-	-	-	-	-	f	s	s	s	r	A	S	I	T	D	Q	E	L	L	Q	L	S	E	Q	L	Y	E	L	D	H	N	K	A	R	-	P	S	D	I	A	L	N	P	Q	H	-	-
gi|344267866|ref|XP_003405786.1|:77-344/1-268	-	-	-	-	-	-	-	-	-	-	-	-	-	-	-	-	-	-	E	L	R	S	I	S	E	K	I	Y	K	A	D	T	N	K	A	Q	-	K	A	D	I	V	L	N	S	Q	K	-	-
gi|472352700|ref|XP_004396024.1|:99-366/1-268	-	-	-	-	-	-	-	-	-	-	-	-	-	-	-	-	-	-	E	L	Q	S	V	S	E	K	I	Y	R	A	D	I	N	K	A	Q	-	K	A	D	I	I	L	N	S	Q	N	-	-
gi|641700533|ref|XP_008138816.1|:144-411/1-268	-	-	-	-	-	-	-	-	-	-	-	-	-	-	-	-	-	-	E	L	Q	A	I	S	E	K	I	Y	R	A	D	T	N	K	A	Q	-	K	E	D	I	I	L	N	S	Q	N	-	-
gi|426372295|ref|XP_004053061.1|:141-408/1-268	-	-	-	-	-	-	-	-	-	-	-	-	-	-	-	-	-	-	E	I	Q	S	I	S	E	K	I	Y	R	A	D	T	N	K	A	Q	-	K	E	D	I	V	L	N	S	Q	N	-	-
gi|586521790|ref|XP_006916914.1|:77-344/1-268	-	-	-	-	-	-	-	-	-	-	-	-	-	-	-	-	-	-	E	L	Q	G	I	S	E	K	I	Y	R	A	D	I	N	K	A	Q	-	K	E	D	I	V	L	N	S	Q	N	-	-
gi|699602471|ref|XP_009870523.1|:71-338/1-268	-	-	-	-	-	-	-	-	-	-	-	-	-	-	-	-	D	E	D	L	L	H	V	S	E	Q	L	Y	G	A	D	H	N	K	A	R	-	P	T	D	I	A	I	N	P	Q	Y	-	-
gi|297691649|ref|XP_002823189.1|:141-408/1-268	-	-	-	-	-	-	-	-	-	-	-	-	-	-	-	-	-	-	E	I	Q	S	I	S	E	K	I	Y	R	A	D	T	N	K	A	Q	-	K	E	D	I	I	L	N	S	Q	N	-	-
gi|564255726|ref|XP_006266833.1|:104-371/1-268	-	-	-	-	-	-	-	-	-	-	-	-	-	-	-	-	D	E	D	L	L	S	I	S	E	K	L	Y	K	A	D	H	N	R	A	Q	-	E	A	D	V	T	I	N	P	Q	H	-	-
gi|511891952|ref|XP_004765661.1|:77-344/1-268	-	-	-	-	-	-	-	-	-	-	-	-	-	-	-	-	-	-	E	L	Q	S	I	S	E	K	I	Y	R	A	D	V	N	K	A	Q	-	K	A	D	I	I	L	N	S	Q	N	-	-
gi|289063433|ref|NP_001165910.1|:140-407/1-268	-	-	-	-	-	-	-	-	-	-	-	-	-	-	-	-	-	-	E	I	Q	S	I	S	E	K	I	Y	R	A	D	T	N	K	A	Q	-	K	E	D	I	V	L	N	S	Q	N	-	-
gi|344267868|ref|XP_003405787.1|:99-366/1-268	-	-	-	-	-	-	-	-	-	-	-	-	-	-	-	-	-	-	E	L	R	S	I	S	E	K	I	Y	K	A	D	T	N	K	A	Q	-	K	A	D	I	V	L	N	S	Q	K	-	-
gi|114645075|ref|XP_522366.2|:141-408/1-268	-	-	-	-	-	-	-	-	-	-	-	-	-	-	-	-	-	-	E	I	Q	S	I	S	E	K	I	Y	R	A	D	T	N	K	A	Q	-	K	E	D	I	V	L	N	S	Q	N	-	-
gi|604297684|gb|EYU17857.1|:3-214/1-212	-	-	-	-	-	-	-	-	-	-	-	-	-	-	-	-	-	-	-	-	-	-	-	-	-	-	-	-	-	-	-	-	-	-	-	-	-	-	-	-	-	-	-	-	-	-	-	-	-
gi|332206425|ref|XP_003252292.1|:100-367/1-268	-	-	-	-	-	-	-	-	-	-	-	-	-	-	-	-	-	-	E	I	Q	S	I	S	E	K	I	Y	R	A	D	T	N	K	A	Q	-	K	E	D	I	I	L	N	S	Q	N	-	-
gi|332206429|ref|XP_003252294.1|:78-345/1-268	-	-	-	-	-	-	-	-	-	-	-	-	-	-	-	-	-	-	E	I	Q	S	I	S	E	K	I	Y	R	A	D	T	N	K	A	Q	-	K	E	D	I	I	L	N	S	Q	N	-	-
gi|472352698|ref|XP_004396023.1|:140-407/1-268	-	-	-	-	-	-	-	-	-	-	-	-	-	-	-	-	-	-	E	L	Q	S	V	S	E	K	I	Y	R	A	D	I	N	K	A	Q	-	K	A	D	I	I	L	N	S	Q	N	-	-
gi|585174785|ref|XP_006739235.1|:77-344/1-268	-	-	-	-	-	-	-	-	-	-	-	-	-	-	-	-	-	-	E	L	Q	S	V	S	E	K	I	Y	R	A	D	I	N	K	A	Q	-	K	E	D	I	I	L	N	S	Q	N	-	-
gi|344267864|ref|XP_003405785.1|:142-409/1-268	-	-	-	-	-	-	-	-	-	-	-	-	-	-	-	-	-	-	E	L	R	S	I	S	E	K	I	Y	K	A	D	T	N	K	A	Q	-	K	A	D	I	V	L	N	S	Q	K	-	-
gi|586521788|ref|XP_006916913.1|:99-366/1-268	-	-	-	-	-	-	-	-	-	-	-	-	-	-	-	-	-	-	E	L	Q	G	I	S	E	K	I	Y	R	A	D	I	N	K	A	Q	-	K	E	D	I	V	L	N	S	Q	N	-	-
gi|585174782|ref|XP_006739234.1|:99-366/1-268	-	-	-	-	-	-	-	-	-	-	-	-	-	-	-	-	-	-	E	L	Q	S	V	S	E	K	I	Y	R	A	D	I	N	K	A	Q	-	K	E	D	I	I	L	N	S	Q	N	-	-
gi|671023785|ref|XP_008702717.1|:142-409/1-268	-	-	-	-	-	-	-	-	-	-	-	-	-	-	-	-	-	-	E	L	Q	S	I	S	E	K	I	Y	R	A	D	I	N	K	A	Q	-	K	E	D	I	I	L	N	S	Q	N	-	-
gi|602707271|ref|XP_007463909.1|:84-347/1-264	-	-	-	-	-	-	-	-	-	-	-	-	-	-	-	-	-	-	-	-	-	-	-	-	-	K	I	Y	R	A	D	T	N	K	A	Q	-	K	E	D	I	V	L	N	S	Q	K	-	-
gi|514473176|ref|XP_005006565.1|:60-345/1-286	L	C	G	D	H	G	G	f	s	h	s	r	D	T	I	T	K	E	E	L	H	G	I	S	E	K	I	Y	K	V	D	T	N	K	A	Q	-	K	E	D	I	V	L	N	P	Q	N	-	-
gi|704282424|ref|XP_010156932.1|:13-278/1-266	-	-	-	-	-	-	-	-	-	-	-	-	-	-	-	-	-	-	D	L	L	H	V	S	E	Q	L	Y	Q	A	D	R	N	K	A	R	-	P	T	D	I	T	L	N	P	Q	Y	-	-
gi|511891950|ref|XP_004765660.1|:99-366/1-268	-	-	-	-	-	-	-	-	-	-	-	-	-	-	-	-	-	-	E	L	Q	S	I	S	E	K	I	Y	R	A	D	V	N	K	A	Q	-	K	A	D	I	I	L	N	S	Q	N	-	-
gi|313214888|emb|CBY41115.1|:15-290/1-276	-	-	-	-	-	-	-	-	-	-	-	-	R	D	A	L	W	S	E	F	S	D	F	S	N	Q	L	W	N	Y	D	G	N	A	A	I	V	G	Q	D	F	E	I	D	L	G	G	R	-
gi|679014562|gb|KFW11739.1|:13-280/1-268	-	-	-	-	-	-	-	-	-	-	-	-	-	-	-	-	D	D	D	L	L	H	V	S	E	Q	L	Y	Q	A	D	R	N	K	A	R	-	P	T	D	I	T	L	N	P	Q	Y	-	-
gi|431901408|gb|ELK08434.1|:142-409/1-268	-	-	-	-	-	-	-	-	-	-	-	-	-	-	-	-	-	-	E	L	Q	G	I	S	E	K	I	Y	R	A	D	I	N	K	A	Q	-	K	E	D	I	V	L	N	S	Q	N	-	-
gi|675676176|ref|XP_009001451.1|:198-465/1-268	-	-	-	-	-	-	-	-	-	-	-	-	-	-	-	-	-	-	E	I	Q	S	I	S	E	K	I	Y	R	A	D	T	N	K	A	Q	-	K	E	D	I	V	L	N	R	Q	N	-	-
gi|586521786|ref|XP_006916912.1|:140-407/1-268	-	-	-	-	-	-	-	-	-	-	-	-	-	-	-	-	-	-	E	L	Q	G	I	S	E	K	I	Y	R	A	D	I	N	K	A	Q	-	K	E	D	I	V	L	N	S	Q	N	-	-
gi|334349542|ref|XP_001376122.2|:140-411/1-272	-	-	-	-	-	-	-	-	-	-	-	-	-	-	-	-	-	-	E	L	L	T	I	S	E	K	I	Y	K	A	D	T	N	K	A	R	-	K	E	D	I	I	L	N	S	Q	N	-	-
gi|332206427|ref|XP_003252293.1|:141-408/1-268	-	-	-	-	-	-	-	-	-	-	-	-	-	-	-	-	-	-	E	I	Q	S	I	S	E	K	I	Y	R	A	D	T	N	K	A	Q	-	K	E	D	I	I	L	N	S	Q	N	-	-
gi|602707269|ref|XP_007463908.1|:108-371/1-264	-	-	-	-	-	-	-	-	-	-	-	-	-	-	-	-	-	-	-	-	-	-	-	-	-	K	I	Y	R	A	D	T	N	K	A	Q	-	K	E	D	I	V	L	N	S	Q	K	-	-
gi|513003404|ref|XP_004863188.1|:60-343/1-284	L	C	G	N	Y	G	G	f	s	h	s	s	D	T	I	T	E	E	E	L	Q	S	V	S	E	K	I	Y	R	A	D	T	N	K	A	Q	-	K	E	D	I	I	L	N	R	Q	N	-	-
gi|585174780|ref|XP_006739233.1|:140-407/1-268	-	-	-	-	-	-	-	-	-	-	-	-	-	-	-	-	-	-	E	L	Q	S	V	S	E	K	I	Y	R	A	D	I	N	K	A	Q	-	K	E	D	I	I	L	N	S	Q	N	-	-
gi|511891948|ref|XP_004765659.1|:140-407/1-268	-	-	-	-	-	-	-	-	-	-	-	-	-	-	-	-	-	-	E	L	Q	S	I	S	E	K	I	Y	R	A	D	V	N	K	A	Q	-	K	A	D	I	I	L	N	S	Q	N	-	-
gi|511891946|ref|XP_004765658.1|:142-409/1-268	-	-	-	-	-	-	-	-	-	-	-	-	-	-	-	-	-	-	E	L	Q	S	I	S	E	K	I	Y	R	A	D	V	N	K	A	Q	-	K	A	D	I	I	L	N	S	Q	N	-	-
gi|348580253|ref|XP_003475893.1|:122-407/1-286	L	C	G	D	H	G	G	f	s	h	s	r	D	T	I	T	K	E	E	L	H	G	I	S	E	K	I	Y	K	V	D	T	N	K	A	Q	-	K	E	D	I	V	L	N	P	Q	N	-	-
gi|602707267|ref|XP_007463907.1|:148-411/1-264	-	-	-	-	-	-	-	-	-	-	-	-	-	-	-	-	-	-	-	-	-	-	-	-	-	K	I	Y	R	A	D	T	N	K	A	Q	-	K	E	D	I	V	L	N	S	Q	K	-	-
gi|602707265|ref|XP_007463906.1|:149-412/1-264	-	-	-	-	-	-	-	-	-	-	-	-	-	-	-	-	-	-	-	-	-	-	-	-	-	K	I	Y	R	A	D	T	N	K	A	Q	-	K	E	D	I	V	L	N	S	Q	K	-	-
gi|532078287|ref|XP_005324920.1|:78-345/1-268	-	-	-	-	-	-	-	-	-	-	-	-	-	-	-	-	-	-	E	L	Q	S	I	S	E	K	I	Y	K	A	D	T	N	K	A	Q	-	K	E	D	I	V	L	N	S	Q	N	-	-
gi|530611385|ref|XP_005297297.1|:39-309/1-271	-	-	-	-	-	-	-	-	-	-	-	-	-	-	-	-	D	S	E	I	K	S	V	S	E	T	L	Y	S	A	D	V	N	K	A	T	-	S	H	E	I	V	L	N	L	Q	H	-	-
gi|297262193|ref|XP_001097398.2|:100-367/1-268	-	-	-	-	-	-	-	-	-	-	-	-	-	-	-	-	-	-	E	I	Q	S	I	S	E	K	I	Y	R	A	D	T	N	K	A	Q	-	K	E	D	I	I	L	N	S	Q	N	-	-
gi|513003402|ref|XP_004863187.1|:122-405/1-284	L	C	G	N	Y	G	G	f	s	h	s	s	D	T	I	T	E	E	E	L	Q	S	V	S	E	K	I	Y	R	A	D	T	N	K	A	Q	-	K	E	D	I	I	L	N	R	Q	N	-	-
gi|676272414|gb|KFO27256.1|:122-410/1-289	L	C	G	D	H	G	G	f	s	h	s	s	D	A	I	T	K	E	E	L	Q	S	I	S	E	K	I	Y	S	V	D	T	N	K	A	Q	-	K	E	D	I	I	L	N	R	Q	N	-	-
gi|109096291|ref|XP_001097705.1|:141-408/1-268	-	-	-	-	-	-	-	-	-	-	-	-	-	-	-	-	-	-	E	I	Q	S	I	S	E	K	I	Y	R	A	D	T	N	K	A	Q	-	K	E	D	I	I	L	N	S	Q	N	-	-
gi|532078283|ref|XP_005324918.1|:139-406/1-268	-	-	-	-	-	-	-	-	-	-	-	-	-	-	-	-	-	-	E	L	Q	S	I	S	E	K	I	Y	K	A	D	T	N	K	A	Q	-	K	E	D	I	V	L	N	S	Q	N	-	-
gi|291242143|ref|XP_002740967.1|:1-248/1-248	-	-	-	-	-	-	-	-	-	-	-	-	-	-	-	-	-	-	-	-	-	-	-	-	-	-	M	W	Y	G	D	W	N	A	A	R	-	E	S	E	I	T	L	N	K	Q	A	-	-
gi|532078285|ref|XP_005324919.1|:140-407/1-268	-	-	-	-	-	-	-	-	-	-	-	-	-	-	-	-	-	-	E	L	Q	S	I	S	E	K	I	Y	K	A	D	T	N	K	A	Q	-	K	E	D	I	V	L	N	S	Q	N	-	-
gi|507684977|ref|XP_004711572.1|:140-406/1-267	-	-	-	-	-	-	-	-	-	-	-	-	-	-	-	-	-	-	E	L	E	E	I	S	E	K	I	Y	M	S	D	I	N	K	A	Q	-	K	A	D	I	I	L	N	S	Q	N	G	-
gi|551570451|ref|XP_005771147.1|:16-251/1-236	-	-	-	-	-	-	-	-	-	-	-	-	-	-	-	-	-	-	-	-	-	-	-	-	-	K	L	W	Q	L	D	H	N	R	L	Q	A	G	-	-	-	K	D	Y	T	L	N	L	-
gi|533187369|ref|XP_005406667.1|:78-345/1-268	-	-	-	-	-	-	-	-	-	-	-	-	-	-	-	-	-	-	E	L	Q	S	I	S	E	K	I	Y	A	V	D	T	N	K	A	R	-	K	E	D	I	I	L	N	P	Q	N	-	-
gi|731247302|ref|XP_010636684.1|:222-505/1-284	L	C	G	D	H	G	G	f	s	h	s	s	D	A	I	T	K	E	E	L	Q	S	I	S	E	K	I	Y	S	V	D	T	N	K	A	Q	-	K	E	D	I	I	L	N	R	Q	N	-	-
gi|354506733|ref|XP_003515414.1|:11-280/1-270	-	-	-	-	-	-	-	-	-	-	-	-	-	-	-	-	N	E	E	L	Q	S	I	S	E	M	I	Y	K	V	D	N	N	K	A	R	-	K	E	D	I	V	L	N	S	Q	N	-	-
gi|674065299|ref|XP_008839540.1|:178-445/1-268	-	-	-	-	-	-	-	-	-	-	-	-	-	-	-	-	-	-	E	L	Q	T	I	S	E	K	I	Y	R	A	D	T	N	K	A	Q	-	K	E	D	I	I	L	N	S	Q	N	-	-
gi|533187367|ref|XP_005406666.1|:140-407/1-268	-	-	-	-	-	-	-	-	-	-	-	-	-	-	-	-	-	-	E	L	Q	S	I	S	E	K	I	Y	A	V	D	T	N	K	A	R	-	K	E	D	I	I	L	N	P	Q	N	-	-
gi|676434170|ref|XP_009047139.1|:100-365/1-266	-	-	-	-	-	-	-	-	-	-	-	-	-	G	T	G	S	G	D	L	T	T	L	M	E	D	L	W	A	S	D	V	N	R	Y	P	E	S	E	Y	T	L	N	I	Q	T	K	-	-
gi|545545750|ref|XP_005636986.1|:78-345/1-268	-	-	-	-	-	-	-	-	-	-	-	-	-	-	-	-	-	-	E	L	Q	S	I	S	E	K	I	Y	R	A	D	V	N	K	A	Q	-	K	Q	D	I	I	L	N	S	Q	N	-	-
gi|545545748|ref|XP_005636985.1|:100-367/1-268	-	-	-	-	-	-	-	-	-	-	-	-	-	-	-	-	-	-	E	L	Q	S	I	S	E	K	I	Y	R	A	D	V	N	K	A	Q	-	K	Q	D	I	I	L	N	S	Q	N	-	-
gi|697502988|ref|XP_009680195.1|:17-248/1-232	-	-	-	-	-	-	-	-	-	-	-	-	-	-	-	-	D	D	E	L	R	D	V	S	E	Q	L	Y	A	A	D	G	N	R	A	A	-	S	G	E	I	V	L	D	L	Q	H	-	-
gi|345791912|ref|XP_851796.2|:141-408/1-268	-	-	-	-	-	-	-	-	-	-	-	-	-	-	-	-	-	-	E	L	Q	S	I	S	E	K	I	Y	R	A	D	V	N	K	A	Q	-	K	Q	D	I	I	L	N	S	Q	N	-	-
gi|667328781|ref|XP_008590669.1|:78-348/1-271	-	-	-	-	-	-	-	-	-	-	-	-	-	-	-	-	-	-	E	L	Q	S	I	S	E	K	I	Y	R	A	D	T	N	K	A	Q	-	K	E	D	I	V	L	N	S	Q	N	-	-
gi|545545745|ref|XP_005636984.1|:143-410/1-268	-	-	-	-	-	-	-	-	-	-	-	-	-	-	-	-	-	-	E	L	Q	S	I	S	E	K	I	Y	R	A	D	V	N	K	A	Q	-	K	Q	D	I	I	L	N	S	Q	N	-	-
gi|564255764|ref|XP_006266852.1|:33-303/1-271	-	-	-	-	-	-	-	-	-	-	-	-	-	-	-	-	D	Q	E	L	Q	H	V	S	E	E	L	Y	A	A	D	V	N	R	A	T	-	G	H	Q	I	I	L	D	L	Q	H	-	-
gi|667328778|ref|XP_008590668.1|:96-366/1-271	-	-	-	-	-	-	-	-	-	-	-	-	-	-	-	-	-	-	E	L	Q	S	I	S	E	K	I	Y	R	A	D	T	N	K	A	Q	-	K	E	D	I	V	L	N	S	Q	N	-	-
gi|625281015|ref|XP_007632174.1|:100-369/1-270	-	-	-	-	-	-	-	-	-	-	-	-	-	-	-	-	N	E	E	L	Q	S	I	S	E	M	I	Y	K	V	D	N	N	K	A	R	-	K	E	D	I	V	L	N	S	Q	N	-	-
gi|667328775|ref|XP_008590667.1|:137-407/1-271	-	-	-	-	-	-	-	-	-	-	-	-	-	-	-	-	-	-	E	L	Q	S	I	S	E	K	I	Y	R	A	D	T	N	K	A	Q	-	K	E	D	I	V	L	N	S	Q	N	-	-
gi|726997456|ref|XP_010389011.1|:81-301/1-221	-	-	-	-	-	-	-	-	-	-	-	-	-	-	-	-	D	Q	E	L	L	E	L	S	E	Q	L	Y	G	V	D	H	N	K	A	R	-	P	G	D	I	T	L	N	P	Q	H	-	-
gi|321465265|gb|EFX76267.1|:61-298/1-238	-	-	-	-	-	-	-	-	-	-	-	-	-	-	-	-	-	-	-	-	-	-	-	-	-	-	-	-	-	-	-	-	-	-	-	-	-	-	-	-	-	-	-	-	-	-	-	-	-
gi|597861365|gb|EYC10777.1|:34-303/1-270	-	-	-	-	-	-	-	-	-	-	-	-	-	-	-	-	-	-	E	L	L	E	M	S	K	K	L	R	Q	A	D	T	N	K	A	Q	R	G	Q	V	S	I	S	Y	Q	G	H	-	-
gi|405963088|gb|EKC28692.1|:4-256/1-253	-	-	-	-	-	-	-	-	-	-	-	-	-	-	-	-	-	-	-	-	-	-	-	-	-	-	L	W	N	Q	D	D	N	R	A	S	S	H	Y	V	R	Y	D	L	Q	G	H	-	-
gi|597861364|gb|EYC10776.1|:28-297/1-270	-	-	-	-	-	-	-	-	-	-	-	-	-	-	-	-	-	-	E	L	L	E	M	S	K	K	L	R	Q	A	D	T	N	K	A	Q	R	G	Q	V	S	I	S	Y	Q	G	H	-	-
gi|300797201|ref|NP_001177998.1|:140-407/1-268	-	-	-	-	-	-	-	-	-	-	-	-	-	-	-	-	-	-	E	L	K	S	I	S	E	T	I	Y	R	V	D	I	N	K	A	Q	-	K	K	D	I	V	L	N	S	Q	N	-	-
gi|568991725|ref|XP_006520681.1|:125-392/1-268	-	-	-	-	-	-	-	-	-	-	-	-	-	-	-	-	-	-	E	L	E	S	I	S	E	T	I	Y	R	V	D	T	N	K	A	Q	-	K	E	D	I	V	L	N	S	Q	N	-	-
gi|589923019|ref|XP_006974407.1|:76-345/1-270	-	-	-	-	-	-	-	-	-	-	-	-	-	-	-	-	N	E	E	L	Q	S	I	S	E	M	I	Y	R	V	D	T	N	K	A	Q	-	K	E	D	I	V	L	N	S	Q	N	-	-
gi|556724723|ref|XP_005958155.1|:148-415/1-268	-	-	-	-	-	-	-	-	-	-	-	-	-	-	-	-	-	-	E	L	Q	S	V	S	E	K	I	Y	R	A	D	T	N	K	A	R	-	K	E	D	I	V	P	N	S	Q	N	-	-
gi|658851547|ref|XP_008408355.1|:69-338/1-270	-	-	-	-	-	-	-	-	-	-	-	-	-	-	-	-	-	-	E	I	K	S	L	S	E	T	L	F	A	L	D	T	N	K	A	S	-	A	S	Q	L	T	L	D	P	Q	A	-	-
gi|274317467|ref|NP_001162164.1|:141-408/1-268	-	-	-	-	-	-	-	-	-	-	-	-	-	-	-	-	-	-	E	L	E	S	I	S	E	T	I	Y	R	V	D	T	N	K	A	Q	-	K	E	D	I	V	L	N	S	Q	N	-	-
gi|589923017|ref|XP_006974406.1|:100-369/1-270	-	-	-	-	-	-	-	-	-	-	-	-	-	-	-	-	N	E	E	L	Q	S	I	S	E	M	I	Y	R	V	D	T	N	K	A	Q	-	K	E	D	I	V	L	N	S	Q	N	-	-
gi|727510060|ref|XP_010431266.1|:7-197/1-191	-	-	-	-	-	-	-	-	-	-	-	-	-	-	-	-	-	-	-	-	-	-	-	-	-	-	-	-	-	-	-	-	-	-	-	-	-	-	-	-	-	-	-	-	-	-	-	-	-
gi|658851545|ref|XP_008408354.1|:110-379/1-270	-	-	-	-	-	-	-	-	-	-	-	-	-	-	-	-	-	-	E	I	K	S	L	S	E	T	L	F	A	L	D	T	N	K	A	S	-	A	S	Q	L	T	L	D	P	Q	A	-	-
gi|593715979|ref|XP_007104446.1|:143-408/1-266	-	-	-	-	-	-	-	-	-	-	-	-	-	-	-	-	-	-	E	L	Q	N	I	S	E	K	I	Y	R	A	D	T	S	K	A	Q	-	K	E	D	I	A	L	N	S	Q	N	-	-
gi|551608575|ref|XP_005785547.1|:15-297/1-283	-	-	-	-	-	-	-	-	-	-	-	-	-	-	-	-	-	-	-	-	-	-	-	-	-	-	-	W	D	L	D	H	N	R	L	K	P	G	-	-	-	K	D	Y	V	L	N	V	-
gi|742145634|ref|XP_010879852.1|:102-336/1-235	-	-	-	-	-	-	-	-	-	-	-	-	-	-	-	-	-	-	-	-	-	-	-	-	-	-	-	-	-	-	-	-	-	-	-	-	-	-	-	-	-	-	-	-	-	-	-	-	-
gi|568991723|ref|XP_006520680.1|:188-458/1-271	-	-	-	-	-	-	-	-	-	-	-	-	-	-	-	-	-	-	E	L	E	S	I	S	E	T	I	Y	R	V	D	T	N	K	A	Q	-	K	E	D	I	V	L	N	S	Q	N	-	-
gi|617443989|ref|XP_007566165.1|:69-338/1-270	-	-	-	-	-	-	-	-	-	-	-	-	-	-	-	-	-	-	E	I	K	S	L	S	E	T	L	F	A	L	D	T	N	K	A	S	-	A	S	Q	L	I	L	D	P	Q	A	-	-
gi|524925940|ref|XP_005067209.1|:138-407/1-270	-	-	-	-	-	-	-	-	-	-	-	-	-	-	-	-	N	E	E	L	Q	G	I	S	E	T	I	Y	K	V	D	T	N	K	A	R	-	K	E	D	I	V	L	N	S	Q	N	-	-
gi|148672279|gb|EDL04226.1|:183-450/1-268	-	-	-	-	-	-	-	-	-	-	-	-	-	-	-	-	-	-	E	L	E	S	I	S	E	T	I	Y	R	V	D	T	N	K	A	Q	-	K	E	D	I	V	L	N	S	Q	N	-	-
gi|6679429|ref|NP_032928.1|:183-450/1-268	-	-	-	-	-	-	-	-	-	-	-	-	-	-	-	-	-	-	E	L	E	S	I	S	E	T	I	Y	R	V	D	T	N	K	A	Q	-	K	E	D	I	V	L	N	S	Q	N	-	-
gi|589923015|ref|XP_006974405.1|:138-407/1-270	-	-	-	-	-	-	-	-	-	-	-	-	-	-	-	-	N	E	E	L	Q	S	I	S	E	M	I	Y	R	V	D	T	N	K	A	Q	-	K	E	D	I	V	L	N	S	Q	N	-	-
gi|532021357|ref|XP_005354049.1|:138-407/1-270	-	-	-	-	-	-	-	-	-	-	-	-	-	-	-	-	N	E	D	L	Q	S	V	S	E	T	I	Y	R	V	D	T	N	K	A	H	-	K	E	D	I	V	L	N	S	Q	N	-	-
gi|683470379|gb|KFZ64588.1|:5-198/1-194	-	-	-	-	-	-	-	-	-	-	-	-	-	-	-	-	-	-	-	-	-	-	-	-	-	-	-	-	-	-	-	-	-	-	-	-	-	-	-	-	-	-	-	-	-	-	-	-	-
gi|344258722|gb|EGW14826.1|:10-237/1-228	-	-	-	-	-	-	-	-	-	-	-	-	-	-	-	-	-	-	-	-	-	-	-	-	-	-	-	-	-	-	-	-	-	-	-	-	-	-	-	-	-	-	-	-	-	-	-	-	-
gi|617443986|ref|XP_007566164.1|:110-379/1-270	-	-	-	-	-	-	-	-	-	-	-	-	-	-	-	-	-	-	E	I	K	S	L	S	E	T	L	F	A	L	D	T	N	K	A	S	-	A	S	Q	L	I	L	D	P	Q	A	-	-
gi|719747572|ref|XP_010211793.1|:5-260/1-256	-	-	-	-	-	-	-	-	-	-	-	-	-	-	-	-	-	-	-	-	-	-	-	-	-	-	-	-	-	-	-	-	N	R	A	A	-	R	G	D	V	V	V	D	L	Q	H	-	-
gi|617443980|ref|XP_007566162.1|:153-422/1-270	-	-	-	-	-	-	-	-	-	-	-	-	-	-	-	-	-	-	E	I	K	S	L	S	E	T	L	F	A	L	D	T	N	K	A	S	-	A	S	Q	L	I	L	D	P	Q	A	-	-
gi|512908787|ref|XP_004901429.1|:60-343/1-284	L	C	G	N	Y	G	G	f	s	h	s	s	D	T	I	T	E	E	E	L	Q	S	V	S	E	K	I	Y	R	A	D	T	N	K	A	Q	-	K	E	D	I	I	L	N	R	Q	N	-	-
gi|674587817|emb|CDS33146.1|:24-291/1-268	-	-	-	-	-	-	-	-	-	-	-	-	-	-	-	-	D	F	E	L	S	R	V	A	T	D	A	W	N	K	D	P	N	R	L	K	V	G	E	D	I	L	L	N	W	Q	S	Q	-
gi|521032882|gb|EPQ14667.1|:122-421/1-300	-	-	-	-	-	-	-	-	-	-	-	-	-	-	-	-	-	-	E	L	K	A	I	S	E	K	I	Y	R	A	D	T	N	K	A	Q	-	K	E	D	I	I	L	N	S	Q	N	-	-
gi|512908783|ref|XP_004901428.1|:122-405/1-284	L	C	G	N	Y	G	G	f	s	h	s	s	D	T	I	T	E	E	E	L	Q	S	V	S	E	K	I	Y	R	A	D	T	N	K	A	Q	-	K	E	D	I	I	L	N	R	Q	N	-	-
gi|701333031|ref|XP_009979100.1|:83-301/1-219	-	-	-	-	-	-	-	-	-	-	-	-	-	-	-	-	D	R	D	L	L	H	I	S	E	Q	L	Y	E	A	D	H	N	K	A	R	-	P	T	D	I	A	I	N	P	Q	Y	-	-
gi|676774150|gb|KFP02318.1|:52-281/1-230	-	-	-	-	-	-	-	-	-	-	-	-	-	-	-	-	D	Q	D	L	L	R	I	S	E	Q	L	Y	Q	A	D	E	N	R	A	Q	-	L	G	D	L	T	I	N	P	Q	Y	-	-
gi|676483257|ref|XP_009062966.1|:54-316/1-263	-	-	-	-	-	-	-	-	-	-	-	-	-	-	-	-	-	-	S	F	S	G	I	A	Q	T	L	W	D	A	D	I	H	R	F	G	P	A	D	L	K	V	N	Y	Q	G	H	-	-
gi|195328595|ref|XP_002031000.1|:76-319/1-244	-	-	-	-	-	-	-	-	-	-	-	-	-	-	-	-	-	-	-	-	-	-	-	-	-	-	-	-	-	-	-	-	-	-	-	-	-	-	-	-	-	-	Y	K	V	N	-	-	-
gi|657781027|ref|XP_008318229.1|:106-378/1-273	-	-	-	-	-	-	-	-	-	-	-	-	-	-	-	L	D	S	E	I	K	A	L	S	E	T	L	Y	A	L	D	S	N	K	A	S	-	A	S	E	L	I	I	D	A	Q	A	-	-
gi|642086993|emb|CDQ83694.1|:118-387/1-270	-	-	-	-	-	-	-	-	-	-	-	-	-	-	-	-	-	-	E	I	K	S	M	S	E	A	L	Y	A	L	D	S	N	K	P	S	-	A	S	E	L	I	I	D	S	Q	A	-	-
gi|646697739|gb|KDR09265.1|:26-286/1-261	-	-	-	-	-	-	-	-	-	-	-	-	-	-	-	-	-	-	-	-	N	K	E	L	Q	A	F	T	D	E	L	L	K	K	D	V	N	N	A	A	Q	Y	I	R	I	N	-	-	-
gi|537235021|gb|ERE85053.1|:186-423/1-238	-	-	-	-	-	-	-	-	-	-	-	-	-	-	-	-	-	-	-	-	-	-	-	-	-	-	-	-	-	-	-	-	-	-	-	-	-	-	-	-	-	-	-	-	-	-	-	-	-
gi|663267859|ref|XP_008493949.1|:95-324/1-230	-	-	-	-	-	-	-	-	-	-	-	-	-	-	-	-	D	Q	D	L	L	R	I	S	E	Q	L	Y	Q	A	D	E	N	R	A	Q	-	L	G	D	L	T	I	N	P	Q	Y	-	-
gi|432952103|ref|XP_004084954.1|:110-379/1-270	-	-	-	-	-	-	-	-	-	-	-	-	-	-	-	-	-	-	E	I	K	A	V	S	E	T	L	Y	T	L	D	S	N	K	A	S	-	A	S	Q	L	K	I	D	P	Q	A	-	-
gi|684393592|ref|XP_009170638.1|:4-230/1-227	-	-	-	-	-	-	-	-	-	-	-	-	-	-	-	-	-	-	-	-	-	-	-	-	-	-	-	-	-	-	-	-	-	-	-	-	-	-	-	-	-	-	-	-	-	-	-	-	-
gi|512822359|ref|XP_002935698.2|:194-415/1-222	-	-	-	-	-	-	-	-	-	-	-	-	-	-	-	-	-	-	-	-	-	-	-	-	-	-	-	-	-	-	-	-	-	-	-	-	-	-	-	-	-	-	-	-	-	-	-	-	-
gi|194745023|ref|XP_001954992.1|:77-320/1-244	-	-	-	-	-	-	-	-	-	-	-	-	-	-	-	-	-	-	-	-	-	-	-	-	-	-	-	-	-	-	-	-	-	-	-	-	-	-	-	-	-	-	Y	K	V	N	-	-	-
gi|734633792|ref|XP_010745399.1|:158-383/1-226	-	-	-	-	-	-	-	-	-	-	-	-	-	-	-	-	-	-	-	-	-	-	-	-	-	-	-	-	-	-	-	-	-	-	-	-	-	-	-	-	-	-	-	-	-	-	-	-	-
gi|734633794|ref|XP_010745400.1|:156-381/1-226	-	-	-	-	-	-	-	-	-	-	-	-	-	-	-	-	-	-	-	-	-	-	-	-	-	-	-	-	-	-	-	-	-	-	-	-	-	-	-	-	-	-	-	-	-	-	-	-	-
gi|390364315|ref|XP_001199888.2|:240-497/1-258	-	-	-	-	-	-	-	-	-	-	-	-	-	-	-	-	-	-	D	I	T	E	L	A	E	S	L	W	T	L	D	V	N	R	L	S	P	V	N	D	Y	V	I	N	K	Q	A	-	-
gi|390364317|ref|XP_003730580.1|:283-540/1-258	-	-	-	-	-	-	-	-	-	-	-	-	-	-	-	-	-	-	D	I	T	E	L	A	E	S	L	W	T	L	D	V	N	R	L	S	P	V	N	D	Y	V	I	N	K	Q	A	-	-
gi|270009467|gb|EFA05915.1|:33-291/1-259	-	-	-	-	-	-	-	-	-	-	-	-	-	-	-	-	-	-	-	-	-	-	E	L	R	N	F	A	E	T	L	L	T	K	D	V	N	N	A	A	K	Y	V	T	I	N	-	-	-
gi|390364319|ref|XP_003730581.1|:283-540/1-258	-	-	-	-	-	-	-	-	-	-	-	-	-	-	-	-	-	-	D	I	T	E	L	A	E	S	L	W	T	L	D	V	N	R	L	S	P	V	N	D	Y	V	I	N	K	Q	A	-	-
gi|585693670|ref|XP_006821669.1|:103-358/1-256	-	-	-	-	-	-	-	-	-	-	-	-	-	-	-	-	-	-	E	L	S	E	L	A	Q	E	L	W	N	L	D	V	N	R	A	P	-	A	G	E	I	M	L	D	L	Q	A	-	-
gi|657533239|ref|XP_008305254.1|:117-387/1-271	-	-	-	-	-	-	-	-	-	-	-	-	-	-	-	-	D	S	E	I	K	S	L	S	E	A	L	Y	A	L	D	S	N	K	A	T	-	S	S	Q	L	T	I	N	P	Q	A	-	-
gi|195152231|ref|XP_002017040.1|:78-321/1-244	-	-	-	-	-	-	-	-	-	-	-	-	-	-	-	-	-	-	-	-	-	-	-	-	-	-	-	-	-	-	-	-	-	-	-	-	-	-	-	-	-	-	Y	K	V	N	-	-	-
gi|389615052|dbj|BAM20523.1|:18-248/1-231	-	-	-	-	-	-	-	-	-	-	-	-	-	-	-	-	-	-	-	-	-	-	-	-	-	-	-	-	-	-	-	-	-	-	-	-	-	-	-	-	-	-	-	-	-	-	-	-	-
gi|642930113|ref|XP_008196257.1|:97-355/1-259	-	-	-	-	-	-	-	-	-	-	-	-	-	-	-	-	-	-	-	-	-	-	E	L	R	N	F	A	E	T	L	L	T	K	D	V	N	N	A	A	K	Y	V	T	I	N	-	-	-
gi|685826893|emb|CEF61815.1|:30-293/1-264	-	-	-	-	-	-	-	-	-	-	-	-	-	-	-	-	N	N	E	I	I	D	L	V	N	K	F	Y	D	S	D	I	N	A	P	T	G	E	S	I	V	L	N	Y	Q	G	H	-	-
gi|358254757|dbj|GAA56298.1|:4-230/1-227	-	-	-	-	-	-	-	-	-	-	-	-	-	-	-	-	-	-	-	-	-	-	-	-	-	-	-	-	-	-	-	-	-	-	-	-	-	-	-	-	-	-	-	-	-	-	-	-	-
gi|351710664|gb|EHB13583.1|:122-393/1-272	L	C	G	N	Y	G	G	f	s	h	s	s	D	T	I	T	E	E	E	L	Q	S	V	S	E	K	I	Y	R	A	D	T	N	K	A	Q	-	K	E	D	I	I	L	N	R	Q	N	-	-
gi|390335793|ref|XP_796430.3|:45-296/1-252	-	-	-	-	-	-	-	-	-	-	-	-	-	-	-	-	-	-	D	L	T	A	L	A	G	D	L	W	N	Q	D	V	N	R	L	S	-	S	S	Q	Y	T	I	N	K	Q	T	-	-
gi|597781488|ref|XP_007254315.1|:69-304/1-236	-	-	-	-	-	-	-	-	-	-	-	-	-	-	-	-	-	-	-	-	-	-	-	-	-	-	-	-	-	-	-	-	-	-	-	-	-	-	-	-	-	-	-	-	-	-	-	-	-
gi|76156081|gb|AAX27316.2|:2-163/1-162	-	-	-	-	-	-	-	-	-	-	-	-	-	-	-	-	-	-	-	-	-	-	-	-	-	-	-	-	-	-	-	-	-	-	-	-	-	-	-	-	-	-	-	-	-	-	-	-	-
gi|410919523|ref|XP_003973234.1|:158-381/1-224	-	-	-	-	-	-	-	-	-	-	-	-	-	-	-	-	-	-	-	-	-	-	-	-	-	-	-	-	-	-	-	-	-	-	-	-	-	-	-	-	-	-	-	-	-	-	-	-	-
gi|551590054|ref|XP_005779472.1|:15-279/1-265	-	-	-	-	-	-	-	-	-	-	-	-	-	-	-	-	-	-	-	-	-	-	-	-	-	-	-	W	D	L	D	H	N	R	L	K	P	G	-	-	-	K	D	Y	V	L	N	V	-
gi|459179169|ref|XP_002124182.2|:81-295/1-215	-	-	-	-	-	-	-	-	-	-	-	-	-	-	-	-	-	-	-	-	-	-	-	-	-	-	-	-	-	-	-	-	-	-	-	-	-	-	-	-	-	-	-	-	-	-	-	-	-
gi|389612787|dbj|BAM19803.1|:2-225/1-224	-	-	-	-	-	-	-	-	-	-	-	-	-	-	-	-	-	-	-	-	-	-	-	-	-	-	-	-	-	-	-	-	-	-	-	-	-	-	-	-	-	-	-	-	-	-	-	-	-
gi|357609196|gb|EHJ66341.1|:267-525/1-259	-	-	-	-	-	-	-	-	-	-	-	-	-	-	-	-	-	-	-	-	-	-	E	L	Q	N	V	S	E	E	L	L	R	K	D	V	N	N	A	A	K	Y	I	T	I	S	-	-	-
gi|21357911|ref|NP_650508.1|:76-319/1-244 UniProt: tr|Q9VF14|Q9VF14_DROME (CG3303)	-	-	-	-	-	-	-	-	-	-	-	-	-	-	-	-	-	-	-	-	-	-	-	-	-	-	-	-	-	-	-	-	-	-	-	-	-	-	-	-	-	-	Y	K	V	N	-	-	-
gi|443730639|gb|ELU16063.1|:152-414/1-263	-	-	-	-	-	-	-	-	-	-	-	-	-	-	-	-	-	-	E	L	S	R	I	M	Q	E	L	W	D	S	D	A	S	R	L	P	S	Q	A	Y	Q	V	N	L	Q	S	R	-	-
gi|170057617|ref|XP_001864562.1|:324-517/1-194	-	-	-	-	-	-	-	-	-	-	-	-	-	-	-	-	-	-	-	-	-	-	-	-	-	-	-	-	-	-	-	-	-	-	-	-	-	-	-	-	-	-	-	-	-	-	-	-	-
gi|195444901|ref|XP_002070081.1|:75-318/1-244	-	-	-	-	-	-	-	-	-	-	-	-	-	-	-	-	-	-	-	-	-	-	-	-	-	-	-	-	-	-	-	-	-	-	-	-	-	-	-	-	-	-	Y	K	L	N	-	-	-
gi|698406964|ref|XP_009708263.1|:83-349/1-267	-	-	-	-	-	-	-	-	-	-	-	-	-	-	-	-	-	-	D	L	L	H	L	S	E	Q	L	Y	G	A	D	H	N	K	A	R	-	P	T	D	I	T	M	N	P	Q	Y	-	-
gi|688561212|ref|XP_009300839.1|:33-301/1-269	-	-	-	-	-	-	-	-	-	-	-	-	-	-	-	-	-	-	E	I	K	S	L	S	E	T	L	Y	K	L	D	S	N	R	A	T	-	T	S	E	L	L	I	D	P	Q	T	-	-
gi|47229560|emb|CAG06756.1|:157-380/1-224	-	-	-	-	-	-	-	-	-	-	-	-	-	-	-	-	-	-	-	-	-	-	-	-	-	-	-	-	-	-	-	-	-	-	-	-	-	-	-	-	-	-	-	-	-	-	-	-	-
gi|584026090|ref|XP_006807626.1|:26-295/1-270	-	-	-	-	-	-	-	-	-	-	-	-	-	-	-	-	-	-	E	I	K	S	I	S	E	R	L	Y	S	L	D	S	N	K	A	S	-	A	S	D	L	V	I	D	P	Q	A	-	-
gi|670426762|ref|XP_008654046.1|:90-285/1-196	-	-	-	-	-	-	-	-	-	-	-	-	-	-	-	-	-	-	-	-	-	-	-	-	-	-	-	-	-	-	-	-	-	-	-	-	-	-	-	-	-	-	-	-	-	-	-	-	-
gi|498928282|ref|XP_004518357.1|:126-391/1-266	-	-	-	-	-	-	-	-	-	-	-	-	-	-	-	-	-	-	-	V	E	H	E	I	I	D	L	T	R	R	L	F	A	D	E	V	S	A	N	N	Y	P	I	S	V	N	-	-	-
gi|674587279|emb|CDS33689.1|:76-297/1-222	-	-	-	-	-	-	-	-	-	-	-	-	-	-	-	-	-	-	-	-	-	K	L	V	N	R	L	W	D	L	D	E	N	R	F	E	L	G	T	D	I	I	L	T	E	P	K	H	-
gi|195501144|ref|XP_002097677.1|:76-319/1-244	-	-	-	-	-	-	-	-	-	-	-	-	-	-	-	-	-	-	-	-	-	-	-	-	-	-	-	-	-	-	-	-	-	-	-	-	-	-	-	-	-	-	Y	K	V	N	-	-	-
gi|123701195|ref|NP_001074167.1|:33-301/1-269	-	-	-	-	-	-	-	-	-	-	-	-	-	-	-	-	-	-	E	I	K	S	L	S	E	T	L	Y	K	L	D	S	N	R	A	T	-	A	S	E	L	L	I	D	P	Q	T	-	-
gi|194889910|ref|XP_001977186.1|:323-590/1-268	-	-	-	-	-	-	-	-	-	-	-	-	-	S	G	N	S	V	A	T	D	D	E	I	R	Q	L	T	E	Q	L	Y	T	K	E	S	N	S	Q	I	E	N	I	R	V	N	-	-	-
gi|82117610|sp|Q9PTU6.1|ENDOU_PAROL:149-382/1-234	-	-	-	-	-	-	-	-	-	-	-	-	-	-	-	-	-	-	-	-	-	-	-	-	-	-	-	-	-	-	-	-	-	-	-	-	-	-	-	-	-	-	-	-	-	-	-	-	-
gi|597861432|gb|EYC10844.1|:26-289/1-264	-	-	-	-	-	-	-	-	-	-	-	-	-	-	-	-	N	G	E	L	R	K	I	S	Q	M	L	R	Q	V	D	H	N	K	A	Q	P	E	Q	I	H	L	N	Y	Q	G	K	-	-
gi|390335791|ref|XP_784306.3|:102-369/1-268	-	-	-	-	-	-	-	-	l	c	s	g	G	G	N	P	G	E	T	L	S	S	L	A	E	A	L	W	E	A	D	D	N	G	I	G	-	G	S	D	L	V	F	N	R	Q	A	-	-
gi|157423012|gb|AAI53520.1|:33-301/1-269	-	-	-	-	-	-	-	-	-	-	-	-	-	-	-	-	-	-	E	I	K	S	L	S	E	T	L	Y	K	L	D	S	N	R	A	T	-	A	S	E	L	L	I	D	P	Q	T	-	-
gi|194762952|ref|XP_001963598.1|:322-590/1-269	-	-	-	-	-	-	-	-	-	-	-	-	T	S	G	N	S	V	A	T	D	D	E	I	R	Q	L	T	E	Q	L	Y	T	K	E	T	N	S	Q	L	G	N	I	Q	V	N	-	-	-
gi|194901156|ref|XP_001980118.1|:76-319/1-244	-	-	-	-	-	-	-	-	-	-	-	-	-	-	-	-	-	-	-	-	-	-	-	-	-	-	-	-	-	-	-	-	-	-	-	-	-	-	-	-	-	-	Y	K	V	N	-	-	-
gi|736305178|ref|XP_010794439.1|:118-387/1-270	-	-	-	-	-	-	-	-	-	-	-	-	-	-	-	-	-	-	E	I	K	S	V	S	E	A	L	Y	A	L	D	S	N	K	A	S	-	S	S	E	L	I	I	N	P	Q	A	-	-
gi|478250163|gb|ENN70666.1|:283-494/1-212	-	-	-	-	-	-	-	-	-	-	-	-	-	-	-	-	-	-	-	-	-	-	-	-	-	-	-	-	-	-	-	-	-	-	-	-	-	-	-	-	-	-	-	-	-	-	-	-	-
gi|301120952|ref|XP_002908203.1|:1-173/1-173	-	-	-	-	-	-	-	-	-	-	-	-	-	-	-	-	-	-	-	-	-	-	-	-	-	-	-	-	-	-	-	-	-	-	-	-	-	-	-	-	-	-	-	-	-	-	-	-	-
gi|498958647|ref|XP_004544966.1|:67-336/1-270	-	-	-	-	-	-	-	-	-	-	-	-	-	-	-	-	-	-	E	I	K	S	I	S	E	R	L	Y	S	L	D	S	N	K	A	S	-	A	S	D	L	V	I	D	P	Q	A	-	-
gi|542184847|ref|XP_005469559.1|:26-295/1-270	-	-	-	-	-	-	-	-	-	-	-	-	-	-	-	-	-	-	E	I	K	S	I	S	E	R	L	Y	S	L	D	S	N	K	A	S	-	A	S	V	L	V	I	D	P	Q	A	-	-
gi|554840151|ref|XP_005930509.1|:67-336/1-270	-	-	-	-	-	-	-	-	-	-	-	-	-	-	-	-	-	-	E	I	K	S	I	S	E	R	L	Y	S	L	D	S	N	K	A	S	-	A	S	D	L	V	I	D	P	Q	A	-	-
gi|345498444|ref|XP_001607440.2|:422-647/1-226	-	-	-	-	-	-	-	-	-	-	-	-	-	-	-	-	-	-	-	-	-	-	-	-	-	-	-	-	-	-	-	-	-	-	-	-	-	-	-	-	-	-	-	-	-	-	-	-	-
gi|195566123|ref|XP_002106640.1|:320-587/1-268	-	-	-	-	-	-	-	-	-	-	-	-	-	S	G	N	S	V	A	T	D	D	E	I	R	Q	L	T	E	Q	L	Y	T	K	E	S	N	S	Q	I	G	N	I	Q	V	N	-	-	-
gi|546682401|gb|ERL92343.1|:283-494/1-212	-	-	-	-	-	-	-	-	-	-	-	-	-	-	-	-	-	-	-	-	-	-	-	-	-	-	-	-	-	-	-	-	-	-	-	-	-	-	-	-	-	-	-	-	-	-	-	-	-
gi|675868744|ref|XP_009019932.1|:20-243/1-224	-	-	-	-	-	-	-	-	-	-	-	-	-	-	-	-	-	-	-	-	-	-	V	A	T	S	S	N	V	T	D	T	E	L	R	S	I	S	S	E	I	W	K	S	D	N	N	-	-
gi|699246376|ref|XP_002124119.2|:160-398/1-239	-	-	-	-	-	-	-	-	-	-	-	-	-	-	-	-	N	S	E	I	Q	A	V	S	L	E	M	W	D	L	D	V	N	R	A	G	-	P	G	D	I	I	L	N	P	Q	A	-	-
gi|548406465|ref|XP_005739687.1|:26-295/1-270	-	-	-	-	-	-	-	-	-	-	-	-	-	-	-	-	-	-	E	I	K	S	I	S	E	R	L	Y	S	L	D	S	N	K	A	S	-	A	S	D	L	V	I	D	P	Q	A	-	-
gi|512922551|ref|XP_004930144.1|:260-527/1-268	-	-	-	-	-	-	-	-	-	-	-	-	-	S	D	S	R	S	T	S	D	T	E	L	Q	T	L	S	E	E	L	L	R	K	D	T	N	N	A	A	K	Y	I	T	M	D	-	-	-
gi|195479548|ref|XP_002100929.1|:316-546/1-231	-	-	-	-	-	-	-	-	-	-	-	-	-	S	G	N	S	V	A	T	D	D	E	I	R	Q	L	T	E	Q	L	Y	T	K	E	S	N	S	Q	I	G	N	I	R	V	N	-	-	-
gi|195170013|ref|XP_002025808.1|:289-547/1-259	-	-	-	-	-	-	-	-	-	-	-	-	-	-	-	-	-	-	-	-	-	-	E	I	R	Q	L	T	E	Q	L	Y	T	K	E	S	N	S	Q	I	S	L	V	Q	V	N	-	-	-
gi|665787217|ref|XP_008556363.1|:305-568/1-264	-	-	-	-	-	-	-	-	-	-	-	-	-	-	-	-	-	-	-	-	D	E	D	L	E	K	L	S	E	A	L	F	I	K	D	N	N	N	A	F	R	H	I	T	I	N	-	-	-
gi|162951731|gb|ABY21727.1|:357-624/1-268	-	-	-	-	-	-	-	-	-	-	-	-	-	S	G	N	S	V	A	T	D	D	E	I	R	Q	L	T	E	L	L	Y	T	K	E	S	N	S	Q	I	G	N	I	Q	V	N	-	-	-
gi|198467908|ref|XP_001354551.2|:355-613/1-259	-	-	-	-	-	-	-	-	-	-	-	-	-	-	-	-	-	-	-	-	-	-	E	I	R	Q	L	T	E	Q	L	Y	T	K	E	S	N	S	Q	I	S	L	V	Q	V	N	-	-	-
gi|20129009|ref|NP_572668.1|:323-590/1-268 UniProt: sp|Q9VZ49|ENDOU_DROME (CG2145)	-	-	-	-	-	-	-	-	-	-	-	-	-	S	G	N	S	V	A	T	D	D	E	I	R	Q	L	T	E	L	L	Y	T	K	E	S	N	S	Q	I	G	N	I	Q	V	N	-	-	-
gi|157123761|ref|XP_001660282.1|:307-568/1-262	-	-	-	-	-	-	-	-	-	-	-	-	-	-	-	-	-	-	-	-	D	D	E	L	A	T	L	S	E	Q	L	F	S	K	E	N	T	N	L	N	K	H	V	R	V	N	-	-	-
gi|347968867|ref|XP_311978.5|:308-532/1-225	-	-	-	-	-	-	-	-	-	-	-	-	-	-	-	-	-	-	-	-	-	-	-	-	-	-	-	-	-	-	-	-	-	-	-	-	-	-	-	-	-	-	-	-	-	-	-	-	-
gi|195350786|ref|XP_002041919.1|:320-586/1-267	-	-	-	-	-	-	-	-	-	-	-	-	-	S	G	N	S	V	A	T	D	D	E	I	R	Q	L	T	E	Q	L	Y	T	K	E	S	N	S	Q	I	G	N	I	Q	V	N	-	-	-
gi|195042687|ref|XP_001991480.1|:416-674/1-259	-	-	-	-	-	-	-	-	-	-	-	-	-	-	-	-	-	-	-	-	-	-	E	I	R	Q	L	T	E	Q	L	Y	T	K	E	T	N	S	Q	L	S	L	I	N	V	N	-	-	-
gi|195110173|ref|XP_001999656.1|:81-323/1-243	-	-	-	-	-	-	-	-	-	-	-	-	-	-	-	-	-	-	-	-	-	-	-	-	-	-	-	-	-	-	-	-	-	-	-	-	-	-	-	-	-	-	Y	K	V	N	-	-	-
gi|195396379|ref|XP_002056809.1|:358-616/1-259	-	-	-	-	-	-	-	-	-	-	-	-	-	-	-	-	-	-	-	-	-	-	E	I	R	Q	L	T	E	Q	L	Y	T	K	E	S	N	S	Q	L	S	H	I	T	V	N	-	-	-
gi|568255430|gb|ETN64207.1|:312-499/1-188	-	-	-	-	-	-	-	-	-	-	-	-	-	-	-	-	-	-	-	-	-	-	-	-	-	-	-	-	-	-	-	-	-	-	-	-	-	-	-	-	-	-	-	-	-	-	-	-	-
gi|557767830|ref|XP_005183601.1|:77-344/1-268	-	-	-	-	-	-	-	-	-	-	-	-	-	-	-	-	-	-	-	-	-	H	E	I	H	E	F	T	R	S	L	Y	E	L	E	Q	Q	H	N	P	Y	L	A	K	V	N	-	-	-
gi|685836184|emb|CEF71104.1|:32-293/1-262	-	-	-	-	-	-	-	-	-	-	-	-	-	-	-	-	-	-	E	I	I	E	L	V	N	Y	F	Y	S	I	D	Y	N	A	A	R	S	N	E	V	E	L	N	Y	Q	T	H	-	-
gi|18447206|gb|AAL68194.1|:4-202/1-199	-	-	-	-	-	-	-	-	-	-	-	-	-	-	-	-	-	-	-	-	-	-	-	-	-	-	-	-	-	-	-	-	-	-	-	-	-	-	-	-	-	-	-	-	-	-	-	-	-
gi|195054583|ref|XP_001994204.1|:76-318/1-243	-	-	-	-	-	-	-	-	-	-	-	-	-	-	-	-	-	-	-	-	-	-	-	-	-	-	-	-	-	-	-	-	-	-	-	-	-	-	-	-	-	-	Y	K	V	N	-	-	-
gi|738912441|ref|WP_036799318.1|:42-316/1-275	-	-	-	-	-	-	-	-	-	-	-	-	-	-	-	-	-	-	-	-	-	-	-	-	-	-	-	-	-	-	-	-	-	-	-	-	-	-	-	-	-	-	-	-	-	-	-	-	-
gi|695403963|ref|XP_009523413.1|:28-195/1-168	-	-	-	-	-	-	-	-	-	-	-	-	-	-	-	-	-	-	-	-	-	-	-	-	-	-	-	-	-	-	-	-	-	-	-	-	-	-	-	-	-	-	-	-	-	-	-	-	-
gi|195133110|ref|XP_002010982.1|:368-635/1-268	-	-	-	-	-	-	-	-	-	-	-	-	-	S	G	N	S	V	A	T	D	D	E	I	R	Q	L	T	E	Q	L	Y	N	K	E	S	N	S	Q	L	S	Q	I	T	V	N	-	-	-
gi|557760537|ref|XP_005179989.1|:534-732/1-199	-	-	-	-	-	-	-	-	-	-	-	-	-	-	-	-	-	-	-	-	-	-	-	-	-	-	-	-	-	-	-	-	-	-	-	-	-	-	-	-	-	-	-	-	-	-	-	-	-
gi|498984714|ref|XP_004530433.1|:462-685/1-224	-	-	-	-	-	-	-	-	-	-	-	-	-	-	-	-	-	-	-	-	-	-	-	-	-	-	-	-	-	-	-	-	-	-	-	-	-	-	-	-	-	-	-	-	-	-	-	-	-
gi|195432134|ref|XP_002064081.1|:374-610/1-237	-	-	-	-	-	-	-	-	-	-	-	-	-	-	-	-	-	-	-	-	-	-	-	-	-	-	-	-	-	-	-	-	-	-	-	-	-	-	-	-	-	-	-	-	V	N	-	-	-
gi|321463586|gb|EFX74601.1|:67-289/1-223	-	-	-	-	-	-	-	-	-	-	-	-	-	-	-	-	-	-	-	-	-	-	-	-	-	-	-	-	-	-	-	-	-	-	-	-	-	-	-	-	-	-	-	-	-	-	-	-	-
gi|594662213|ref|XP_007179303.1|:1-173/1-173	-	-	-	-	-	-	-	-	-	-	-	-	-	-	-	-	-	-	-	-	-	-	-	-	-	-	-	-	-	-	-	-	-	-	-	-	-	-	-	-	-	-	-	-	-	-	-	-	-
gi|307173677|gb|EFN64513.1|:299-531/1-233	-	-	-	-	-	-	-	-	-	-	-	-	-	-	-	-	-	-	-	-	-	-	-	-	-	-	-	-	-	-	-	-	-	-	-	-	-	-	-	-	-	-	-	-	-	-	-	-	-
gi|321463549|gb|EFX74564.1|:156-381/1-226	-	-	-	-	-	-	-	-	-	-	-	-	-	-	-	-	-	-	-	-	-	-	-	-	-	-	-	-	-	-	-	-	-	-	-	-	-	-	-	-	-	-	-	-	-	-	-	-	-
gi|694950426|ref|XP_009423793.1|:1-173/1-173	-	-	-	-	-	-	-	-	-	-	-	-	-	-	-	-	-	-	-	-	-	-	-	-	-	-	-	-	-	-	-	-	-	-	-	-	-	-	-	-	-	-	-	-	-	-	-	-	-
gi|321457897|gb|EFX68974.1|:65-289/1-225	-	-	-	-	-	-	-	-	-	-	-	-	-	-	-	-	-	-	-	-	-	-	-	-	-	-	-	-	-	-	-	-	-	-	-	-	-	-	-	-	-	-	-	-	-	-	-	-	-
gi|499456219|ref|WP_011143683.1|:40-311/1-272	-	-	-	-	-	-	-	-	-	-	-	-	-	-	-	-	-	-	-	-	-	-	I	Y	Q	K	L	W	D	S	D	E	N	R	F	T	V	T	Q	R	N	E	A	G	E	W	A	-	-
gi|322793300|gb|EFZ16938.1|:167-399/1-233	-	-	-	-	-	-	-	-	-	-	-	-	-	-	-	-	-	-	-	-	-	-	-	-	-	-	-	-	-	-	-	-	-	-	-	-	-	-	-	-	-	-	-	-	-	-	-	-	-
gi|307199399|gb|EFN80024.1|:492-725/1-234	-	-	-	-	-	-	-	-	-	-	-	-	-	-	-	-	-	-	-	-	-	-	-	-	-	-	-	-	-	-	-	-	-	-	-	-	-	-	-	-	-	-	-	-	-	-	-	-	-
gi|685572119|ref|XP_009178844.1|:1-173/1-173	-	-	-	-	-	-	-	-	-	-	-	-	-	-	-	-	-	-	-	-	-	-	-	-	-	-	-	-	-	-	-	-	-	-	-	-	-	-	-	-	-	-	-	-	-	-	-	-	-
gi|149032191|gb|EDL87103.1|:1-173/1-173	-	-	-	-	-	-	-	-	-	-	-	-	-	-	-	-	-	-	-	-	-	-	-	-	-	-	-	-	-	-	-	-	-	-	-	-	-	-	-	-	-	-	-	-	-	-	-	-	-
gi|607354265|gb|EZA48923.1|:422-654/1-233	-	-	-	-	-	-	-	-	-	-	-	-	-	-	-	-	-	-	-	-	-	-	-	-	-	-	-	-	-	-	-	-	-	-	-	-	-	-	-	-	-	-	-	-	-	-	-	-	-
gi|493033118|ref|WP_006102311.1|:131-443/1-313	-	-	-	-	-	-	-	-	-	-	-	-	-	-	-	-	-	-	-	-	-	-	I	Y	Q	L	L	W	E	H	D	E	N	Q	F	S	V	S	P	R	N	S	S	G	D	W	E	-	-
gi|414886400|tpg|DAA62414.1|:104-312/1-209	-	-	-	-	-	-	-	-	-	-	-	-	-	-	-	-	-	-	-	-	-	-	-	-	-	-	-	-	-	-	-	-	-	-	-	-	-	-	-	-	-	-	-	-	-	-	-	-	-
gi|195389112|ref|XP_002053222.1|:78-320/1-243	-	-	-	-	-	-	-	-	-	-	-	-	-	-	-	-	-	-	-	-	-	-	-	-	-	-	-	-	-	-	-	-	-	-	-	-	-	-	-	-	-	-	Y	N	V	N	-	-	-
gi|383863045|ref|XP_003706993.1|:431-663/1-233	-	-	-	-	-	-	-	-	-	-	-	-	-	-	-	-	-	-	-	-	-	-	-	-	-	-	-	-	-	-	-	-	-	-	-	-	-	-	-	-	-	-	-	-	-	-	-	-	-
gi|340719278|ref|XP_003398082.1|:448-680/1-233	-	-	-	-	-	-	-	-	-	-	-	-	-	-	-	-	-	-	-	-	-	-	-	-	-	-	-	-	-	-	-	-	-	-	-	-	-	-	-	-	-	-	-	-	-	-	-	-	-
gi|546321006|ref|XP_005717446.1|:12-277/1-266	-	-	-	-	-	-	-	-	-	-	-	-	-	-	Q	S	G	K	S	I	K	Q	A	V	S	A	L	W	D	L	D	E	N	R	L	T	P	E	I	D	Y	S	L	D	L	Q	Q	P	-
gi|350410747|ref|XP_003489126.1|:443-675/1-233	-	-	-	-	-	-	-	-	-	-	-	-	-	-	-	-	-	-	-	-	-	-	-	-	-	-	-	-	-	-	-	-	-	-	-	-	-	-	-	-	-	-	-	-	-	-	-	-	-
gi|550659791|gb|ERP85923.1|:54-325/1-272	-	-	-	-	-	-	-	-	-	-	-	-	-	-	-	-	-	-	-	-	-	-	-	-	-	-	-	-	-	-	-	-	-	-	-	-	-	-	-	-	-	-	-	-	-	-	-	-	-
gi|737944070|ref|WP_035908112.1|:41-312/1-272	-	-	-	-	-	-	-	-	-	-	-	-	-	-	-	-	-	-	-	-	-	-	-	-	-	-	-	-	-	-	-	-	-	-	-	-	-	-	-	-	-	-	-	-	-	-	-	-	-
gi|516355529|ref|WP_017745562.1|:7-308/1-302	-	-	-	-	-	-	-	-	-	-	-	-	-	-	-	-	-	-	-	-	-	-	I	Y	D	R	I	W	K	A	D	K	N	S	F	S	V	S	V	R	D	D	K	G	N	W	V	-	-
gi|301773826|ref|XP_002922330.1|:17-169/1-153	-	-	-	-	-	-	-	-	-	-	-	-	-	-	-	-	-	-	-	-	-	-	-	-	-	-	-	-	-	-	-	-	-	-	-	-	-	-	-	-	-	-	-	-	-	-	-	-	-
gi|551496739|ref|XP_005799926.1|:28-180/1-153	-	-	-	-	-	-	-	-	-	-	-	-	-	-	-	-	-	-	-	-	-	-	-	-	-	-	-	-	-	-	-	-	-	-	-	-	-	-	-	-	-	-	-	-	-	-	-	-	-
gi|518327667|ref|WP_019497874.1|:5-310/1-306	-	-	-	-	-	-	-	-	-	-	-	-	-	-	-	-	-	-	-	-	S	M	I	Y	D	Q	I	W	K	A	D	K	N	G	F	S	V	S	V	R	K	P	D	G	N	W	V	-	-
gi|495510579|ref|WP_008235224.1|:47-320/1-274	-	-	-	-	-	-	-	-	-	-	-	-	-	-	-	-	-	-	-	-	-	-	-	-	-	-	-	-	-	-	-	-	-	-	-	-	-	-	-	-	-	-	-	-	-	-	-	-	-
gi|576693811|gb|EUB57414.1|:4-202/1-199	-	-	-	-	-	-	-	-	-	-	-	-	-	-	Q	R	S	L	D	F	E	K	L	V	N	K	L	W	E	L	D	A	N	R	F	E	I	N	R	D	L	V	L	N	L	Q	T	-	-
gi|527242842|ref|XP_005139776.1|:13-165/1-153	-	-	-	-	-	-	-	-	-	-	-	-	-	-	-	-	-	-	-	-	-	-	-	-	-	-	-	-	-	-	-	-	-	-	-	-	-	-	-	-	-	-	-	-	-	-	-	-	-
gi|739362801|ref|WP_037223955.1|:37-310/1-274	-	-	-	-	-	-	-	-	-	-	-	-	-	-	-	-	-	-	-	-	-	-	-	-	-	-	-	-	-	-	-	-	-	-	-	-	-	-	-	-	-	-	-	-	-	-	-	-	-
gi|605040328|emb|CDN16329.1|:21-332/1-312	-	-	-	-	-	-	-	-	-	-	-	-	-	-	-	-	-	-	-	-	G	E	I	Y	Q	R	I	W	N	N	D	E	N	K	F	S	V	S	P	R	N	E	K	G	E	W	E	-	-
gi|723136321|ref|XP_010284831.1|:1-110/1-110	-	-	-	-	-	-	-	-	-	-	-	-	-	-	-	-	-	-	-	-	-	-	-	-	-	-	-	-	-	-	-	-	-	-	-	-	-	-	-	-	-	-	-	-	-	-	-	-	-
gi|495459610|ref|WP_008184302.1|:4-324/1-321	-	-	-	-	-	-	-	-	-	-	-	-	-	-	-	-	-	-	-	-	T	N	I	Y	Q	Q	I	W	E	S	D	E	N	Q	F	S	V	S	T	R	T	S	S	G	E	W	E	-	-
gi|443708570|gb|ELU03647.1|:20-276/1-257	-	-	-	-	-	-	-	-	-	-	-	-	-	-	-	-	-	-	-	-	-	-	-	-	-	-	G	Q	V	S	D	Q	E	L	L	D	I	S	S	A	L	W	D	G	D	T	N	-	-
gi|541041050|gb|ERG80394.1|:70-328/1-259	-	-	-	-	-	-	-	-	-	-	-	-	-	-	-	-	N	T	A	L	Q	R	L	V	D	D	M	L	H	A	D	E	D	K	P	Y	S	-	-	-	K	I	D	W	G	-	-	-	-
gi|685835020|emb|CEF69941.1|:302-567/1-266	-	-	-	-	-	-	-	-	-	-	-	s	T	G	S	N	D	Q	A	L	Q	Q	L	V	N	T	M	R	A	T	D	E	D	K	P	Q	K	G	D	I	I	M	N	W	G	-	-	-	-
gi|651628398|ref|WP_026618169.1|:3-299/1-297	-	-	-	-	-	-	-	-	-	-	-	-	-	-	-	-	-	-	-	-	-	-	I	Y	Q	Q	I	W	D	A	D	Q	S	G	N	G	I	K	P	I	L	A	G	A	-	-	-	-	-
gi|290989663|ref|XP_002677457.1|:10-306/1-297	-	-	-	-	-	-	-	-	-	-	-	-	-	-	-	-	-	-	-	-	A	T	L	M	D	E	I	W	Q	A	D	E	N	R	L	T	P	V	K	I	K	P	Q	G	P	I	G	G	E
gi|636776002|ref|WP_024312517.1|:3-293/1-291	-	-	-	-	-	-	-	-	-	-	-	-	-	-	-	-	-	-	-	-	-	-	I	Y	Q	Q	I	W	D	A	D	Q	S	G	N	G	V	K	P	I	L	A	G	A	-	-	-	-	-
gi|390335769|ref|XP_798998.2|:5-101/1-97	-	-	-	-	-	-	-	-	-	-	-	-	-	-	-	-	-	-	-	-	-	-	-	-	-	-	-	-	-	-	-	-	-	-	-	-	-	-	-	-	-	-	-	-	-	-	-	-	-
gi|597843524|gb|EYB93069.1|:383-643/1-261	-	-	-	-	-	-	-	-	-	-	-	-	-	-	-	-	-	-	K	L	Q	D	L	V	N	K	M	R	A	A	D	V	D	K	A	G	P	G	D	Y	K	L	D	W	G	-	-	-	-
gi|597843523|gb|EYB93068.1|:389-649/1-261	-	-	-	-	-	-	-	-	-	-	-	-	-	-	-	-	-	-	K	L	Q	D	L	V	N	K	M	R	A	A	D	V	D	K	A	G	P	G	D	Y	K	L	D	W	G	-	-	-	-
gi|597843525|gb|EYB93070.1|:386-646/1-261	-	-	-	-	-	-	-	-	-	-	-	-	-	-	-	-	-	-	K	L	Q	D	L	V	N	K	M	R	A	A	D	V	D	K	A	G	P	G	D	Y	K	L	D	W	G	-	-	-	-
gi|732897293|gb|KHJ97401.1|:4-165/1-162	-	-	-	-	-	-	-	-	-	-	-	-	-	-	-	-	-	-	-	-	-	-	-	-	-	-	-	-	-	-	-	-	-	-	-	-	-	-	-	-	-	-	-	-	-	-	-	-	-
gi|748372643|gb|KIH54063.1|:81-343/1-263	-	-	-	-	-	-	-	-	-	-	-	-	-	-	-	-	D	E	K	F	Q	T	L	V	D	R	M	R	A	A	D	V	D	R	A	G	P	G	D	Y	K	L	D	F	G	-	-	-	-
gi|748370468|gb|KIH53402.1|:10-118/1-109	-	-	-	-	-	-	-	-	-	-	-	-	-	-	-	-	-	-	-	-	-	-	-	-	-	-	-	-	-	-	-	-	-	-	-	-	-	-	-	-	-	-	-	-	-	-	-	-	-
gi|597843526|gb|EYB93071.1|:40-263/1-224	-	-	-	-	-	-	-	-	-	-	-	-	-	-	-	-	-	-	K	L	Q	D	L	V	N	K	M	R	T	A	D	V	D	K	A	G	P	N	D	Y	K	L	D	W	G	-	-	-	-
gi|321463359|gb|EFX74375.1|:80-254/1-175	-	-	-	-	-	-	-	-	-	-	-	-	-	-	-	-	-	-	-	-	-	-	-	-	-	-	-	-	-	-	-	-	-	-	-	-	-	-	-	-	-	-	-	-	-	-	-	-	-
gi|685835019|emb|CEF69940.1|:128-347/1-220	-	-	-	-	-	-	-	-	-	-	-	-	-	-	-	-	-	-	-	-	-	-	-	-	-	-	-	-	-	-	-	-	-	-	-	-	-	-	-	-	-	-	-	-	-	-	-	-	-
gi|669329550|gb|KFD69732.1|:425-668/1-244	-	-	-	-	-	-	-	-	-	-	-	-	-	-	-	-	-	-	-	-	-	-	-	-	-	-	-	-	-	-	A	S	P	H	Q	R	G	N	E	-	-	R	F	A	L	Y	V	D	-
gi|654522765|ref|WP_027991074.1|:3-293/1-291	-	-	-	-	-	-	-	-	-	-	-	-	-	-	-	-	-	-	-	-	-	-	I	Y	Q	Q	I	W	D	A	D	Q	S	G	N	G	V	K	A	I	L	A	G	A	-	-	-	-	-
gi|654345383|ref|WP_027838813.1|:42-316/1-275	-	-	-	-	-	-	-	-	-	-	-	-	-	-	-	-	-	-	-	-	-	-	-	-	-	-	-	-	-	-	-	-	-	-	-	-	-	-	-	-	-	-	-	-	-	-	-	-	-
gi|518325973|ref|WP_019496180.1|:1-284/1-284	-	-	-	-	-	-	-	-	-	-	-	-	-	-	-	-	-	-	-	M	A	D	I	Y	Q	E	I	W	D	A	D	Q	A	L	S	G	L	K	A	V	R	K	G	E	E	I	S	-	-
gi|321448862|gb|EFX61611.1|:1-168/1-168	-	-	-	-	-	-	-	-	-	-	-	-	-	-	-	-	-	-	-	-	-	-	-	-	-	-	-	-	-	-	-	-	-	-	-	-	-	-	-	-	-	-	-	-	-	-	-	-	-
gi|668447542|gb|KFB37318.1|:1-164/1-164	-	-	-	-	-	-	-	-	-	-	-	-	-	-	-	-	-	-	-	-	-	-	-	-	-	-	-	-	-	-	-	-	-	-	-	-	-	-	-	-	-	-	-	-	-	-	-	-	-
gi|560995945|ref|XP_006219849.1|:235-417/1-183	-	-	-	-	-	-	-	-	-	-	-	-	-	-	-	-	-	-	-	-	-	-	-	-	-	-	-	-	-	-	-	-	-	-	-	-	-	-	-	-	-	-	-	-	-	-	-	-	-
gi|515579246|ref|WP_017011990.1|:279-613/1-335	-	-	-	-	-	-	-	-	-	-	-	-	-	-	-	-	-	-	-	-	-	-	I	V	Q	D	L	W	D	G	D	E	T	G	F	S	V	T	-	R	M	K	D	G	R	W	I	-	-
gi|732842517|gb|KHJ84480.1|:82-211/1-130	-	-	-	-	-	-	-	-	-	-	-	-	-	-	-	-	-	-	-	-	-	-	-	-	-	-	-	-	-	-	-	-	-	-	-	-	-	-	-	-	-	-	-	-	-	-	-	-	-
gi|515584694|ref|WP_017017398.1|:279-613/1-335	-	-	-	-	-	-	-	-	-	-	-	-	-	-	-	-	-	-	-	-	-	-	I	V	Q	D	L	W	D	G	D	E	T	G	F	S	V	T	-	R	M	K	D	G	R	W	I	-	-
gi|515582276|ref|WP_017014999.1|:279-613/1-335	-	-	-	-	-	-	-	-	-	-	-	-	-	-	-	-	-	-	-	-	-	-	I	V	Q	D	L	W	D	G	D	E	T	G	F	S	V	T	-	R	M	K	D	G	R	W	V	-	-
gi|553737998|ref|WP_023072216.1|:5-277/1-273	-	-	-	-	-	-	-	-	-	-	-	-	-	-	-	-	-	-	-	-	-	-	I	F	Q	E	I	W	D	A	D	Q	G	G	N	G	V	P	A	L	R	P	D	E	-	-	-	-	-
gi|488499403|ref|WP_002542845.1|:269-622/1-354	-	-	-	-	-	-	-	-	-	-	-	-	I	V	D	N	R	G	K	Y	T	D	I	V	Q	E	L	W	D	A	D	D	N	R	F	D	V	T	-	R	L	A	D	G	R	W	M	-	-
gi|670466243|ref|WP_031415020.1|:71-267/1-197	-	-	-	-	-	-	-	-	-	-	-	-	-	-	-	-	-	-	-	-	-	-	-	-	-	-	-	-	-	-	-	-	-	-	-	-	-	-	-	-	-	-	-	-	-	-	-	-	-
gi|738858693|ref|WP_036747674.1|:1-298/1-298	-	-	-	-	-	-	-	-	-	-	-	-	-	-	-	-	-	-	-	M	T	N	I	Y	Q	E	I	W	N	A	D	Q	S	G	A	G	V	K	A	I	L	D	N	E	-	-	-	-	-
gi|445988175|ref|WP_000066030.1|:1-238/1-238	-	-	-	-	-	-	-	-	-	-	-	-	-	-	-	-	-	-	-	M	S	N	I	Y	Q	E	I	W	D	A	D	M	L	G	N	G	I	Q	P	T	F	N	K	D	-	-	-	-	-
gi|445988176|ref|WP_000066031.1|:1-238/1-238	-	-	-	-	-	-	-	-	-	-	-	-	-	-	-	-	-	-	-	M	S	N	I	Y	Q	E	I	W	D	A	D	M	L	G	N	G	I	Q	P	T	F	N	K	D	-	-	-	-	-
gi|515570358|ref|WP_017003165.1|:275-562/1-288	-	-	-	-	-	-	-	-	-	-	-	-	-	-	-	-	-	-	D	Y	T	D	I	V	Q	A	L	W	D	G	D	R	N	R	F	S	V	T	-	R	M	K	E	G	R	W	M	-	-
gi|515529253|ref|WP_016962467.1|:275-562/1-288	-	-	-	-	-	-	-	-	-	-	-	-	-	-	-	-	-	-	D	Y	T	D	I	I	Q	A	L	W	D	G	D	K	N	K	F	S	V	T	-	R	M	K	E	G	R	W	M	-	-
gi|550160240|ref|WP_022585270.1|:71-267/1-197	-	-	-	-	-	-	-	-	-	-	-	-	-	-	-	-	-	-	-	-	-	-	-	-	-	-	-	-	-	-	-	-	-	-	-	-	-	-	-	-	-	-	-	-	-	-	-	-	-
gi|515573625|ref|WP_017006411.1|:283-562/1-280	-	-	-	-	-	-	-	-	-	-	-	-	-	-	-	-	-	-	-	-	-	-	-	-	-	-	L	W	D	G	D	R	N	R	F	S	V	T	-	R	M	K	E	G	R	W	M	-	-
gi|666896900|gb|AIG26577.1|:71-267/1-197	-	-	-	-	-	-	-	-	-	-	-	-	-	-	-	-	-	-	-	-	-	-	-	-	-	-	-	-	-	-	-	-	-	-	-	-	-	-	-	-	-	-	-	-	-	-	-	-	-
gi|653072483|ref|WP_027323605.1|:55-276/1-222	-	-	-	-	-	-	-	-	-	-	-	-	-	-	-	-	-	-	-	-	-	-	-	-	-	-	-	-	-	-	-	-	-	-	-	-	-	-	-	-	-	-	-	-	-	-	-	-	-
gi|501450746|ref|WP_012474195.1|:48-270/1-223	-	-	-	-	-	-	-	-	-	-	-	-	-	-	-	-	-	-	-	-	-	-	-	-	-	-	-	-	-	-	-	-	-	-	-	-	-	-	-	-	-	-	-	-	-	-	-	-	-
gi|566000013|ref|WP_023989637.1|:2-279/1-278	-	-	-	-	-	-	-	-	-	-	-	-	-	-	-	-	-	-	-	-	-	-	I	F	Q	Q	I	W	E	A	D	M	K	E	N	G	I	L	P	L	I	K	G	L	S	D	N	-	-
gi|748374026|gb|KIH54562.1|:45-231/1-187	-	-	-	-	-	-	-	-	-	-	-	-	-	-	-	-	-	-	-	-	-	-	L	V	N	K	M	R	A	A	D	V	D	K	A	G	P	N	D	Y	R	L	D	W	G	-	-	-	-
gi|730375877|gb|KHJ46921.1|:52-297/1-246	-	-	-	-	-	-	-	-	-	-	-	-	-	-	-	-	-	-	-	-	-	-	-	-	-	-	-	-	-	-	A	S	P	H	Q	R	G	N	E	S	L	R	F	A	L	Y	V	D	-
gi|748374027|gb|KIH54563.1|:19-159/1-141	-	-	-	-	-	-	-	-	-	-	-	-	-	-	-	-	-	-	-	-	-	-	-	-	-	-	-	-	-	-	-	-	-	-	-	-	-	-	-	-	-	-	-	-	-	-	-	-	-
gi|568292349|gb|ETN79793.1|:10-79/1-70	-	-	-	-	-	-	-	-	-	-	-	-	-	-	-	-	-	-	-	-	-	-	-	-	-	-	-	-	-	-	-	-	-	-	-	-	-	-	-	-	-	-	-	-	-	-	-	-	-
XendoU_#
G	0	0	9	0	0	10	10	0	0	3	3	3	34	5	11	1	2	3	4	0	3	19	0	0	2	1	1	0	14	9	0	2	2	12	0	24	4	261	17	0	6	0	5	15	8	9	151	2	0
A	0	0	0	0	0	0	0	0	4	4	43	0	1	16	58	8	2	11	104	1	3	35	4	24	1	8	1	2	29	249	2	4	2	8	271	9	8	21	33	6	0	35	2	7	5	0	25	0	0
V	0	0	0	0	0	0	0	0	0	1	0	1	0	1	4	21	0	10	0	4	0	1	79	33	0	0	1	0	2	46	0	133	0	0	7	81	23	4	5	6	11	127	7	0	55	4	5	9	0
L	10	0	0	0	0	0	0	0	10	0	0	1	17	3	0	161	0	5	0	368	57	0	138	29	1	3	308	2	2	181	21	47	3	5	220	3	2	5	2	8	33	19	210	4	136	20	0	24	0
I	0	0	0	0	0	0	0	0	0	0	1	0	1	3	28	13	0	0	0	63	6	1	216	19	1	0	201	0	1	1	0	32	1	0	5	9	8	0	16	16	231	103	220	3	11	92	3	4	0
M	0	0	0	0	0	0	0	5	4	18	0	0	0	0	0	0	0	1	0	6	0	1	15	5	0	6	75	0	1	50	0	19	0	0	22	38	0	2	0	0	6	4	2	0	1	2	4	1	0
C	0	10	0	0	0	0	0	0	0	1	1	0	0	1	1	0	0	2	0	91	0	3	0	6	0	0	1	0	0	0	0	0	0	0	8	0	0	1	0	0	0	0	0	0	0	0	0	82	0
S	0	0	1	0	0	0	0	0	21	20	35	38	7	14	21	4	102	12	2	1	171	151	0	249	14	7	1	4	21	17	0	39	7	3	2	46	11	31	39	1	7	5	5	70	156	3	5	0	0
T	0	0	0	0	0	0	0	0	9	1	0	2	3	7	2	30	6	1	2	9	29	21	0	0	16	23	0	15	10	4	0	173	16	0	0	54	1	10	58	2	2	118	0	9	4	3	5	0	0
N	0	0	0	5	0	0	0	0	0	5	4	15	2	17	5	10	137	3	0	0	53	20	0	0	117	4	0	1	20	18	0	3	539	0	7	8	19	23	7	4	3	29	10	248	2	31	179	0	0
Q	0	0	0	0	0	0	0	0	0	0	0	0	2	11	8	0	0	65	3	0	151	10	0	0	50	93	0	1	28	13	0	11	2	2	2	162	1	3	28	10	2	3	1	7	46	418	2	1	0
D	0	0	0	5	0	0	0	0	0	3	1	6	25	1	55	0	85	5	60	0	15	31	1	0	7	15	0	0	141	0	581	9	10	1	6	3	0	2	9	395	1	6	121	96	4	3	74	2	0
E	0	0	0	0	0	0	0	0	2	0	15	18	1	6	6	0	6	87	362	0	13	37	20	0	254	119	0	0	112	5	0	37	3	1	15	19	2	13	154	11	3	14	4	11	47	0	19	1	1
K	0	0	0	0	0	0	0	0	0	1	2	4	1	50	3	0	7	26	6	0	39	82	0	0	2	245	0	0	64	3	0	8	2	271	0	38	2	177	92	0	15	88	5	11	15	1	27	124	0
R	0	0	0	0	0	0	0	0	0	16	1	24	53	7	2	1	2	40	0	0	12	18	0	0	16	61	0	10	145	3	0	8	2	296	1	101	2	1	12	14	5	39	0	4	39	0	4	23	0
H	0	0	0	0	5	0	0	0	0	11	2	5	0	2	0	0	0	71	0	0	2	32	0	0	1	1	0	0	8	2	1	53	13	3	0	2	1	3	2	1	1	4	9	1	0	0	33	2	0
F	0	0	0	0	0	0	0	21	0	1	0	0	0	2	0	13	0	2	0	4	0	0	9	102	0	0	11	7	2	0	0	5	0	1	33	0	0	0	0	1	7	0	4	1	0	0	0	2	0
Y	0	0	0	0	5	0	0	0	0	0	0	0	0	0	0	0	0	5	0	3	3	0	0	15	0	1	0	253	2	1	0	17	1	2	1	6	1	1	1	9	155	6	10	122	0	2	37	4	0
W	0	0	0	0	0	0	0	0	0	0	0	0	0	0	0	0	1	0	0	0	0	0	0	0	0	1	0	306	0	0	0	1	0	0	2	0	0	1	0	0	0	2	0	7	4	13	0	0	0
P	0	0	0	0	0	0	0	0	0	0	0	1	0	13	5	3	0	1	0	0	0	0	0	0	0	0	0	0	0	0	0	4	3	0	4	3	264	46	7	1	0	4	1	0	77	1	0	1	0
-	691	691	691	691	691	691	691	675	651	616	593	583	554	542	492	436	351	351	158	151	144	239	219	219	219	113	101	99	99	99	96	96	95	96	95	95	352	96	219	216	213	95	85	85	91	99	128	419	700
Tot.	701	701	701	701	701	701	701	701	701	701	701	701	701	701	701	701	701	701	701	701	701	701	701	701	701	701	701	700	701	701	701	701	701	701	701	701	701	701	701	701	701	701	701	701	701	701	701	701	701
XendoU_%
G	0	0	1.28388	0	0	1.42653	1.42653	0	0	0.42796	0.42796	0.42796	4.85021	0.713267	1.56919	0.142653	0.285307	0.42796	0.570613	0	0.42796	2.71041	0	0	0.285307	0.142653	0.142653	0	1.99715	1.28388	0	0.285307	0.285307	1.71184	0	3.42368	0.570613	37.2325	2.42511	0	0.85592	0	0.713267	2.1398	1.14123	1.28388	21.5407	0.285307	0
A	0	0	0	0	0	0	0	0	0.570613	0.570613	6.13409	0	0.142653	2.28245	8.27389	1.14123	0.285307	1.56919	14.8359	0.142653	0.42796	4.99287	0.570613	3.42368	0.142653	1.14123	0.142653	0.285307	4.13695	35.5207	0.285307	0.570613	0.285307	1.14123	38.6591	1.28388	1.14123	2.99572	4.70756	0.85592	0	4.99287	0.285307	0.998573	0.713267	0	3.56633	0	0
V	0	0	0	0	0	0	0	0	0	0.142653	0	0.142653	0	0.142653	0.570613	2.99572	0	1.42653	0	0.570613	0	0.142653	11.2696	4.70756	0	0	0.142653	0	0.285307	6.56205	0	18.9729	0	0	0.998573	11.5549	3.28103	0.570613	0.713267	0.85592	1.56919	18.117	0.998573	0	7.84593	0.570613	0.713267	1.28388	0
L	1.42653	0	0	0	0	0	0	0	1.42653	0	0	0.142653	2.42511	0.42796	0	22.9672	0	0.713267	0	52.4964	8.13124	0	19.6862	4.13695	0.142653	0.42796	43.9372	0.285307	0.285307	25.8203	2.99572	6.70471	0.42796	0.713267	31.3837	0.42796	0.285307	0.713267	0.285307	1.14123	4.70756	2.71041	29.9572	0.570613	19.4009	2.85307	0	3.42368	0
I	0	0	0	0	0	0	0	0	0	0	0.142653	0	0.142653	0.42796	3.99429	1.85449	0	0	0	8.98716	0.85592	0.142653	30.8131	2.71041	0.142653	0	28.6733	0	0.142653	0.142653	0	4.56491	0.142653	0	0.713267	1.28388	1.14123	0	2.28245	2.28245	32.9529	14.6933	31.3837	0.42796	1.56919	13.1241	0.42796	0.570613	0
M	0	0	0	0	0	0	0	0.713267	0.570613	2.56776	0	0	0	0	0	0	0	0.142653	0	0.85592	0	0.142653	2.1398	0.713267	0	0.85592	10.699	0	0.142653	7.13267	0	2.71041	0	0	3.13837	5.42083	0	0.285307	0	0	0.85592	0.570613	0.285307	0	0.142653	0.285307	0.570613	0.142653	0
C	0	1.42653	0	0	0	0	0	0	0	0.142653	0.142653	0	0	0.142653	0.142653	0	0	0.285307	0	12.9815	0	0.42796	0	0.85592	0	0	0.142653	0	0	0	0	0	0	0	1.14123	0	0	0.142653	0	0	0	0	0	0	0	0	0	11.6976	0
S	0	0	0.142653	0	0	0	0	0	2.99572	2.85307	4.99287	5.42083	0.998573	1.99715	2.99572	0.570613	14.5506	1.71184	0.285307	0.142653	24.3937	21.5407	0	35.5207	1.99715	0.998573	0.142653	0.570613	2.99572	2.42511	0	5.56348	0.998573	0.42796	0.285307	6.56205	1.56919	4.42225	5.56348	0.142653	0.998573	0.713267	0.713267	9.98573	22.2539	0.42796	0.713267	0	0
T	0	0	0	0	0	0	0	0	1.28388	0.142653	0	0.285307	0.42796	0.998573	0.285307	4.2796	0.85592	0.142653	0.285307	1.28388	4.13695	2.99572	0	0	2.28245	3.28103	0	2.1398	1.42653	0.570613	0	24.679	2.28245	0	0	7.70328	0.142653	1.42653	8.27389	0.285307	0.285307	16.8331	0	1.28388	0.570613	0.42796	0.713267	0	0
N	0	0	0	0.713267	0	0	0	0	0	0.713267	0.570613	2.1398	0.285307	2.42511	0.713267	1.42653	19.5435	0.42796	0	0	7.56063	2.85307	0	0	16.6904	0.570613	0	0.142653	2.85307	2.56776	0	0.42796	76.8902	0	0.998573	1.14123	2.71041	3.28103	0.998573	0.570613	0.42796	4.13695	1.42653	35.378	0.285307	4.42225	25.535	0	0
Q	0	0	0	0	0	0	0	0	0	0	0	0	0.285307	1.56919	1.14123	0	0	9.27247	0.42796	0	21.5407	1.42653	0	0	7.13267	13.2668	0	0.142653	3.99429	1.85449	0	1.56919	0.285307	0.285307	0.285307	23.1098	0.142653	0.42796	3.99429	1.42653	0.285307	0.42796	0.142653	0.998573	6.56205	59.6291	0.285307	0.142653	0
D	0	0	0	0.713267	0	0	0	0	0	0.42796	0.142653	0.85592	3.56633	0.142653	7.84593	0	12.1255	0.713267	8.5592	0	2.1398	4.42225	0.142653	0	0.998573	2.1398	0	0	20.1141	0	82.8816	1.28388	1.42653	0.142653	0.85592	0.42796	0	0.285307	1.28388	56.3481	0.142653	0.85592	17.2611	13.6947	0.570613	0.42796	10.5563	0.285307	0
E	0	0	0	0	0	0	0	0	0.285307	0	2.1398	2.56776	0.142653	0.85592	0.85592	0	0.85592	12.4108	51.6405	0	1.85449	5.27817	2.85307	0	36.234	16.9757	0	0	15.9772	0.713267	0	5.27817	0.42796	0.142653	2.1398	2.71041	0.285307	1.85449	21.9686	1.56919	0.42796	1.99715	0.570613	1.56919	6.70471	0	2.71041	0.142653	0.142653
K	0	0	0	0	0	0	0	0	0	0.142653	0.285307	0.570613	0.142653	7.13267	0.42796	0	0.998573	3.70899	0.85592	0	5.56348	11.6976	0	0	0.285307	34.9501	0	0	9.12981	0.42796	0	1.14123	0.285307	38.6591	0	5.42083	0.285307	25.2496	13.1241	0	2.1398	12.5535	0.713267	1.56919	2.1398	0.142653	3.85164	17.689	0
R	0	0	0	0	0	0	0	0	0	2.28245	0.142653	3.42368	7.56063	0.998573	0.285307	0.142653	0.285307	5.70613	0	0	1.71184	2.56776	0	0	2.28245	8.70185	0	1.42653	20.6847	0.42796	0	1.14123	0.285307	42.2254	0.142653	14.408	0.285307	0.142653	1.71184	1.99715	0.713267	5.56348	0	0.570613	5.56348	0	0.570613	3.28103	0
H	0	0	0	0	0.713267	0	0	0	0	1.56919	0.285307	0.713267	0	0.285307	0	0	0	10.1284	0	0	0.285307	4.56491	0	0	0.142653	0.142653	0	0	1.14123	0.285307	0.142653	7.56063	1.85449	0.42796	0	0.285307	0.142653	0.42796	0.285307	0.142653	0.142653	0.570613	1.28388	0.142653	0	0	4.70756	0.285307	0
F	0	0	0	0	0	0	0	2.99572	0	0.142653	0	0	0	0.285307	0	1.85449	0	0.285307	0	0.570613	0	0	1.28388	14.5506	0	0	1.56919	0.998573	0.285307	0	0	0.713267	0	0.142653	4.70756	0	0	0	0	0.142653	0.998573	0	0.570613	0.142653	0	0	0	0.285307	0
Y	0	0	0	0	0.713267	0	0	0	0	0	0	0	0	0	0	0	0	0.713267	0	0.42796	0.42796	0	0	2.1398	0	0.142653	0	36.0913	0.285307	0.142653	0	2.42511	0.142653	0.285307	0.142653	0.85592	0.142653	0.142653	0.142653	1.28388	22.1113	0.85592	1.42653	17.4037	0	0.285307	5.27817	0.570613	0
W	0	0	0	0	0	0	0	0	0	0	0	0	0	0	0	0	0.142653	0	0	0	0	0	0	0	0	0.142653	0	43.6519	0	0	0	0.142653	0	0	0.285307	0	0	0.142653	0	0	0	0.285307	0	0.998573	0.570613	1.85449	0	0	0
P	0	0	0	0	0	0	0	0	0	0	0	0.142653	0	1.85449	0.713267	0.42796	0	0.142653	0	0	0	0	0	0	0	0	0	0	0	0	0	0.570613	0.42796	0	0.570613	0.42796	37.6605	6.56205	0.998573	0.142653	0	0.570613	0.142653	0	10.9843	0.142653	0	0.142653	0
-	98.5735	98.5735	98.5735	98.5735	98.5735	98.5735	98.5735	96.291	92.8673	87.8745	84.5934	83.1669	79.03	77.3181	70.1854	62.1969	50.0713	50.0713	22.5392	21.5407	20.5421	34.0942	31.2411	31.2411	31.2411	16.1198	14.408	14.1227	14.1227	14.1227	13.6947	13.6947	13.5521	13.6947	13.5521	13.5521	50.214	13.6947	31.2411	30.8131	30.3852	13.5521	12.1255	12.1255	12.9815	14.1227	18.2596	59.7718	99.8573
Tot.	100	100	100	100	100	100	100	100	100	100	100	100	100	100	100	100	100	100	100	100	100	100	100	100	100	100	100	99.8573	100	100	100	100	100	100	100	100	100	100	100	100	100	100	100	100	100	100	100	100	100
Alignment numbering	180	181	182	183	184	185	186	187	188	189	190	191	192	193	194	195	196	197	198	199	200	201	202	203	204	205	206	207	208	209	210	211	212	213	214	215	216	217	218	219	220	221	222	223	224	225	226	227	228
XendoU_SS	-----	-----	-----	-----	-----	-----	-----	-----	-----	α5	-----	-----	-----	-----	-----	-----	-----	-----	-----	-----	-----	-----	-----	-----	-----	-----	-----	-----	-----
XendoU_FR
XendoU Numbering																								120
																								|
gi|148222783|ref|NP_001081040.1|:1-292/1-292 UniProt: sp|Q8JFY9|ENDUA_XENLA (XendoU)	-	-	-	-	-	-	-	-	-	-	-	-	-	-	-	-	-	-	-	-	M	A	H	D	Y	L	V	R	K	N	Q	A	K	-	-	-	-	-	-	-	-	-	-	-	-	-	-	-	-
gi|213625135|gb|AAI69902.1|:1-292/1-292	-	-	-	-	-	-	-	-	-	-	-	-	-	-	-	-	-	-	-	-	M	A	H	D	Y	L	V	R	K	N	Q	A	K	-	-	-	-	-	-	-	-	-	-	-	-	-	-	-	-
gi|205360888|ref|NP_001128550.1|:1-292/1-292	-	-	-	-	-	-	-	-	-	-	-	-	-	-	-	-	-	-	-	-	M	A	H	D	Y	L	V	R	K	N	Q	A	K	-	-	-	-	-	-	-	-	-	-	-	-	-	-	-	-
gi|187607203|ref|NP_001120485.1|:1-293/1-293	-	-	-	-	-	-	-	-	-	-	-	-	-	-	-	-	-	-	-	-	I	A	H	D	Y	L	V	R	K	N	Q	A	K	-	-	-	-	-	-	-	-	-	-	-	-	-	-	-	-
gi|530610229|ref|XP_005296741.1|:2-291/1-290	-	-	-	-	-	-	-	-	-	-	-	-	-	-	-	-	-	-	-	-	L	T	H	Q	Y	L	V	R	K	N	W	S	K	-	-	-	-	-	-	-	-	-	-	-	-	-	-	-	-
gi|591379381|ref|XP_007064238.1|:1-292/1-292	-	-	-	-	-	-	-	-	-	-	-	-	-	-	-	-	-	-	-	-	L	T	H	Q	Y	L	V	R	K	N	W	S	K	-	-	-	-	-	-	-	-	-	-	-	-	-	-	-	-
gi|327273397|ref|XP_003221467.1|:2-291/1-290	-	-	-	-	-	-	-	-	-	-	-	-	-	-	-	-	-	-	-	-	I	A	L	Q	Y	L	V	G	K	N	W	T	K	-	-	-	-	-	-	-	-	-	-	-	-	-	-	-	-
gi|637304782|ref|XP_008109644.1|:1-292/1-292	-	-	-	-	-	-	-	-	-	-	-	-	-	-	-	-	-	-	-	-	I	A	L	Q	Y	L	V	G	K	N	W	T	K	-	-	-	-	-	-	-	-	-	-	-	-	-	-	-	-
gi|395541319|ref|XP_003772592.1|:7-291/1-285	-	-	-	-	-	-	-	-	-	-	-	-	-	-	-	-	-	-	-	-	L	T	H	Q	Y	L	V	R	K	N	W	S	K	-	-	-	-	-	-	-	-	-	-	-	-	-	-	-	-
gi|558183270|ref|XP_006127765.1|:7-291/1-285	-	-	-	-	-	-	-	-	-	-	-	-	-	-	-	-	-	-	-	-	L	T	H	Q	Y	L	V	T	K	N	W	S	K	-	-	-	-	-	-	-	-	-	-	-	-	-	-	-	-
gi|701320632|ref|XP_009989951.1|:3-285/1-283	-	-	-	-	-	-	-	-	-	-	-	-	-	-	-	-	-	-	-	-	L	A	H	E	Y	L	L	K	K	N	L	A	K	-	-	-	-	-	-	-	-	-	-	-	-	-	-	-	-
gi|678129627|gb|KFU98813.1|:1-284/1-284	-	-	-	-	-	-	-	-	-	-	-	-	-	-	-	-	-	-	-	-	L	A	H	E	Y	L	L	K	K	N	L	A	K	-	-	-	-	-	-	-	-	-	-	-	-	-	-	-	-
gi|632955720|ref|XP_007893602.1|:1-290/1-290	-	-	-	-	-	-	-	-	-	-	-	-	-	-	-	-	-	-	-	-	L	T	H	D	Y	L	L	S	K	N	L	T	K	-	-	-	-	-	-	-	-	-	-	-	-	-	-	-	-
gi|694844818|ref|XP_009463349.1|:2-289/1-288	-	-	-	-	-	-	-	-	-	-	-	-	-	-	-	-	-	-	-	-	L	A	H	E	Y	L	L	K	K	N	L	A	K	-	-	-	-	-	-	-	-	-	-	-	-	-	-	-	-
gi|698399479|ref|XP_009808418.1|:2-289/1-288	-	-	-	-	-	-	-	-	-	-	-	-	-	-	-	-	-	-	-	-	L	A	H	E	Y	L	L	K	K	N	L	A	K	-	-	-	-	-	-	-	-	-	-	-	-	-	-	-	-
gi|677534893|gb|KFQ96968.1|:1-284/1-284	-	-	-	-	-	-	-	-	-	-	-	-	-	-	-	-	-	-	-	-	L	A	H	E	Y	L	L	K	K	N	L	A	K	-	-	-	-	-	-	-	-	-	-	-	-	-	-	-	-
gi|678184517|gb|KFV52239.1|:1-284/1-284	-	-	-	-	-	-	-	-	-	-	-	-	-	-	-	-	-	-	-	-	L	A	H	E	Y	L	L	K	K	N	L	A	K	-	-	-	-	-	-	-	-	-	-	-	-	-	-	-	-
gi|701352145|ref|XP_009975008.1|:1-289/1-289	-	-	-	-	-	-	-	-	-	-	-	-	-	-	-	-	-	-	-	-	L	A	H	E	Y	L	L	K	K	N	L	A	K	-	-	-	-	-	-	-	-	-	-	-	-	-	-	-	-
gi|334347683|ref|XP_001370859.2|:7-291/1-285	-	-	-	-	-	-	-	-	-	-	-	-	-	-	-	-	-	-	-	-	L	A	H	Q	Y	L	V	R	K	N	L	S	K	-	-	-	-	-	-	-	-	-	-	-	-	-	-	-	-
gi|541955685|ref|XP_005433768.1|:26-312/1-287	-	-	-	-	-	-	-	-	-	-	-	-	-	-	-	-	-	-	-	-	L	A	H	E	Y	L	L	K	K	N	L	A	K	-	-	-	-	-	-	-	-	-	-	-	-	-	-	-	-
gi|723557567|ref|XP_010300568.1|:3-285/1-283	-	-	-	-	-	-	-	-	-	-	-	-	-	-	-	-	-	-	-	-	L	A	H	E	Y	L	L	K	K	N	L	A	K	-	-	-	-	-	-	-	-	-	-	-	-	-	-	-	-
gi|524984687|ref|XP_005040316.1|:1-289/1-289	-	-	-	-	-	-	-	-	-	-	-	-	-	-	-	-	-	-	-	-	L	A	H	A	Y	L	L	K	K	N	L	A	K	-	-	-	-	-	-	-	-	-	-	-	-	-	-	-	-
gi|363728053|ref|XP_416446.3|:2-289/1-288	-	-	-	-	-	-	-	-	-	-	-	-	-	-	-	-	-	-	-	-	L	A	H	E	Y	L	L	K	K	K	L	A	K	-	-	-	-	-	-	-	-	-	-	-	-	-	-	-	-
gi|698462562|ref|XP_009703910.1|:3-285/1-283	-	-	-	-	-	-	-	-	-	-	-	-	-	-	-	-	-	-	-	-	L	A	H	E	Y	L	L	K	K	K	L	A	K	-	-	-	-	-	-	-	-	-	-	-	-	-	-	-	-
gi|678177288|gb|KFV45094.1|:1-284/1-284	-	-	-	-	-	-	-	-	-	-	-	-	-	-	-	-	-	-	-	-	L	A	H	E	Y	L	L	K	K	N	L	A	K	-	-	-	-	-	-	-	-	-	-	-	-	-	-	-	-
gi|677276389|gb|KFP67707.1|:1-284/1-284	-	-	-	-	-	-	-	-	-	-	-	-	-	-	-	-	-	-	-	-	L	A	H	E	Y	L	L	K	K	K	L	A	K	-	-	-	-	-	-	-	-	-	-	-	-	-	-	-	-
gi|676246919|gb|KFO10791.1|:1-284/1-284	-	-	-	-	-	-	-	-	-	-	-	-	-	-	-	-	-	-	-	-	L	A	H	E	Y	L	L	K	K	N	L	A	K	-	-	-	-	-	-	-	-	-	-	-	-	-	-	-	-
gi|699577853|ref|XP_009876980.1|:3-285/1-283	-	-	-	-	-	-	-	-	-	-	-	-	-	-	-	-	-	-	-	-	V	A	H	E	F	L	I	K	K	K	L	A	K	-	-	-	-	-	-	-	-	-	-	-	-	-	-	-	-
gi|529439365|ref|XP_005239432.1|:26-312/1-287	-	-	-	-	-	-	-	-	-	-	-	-	-	-	-	-	-	-	-	-	L	A	H	E	Y	L	L	K	K	K	L	A	K	-	-	-	-	-	-	-	-	-	-	-	-	-	-	-	-
gi|677291129|gb|KFP73557.1|:1-284/1-284	-	-	-	-	-	-	-	-	-	-	-	-	-	-	-	-	-	-	-	-	V	A	H	E	F	L	I	K	K	K	L	A	K	-	-	-	-	-	-	-	-	-	-	-	-	-	-	-	-
gi|677378321|gb|KFQ02088.1|:1-284/1-284	-	-	-	-	-	-	-	-	-	-	-	-	-	-	-	-	-	-	-	-	L	A	H	E	Y	L	L	K	K	K	L	A	K	-	-	-	-	-	-	-	-	-	-	-	-	-	-	-	-
gi|677168591|gb|KFP45832.1|:1-284/1-284	-	-	-	-	-	-	-	-	-	-	-	-	-	-	-	-	-	-	-	-	L	A	H	E	Y	L	L	K	K	K	L	A	K	-	-	-	-	-	-	-	-	-	-	-	-	-	-	-	-
gi|704481732|ref|XP_010073706.1|:5-287/1-283	-	-	-	-	-	-	-	-	-	-	-	-	-	-	-	-	-	-	-	-	L	A	H	E	Y	L	L	K	K	N	L	A	K	-	-	-	-	-	-	-	-	-	-	-	-	-	-	-	-
gi|678129028|gb|KFU98216.1|:1-284/1-284	-	-	-	-	-	-	-	-	-	-	-	-	-	-	-	-	-	-	-	-	L	A	H	E	Y	L	L	K	K	N	L	A	K	-	-	-	-	-	-	-	-	-	-	-	-	-	-	-	-
gi|700342332|ref|XP_009914996.1|:2-287/1-286	-	-	-	-	-	-	-	-	-	-	-	-	-	-	-	-	-	-	-	-	L	A	H	E	Y	L	L	K	K	K	L	A	K	-	-	-	-	-	-	-	-	-	-	-	-	-	-	-	-
gi|669294859|ref|XP_008640671.1|:1-289/1-289	-	-	-	-	-	-	-	-	-	-	-	-	-	-	-	-	-	-	-	-	L	A	H	D	Y	L	L	K	K	N	L	A	K	-	-	-	-	-	-	-	-	-	-	-	-	-	-	-	-
gi|705703643|ref|XP_010126821.1|:2-287/1-286	-	-	-	-	-	-	-	-	-	-	-	-	-	-	-	-	-	-	-	-	L	A	H	E	Y	L	L	K	K	K	L	A	K	-	-	-	-	-	-	-	-	-	-	-	-	-	-	-	-
gi|683923430|ref|XP_009092353.1|:1-290/1-290	-	-	-	-	-	-	-	-	-	-	-	-	-	-	-	-	-	-	-	-	L	A	H	D	Y	L	L	K	K	N	L	A	R	-	-	-	-	-	-	-	-	-	-	-	-	-	-	-	-
gi|704286997|ref|XP_010157858.1|:101-385/1-285	-	-	-	-	-	-	-	-	-	-	-	-	-	-	-	-	-	-	-	-	L	A	H	K	Y	L	L	K	K	N	L	A	K	-	-	-	-	-	-	-	-	-	-	-	-	-	-	-	-
gi|700425990|ref|XP_009951491.1|:2-289/1-288	-	-	-	-	-	-	-	-	-	-	-	-	-	-	-	-	-	-	-	-	L	A	H	E	Y	L	L	K	K	N	L	A	K	-	-	-	-	-	-	-	-	-	-	-	-	-	-	-	-
gi|701304553|ref|XP_010012949.1|:2-284/1-283	-	-	-	-	-	-	-	-	-	-	-	-	-	-	-	-	-	-	-	-	L	A	H	E	Y	L	L	K	K	N	L	A	K	-	-	-	-	-	-	-	-	-	-	-	-	-	-	-	-
gi|699640382|ref|XP_009878079.1|:77-367/1-291	-	-	-	-	-	-	-	-	-	-	-	-	-	-	-	-	-	-	-	-	L	A	H	E	Y	L	L	K	K	N	L	A	K	-	-	-	-	-	-	-	-	-	-	-	-	-	-	-	-
gi|676815040|gb|KFP11056.1|:1-284/1-284	-	-	-	-	-	-	-	-	-	-	-	-	-	-	-	-	-	-	-	-	L	A	H	E	Y	L	L	K	K	N	L	A	K	-	-	-	-	-	-	-	-	-	-	-	-	-	-	-	-
gi|556960959|ref|XP_005990888.1|:1-292/1-292	-	-	-	-	-	-	-	-	-	-	-	-	-	-	-	-	-	-	-	-	L	A	H	Q	Y	L	V	E	K	N	L	A	E	-	-	-	-	-	-	-	-	-	-	-	-	-	-	-	-
gi|694666488|ref|XP_009487686.1|:3-285/1-283	-	-	-	-	-	-	-	-	-	-	-	-	-	-	-	-	-	-	-	-	L	A	H	E	Y	L	L	K	K	K	L	A	K	-	-	-	-	-	-	-	-	-	-	-	-	-	-	-	-
gi|677395405|gb|KFQ12880.1|:1-284/1-284	-	-	-	-	-	-	-	-	-	-	-	-	-	-	-	-	-	-	-	-	L	A	H	E	Y	L	L	K	K	N	L	A	K	-	-	-	-	-	-	-	-	-	-	-	-	-	-	-	-
gi|727059804|ref|XP_010408610.1|:1-289/1-289	-	-	-	-	-	-	-	-	-	-	-	-	-	-	-	-	-	-	-	-	L	A	H	D	Y	L	L	K	K	N	L	A	K	-	-	-	-	-	-	-	-	-	-	-	-	-	-	-	-
gi|676424876|gb|KFO65727.1|:1-284/1-284	-	-	-	-	-	-	-	-	-	-	-	-	-	-	-	-	-	-	-	-	L	A	H	D	Y	L	L	K	K	N	L	A	K	-	-	-	-	-	-	-	-	-	-	-	-	-	-	-	-
gi|677460234|gb|KFQ49648.1|:1-279/1-279	-	-	-	-	-	-	-	-	-	-	-	-	-	-	-	-	-	-	-	-	L	A	H	E	Y	L	L	K	K	N	L	A	K	-	-	-	-	-	-	-	-	-	-	-	-	-	-	-	-
gi|677465245|gb|KFQ54659.1|:1-284/1-284	-	-	-	-	-	-	-	-	-	-	-	-	-	-	-	-	-	-	-	-	L	A	H	E	Y	L	L	K	K	K	L	A	K	-	-	-	-	-	-	-	-	-	-	-	-	-	-	-	-
gi|733870917|ref|XP_010713756.1|:2-289/1-288	-	-	-	-	-	-	-	-	-	-	-	-	-	-	-	-	-	-	-	-	L	A	H	E	Y	L	L	K	K	K	L	A	K	-	-	-	-	-	-	-	-	-	-	-	-	-	-	-	-
gi|701423198|ref|XP_010001334.1|:2-287/1-286	-	-	-	-	-	-	-	-	-	-	-	-	-	-	-	-	-	-	-	-	L	A	H	E	Y	L	L	K	K	N	L	A	K	-	-	-	-	-	-	-	-	-	-	-	-	-	-	-	-
gi|678118473|gb|KFU93662.1|:1-284/1-284	-	-	-	-	-	-	-	-	-	-	-	-	-	-	-	-	-	-	-	-	L	A	H	E	Y	L	L	K	K	N	L	A	K	-	-	-	-	-	-	-	-	-	-	-	-	-	-	-	-
gi|697449660|gb|KGL88906.1|:1-284/1-284	-	-	-	-	-	-	-	-	-	-	-	-	-	-	-	-	-	-	-	-	L	A	H	E	Y	L	L	K	K	N	L	A	K	-	-	-	-	-	-	-	-	-	-	-	-	-	-	-	-
gi|679016092|gb|KFW12604.1|:4-279/1-276	-	-	-	-	-	-	-	-	-	-	-	-	-	-	-	-	-	-	-	-	L	A	H	K	Y	L	L	K	K	N	L	A	K	-	-	-	-	-	-	-	-	-	-	-	-	-	-	-	-
gi|542147779|ref|XP_005482883.1|:1-289/1-289	-	-	-	-	-	-	-	-	-	-	-	-	-	-	-	-	-	-	-	-	L	A	H	D	Y	L	L	K	K	N	L	A	R	-	-	-	-	-	-	-	-	-	-	-	-	-	-	-	-
gi|449482118|ref|XP_002189549.2|:1-288/1-288	-	-	-	-	-	-	-	-	-	-	-	-	-	-	-	-	-	-	-	-	L	A	H	D	Y	L	L	K	K	N	L	A	K	-	-	-	-	-	-	-	-	-	-	-	-	-	-	-	-
gi|697494190|ref|XP_009677107.1|:2-286/1-285	-	-	-	-	-	-	-	-	-	-	-	-	-	-	-	-	-	-	-	-	V	T	H	Q	Y	L	V	K	K	H	L	A	E	-	-	-	-	-	-	-	-	-	-	-	-	-	-	-	-
gi|514774480|ref|XP_005026362.1|:9-294/1-286	-	-	-	-	-	-	-	-	-	-	-	-	-	-	-	-	-	-	-	-	L	A	H	E	Y	L	L	K	K	N	L	A	K	-	-	-	-	-	-	-	-	-	-	-	-	-	-	-	-
gi|543293121|ref|XP_005429819.1|:1-289/1-289	-	-	-	-	-	-	-	-	-	-	-	-	-	-	-	-	-	-	-	-	L	A	H	D	Y	L	L	K	K	N	L	A	R	-	-	-	-	-	-	-	-	-	-	-	-	-	-	-	-
gi|483504433|gb|EOA96529.1|:1-284/1-284	-	-	-	-	-	-	-	-	-	-	-	-	-	-	-	-	-	-	-	-	L	A	H	E	Y	L	L	K	K	N	L	A	K	-	-	-	-	-	-	-	-	-	-	-	-	-	-	-	-
gi|723127967|ref|XP_010280217.1|:1-287/1-287	-	-	-	-	-	-	-	-	-	-	-	-	-	-	-	-	-	-	-	-	L	A	H	R	Y	L	I	K	K	R	L	A	K	-	-	-	-	-	-	-	-	-	-	-	-	-	-	-	-
gi|677476309|gb|KFQ65723.1|:1-284/1-284	-	-	-	-	-	-	-	-	-	-	-	-	-	-	-	-	-	-	-	-	L	A	H	R	Y	L	I	K	K	R	L	A	K	-	-	-	-	-	-	-	-	-	-	-	-	-	-	-	-
gi|678216374|gb|KFV83353.1|:1-278/1-278	-	-	-	-	-	-	-	-	-	-	-	-	-	-	-	-	-	-	-	-	R	A	H	Q	Y	L	V	K	K	H	L	A	E	-	-	-	-	-	-	-	-	-	-	-	-	-	-	-	-
gi|513160581|ref|XP_004938074.1|:2-314/1-313	S	F	V	T	E	D	T	E	L	Q	I	H	I	S	L	F	S	I	L	Q	L	A	H	E	Y	L	L	K	K	K	L	A	K	-	-	-	-	-	-	-	-	-	-	-	-	-	-	-	-
gi|527260032|ref|XP_005148268.1|:2-284/1-283	-	-	-	-	-	-	-	-	-	-	-	-	-	-	-	-	-	-	-	-	L	A	H	E	Y	L	L	K	K	K	L	A	K	-	-	-	-	-	-	-	-	-	-	-	-	-	-	-	-
gi|663250094|ref|XP_008488493.1|:10-295/1-286	-	-	-	-	-	-	-	-	-	-	-	-	-	-	-	-	-	-	-	-	L	A	H	E	Y	L	L	K	K	N	L	A	K	-	-	-	-	-	-	-	-	-	-	-	-	-	-	-	-
gi|696959721|ref|XP_009568248.1|:2-289/1-288	-	-	-	-	-	-	-	-	-	-	-	-	-	-	-	-	-	-	-	-	L	A	H	E	Y	L	L	K	K	K	L	A	K	-	-	-	-	-	-	-	-	-	-	-	-	-	-	-	-
gi|676768889|gb|KFO98138.1|:1-284/1-284	-	-	-	-	-	-	-	-	-	-	-	-	-	-	-	-	-	-	-	-	L	A	H	E	Y	L	L	K	K	N	L	A	K	-	-	-	-	-	-	-	-	-	-	-	-	-	-	-	-
gi|676580184|gb|KFO70585.1|:1-284/1-284	-	-	-	-	-	-	-	-	-	-	-	-	-	-	-	-	-	-	-	-	L	A	H	E	Y	L	L	K	K	K	L	A	K	-	-	-	-	-	-	-	-	-	-	-	-	-	-	-	-
gi|690465078|ref|XP_009331274.1|:8-295/1-288	-	-	-	-	-	-	-	-	-	-	-	-	-	-	-	-	-	-	-	-	L	A	H	E	Y	L	L	K	K	T	L	A	K	-	-	-	-	-	-	-	-	-	-	-	-	-	-	-	-
gi|465968486|gb|EMP31725.1|:80-332/1-253	-	-	-	-	-	-	-	-	-	-	-	-	-	-	-	-	-	-	-	-	L	T	H	Q	Y	L	V	R	K	N	W	S	K	-	-	-	-	-	-	-	-	-	-	-	-	-	-	-	-
gi|697821358|ref|XP_009647057.1|:1-272/1-272	-	-	-	-	-	-	-	-	-	-	-	-	-	-	-	-	-	-	-	-	L	A	H	E	Y	L	L	K	K	N	L	A	K	-	-	-	-	-	-	-	-	-	-	-	-	-	-	-	-
gi|612049700|ref|XP_007502859.1|:7-278/1-272	-	-	-	-	-	-	-	-	-	-	-	-	-	-	-	-	-	-	-	-	L	A	H	Q	Y	L	V	R	K	N	L	S	K	-	-	-	-	-	-	-	-	-	-	-	-	-	-	-	-
gi|677677784|ref|XP_009081248.1|:1-294/1-294	-	-	-	-	-	-	-	-	-	-	-	-	-	-	-	-	-	-	-	-	M	T	H	E	Y	L	L	K	K	S	L	A	K	-	-	-	-	-	-	-	-	-	-	-	-	-	-	-	-
gi|677423162|gb|KFQ26288.1|:1-282/1-282	-	-	-	-	-	-	-	-	-	-	-	-	-	-	-	-	-	-	-	-	I	A	H	E	Y	L	L	K	K	N	L	A	K	-	-	-	-	-	-	-	-	-	-	-	-	-	-	-	-
gi|704591054|ref|XP_010191610.1|:3-281/1-279	-	-	-	-	-	-	-	-	-	-	-	-	-	-	-	-	-	-	-	-	I	A	H	E	Y	L	L	K	K	N	L	A	K	-	-	-	-	-	-	-	-	-	-	-	-	-	-	-	-
gi|677286998|gb|KFP69426.1|:1-293/1-293	-	-	-	-	-	-	-	-	-	-	-	-	-	-	-	-	-	-	-	-	M	T	H	E	Y	L	L	K	K	S	L	A	K	-	-	-	-	-	-	-	-	-	-	-	-	-	-	-	-
gi|551500972|ref|XP_005802033.1|:1-290/1-290	-	-	-	-	-	-	-	-	-	-	-	-	-	-	-	-	-	-	-	-	Y	A	H	N	Y	L	V	K	K	G	Q	S	P	-	-	-	-	-	-	-	-	-	-	-	-	-	-	-	-
gi|612005810|ref|XP_001379849.2|:7-278/1-272	-	-	-	-	-	-	-	-	-	-	-	-	-	-	-	-	-	-	-	-	L	A	H	Q	Y	L	V	R	K	N	L	S	K	-	-	-	-	-	-	-	-	-	-	-	-	-	-	-	-
gi|617447694|ref|XP_007567455.1|:1-290/1-290	-	-	-	-	-	-	-	-	-	-	-	-	-	-	-	-	-	-	-	-	Y	A	H	N	Y	L	V	K	K	G	Q	S	P	-	-	-	-	-	-	-	-	-	-	-	-	-	-	-	-
gi|499002747|ref|XP_004555306.1|:8-290/1-283	-	-	-	-	-	-	-	-	-	-	-	-	-	-	-	-	-	-	-	-	C	A	H	Q	Y	L	V	K	K	G	K	S	P	-	-	-	-	-	-	-	-	-	-	-	-	-	-	-	-
gi|734646118|ref|XP_010752182.1|:8-290/1-283	-	-	-	-	-	-	-	-	-	-	-	-	-	-	-	-	-	-	-	-	C	A	H	K	Y	L	V	R	K	G	Q	S	P	-	-	-	-	-	-	-	-	-	-	-	-	-	-	-	-
gi|542206616|ref|XP_005476732.1|:8-290/1-283	-	-	-	-	-	-	-	-	-	-	-	-	-	-	-	-	-	-	-	-	C	A	H	Q	Y	L	V	K	K	G	K	S	P	-	-	-	-	-	-	-	-	-	-	-	-	-	-	-	-
gi|658899997|ref|XP_008432834.1|:1-290/1-290	-	-	-	-	-	-	-	-	-	-	-	-	-	-	-	-	-	-	-	-	Y	A	H	N	Y	L	I	K	K	G	Q	S	P	-	-	-	-	-	-	-	-	-	-	-	-	-	-	-	-
gi|548353683|ref|XP_005729086.1|:8-290/1-283	-	-	-	-	-	-	-	-	-	-	-	-	-	-	-	-	-	-	-	-	C	A	H	Q	Y	L	V	K	K	G	K	S	P	-	-	-	-	-	-	-	-	-	-	-	-	-	-	-	-
gi|583994458|ref|XP_006792372.1|:8-290/1-283	-	-	-	-	-	-	-	-	-	-	-	-	-	-	-	-	-	-	-	-	C	A	H	Q	Y	L	V	K	K	G	K	S	P	-	-	-	-	-	-	-	-	-	-	-	-	-	-	-	-
gi|573890900|ref|XP_006633210.1|:1-290/1-290	-	-	-	-	-	-	-	-	-	-	-	-	-	-	-	-	-	-	-	-	R	A	H	Q	Y	L	V	T	K	K	Q	A	S	-	-	-	-	-	-	-	-	-	-	-	-	-	-	-	-
gi|697043783|ref|XP_009584651.1|:1-252/1-252	-	-	-	-	-	-	-	-	-	-	-	-	-	-	-	-	-	-	-	-	L	A	H	E	Y	L	L	K	K	K	L	A	K	-	-	-	-	-	-	-	-	-	-	-	-	-	-	-	-
gi|657545013|ref|XP_008277885.1|:1-290/1-290	-	-	-	-	-	-	-	-	-	-	-	-	-	-	-	-	-	-	-	-	T	A	H	K	Y	L	V	N	K	G	Q	S	P	-	-	-	-	-	-	-	-	-	-	-	-	-	-	-	-
gi|410923869|ref|XP_003975404.1|:35-323/1-289	-	-	-	-	-	-	-	-	-	-	-	-	-	-	-	-	-	-	-	-	V	A	H	K	Y	L	V	R	K	G	Q	A	S	-	-	-	-	-	-	-	-	-	-	-	-	-	-	-	-
gi|678988116|gb|KFV96257.1|:1-250/1-250	-	-	-	-	-	-	-	-	-	-	-	-	-	-	-	-	-	-	-	-	L	A	H	E	Y	L	L	K	K	K	L	A	K	-	-	-	-	-	-	-	-	-	-	-	-	-	-	-	-
gi|432911388|ref|XP_004078655.1|:8-290/1-283	-	-	-	-	-	-	-	-	-	-	-	-	-	-	-	-	-	-	-	-	C	A	H	K	Y	L	V	R	K	R	Q	S	P	-	-	-	-	-	-	-	-	-	-	-	-	-	-	-	-
gi|47223027|emb|CAG07114.1|:6-290/1-285	-	-	-	-	-	-	-	-	-	-	-	-	-	-	-	-	-	-	-	-	Y	T	H	K	Y	L	V	G	K	G	Q	A	P	-	-	-	-	-	-	-	-	-	-	-	-	-	-	-	-
gi|675405508|ref|XP_008929501.1|:10-293/1-284	-	-	-	-	-	-	-	-	-	-	-	-	-	-	-	-	-	-	-	-	R	A	H	E	Y	L	L	K	K	N	L	A	K	-	-	-	-	-	-	-	-	-	-	-	-	-	-	-	-
gi|145337881|gb|AAI39579.1|:3-290/1-288	-	-	-	-	-	-	-	-	-	-	-	-	-	-	-	-	-	-	-	-	C	A	H	R	Y	L	V	S	K	G	R	A	Q	-	-	-	-	-	-	-	-	-	-	-	-	-	-	-	-
gi|113678798|ref|NP_001038432.1|:3-290/1-288	-	-	-	-	-	-	-	-	-	-	-	-	-	-	-	-	-	-	-	-	C	A	H	R	Y	L	V	S	K	G	R	A	Q	-	-	-	-	-	-	-	-	-	-	-	-	-	-	-	-
gi|597773743|ref|XP_007250602.1|:27-309/1-283	-	-	-	-	-	-	-	-	-	-	-	-	-	-	-	-	-	-	-	-	R	A	H	Q	Y	L	V	N	K	G	K	S	Q	-	-	-	-	-	-	-	-	-	-	-	-	-	-	-	-
gi|695159646|ref|XP_009507961.1|:1-250/1-250	-	-	-	-	-	-	-	-	-	-	-	-	-	-	-	-	-	-	-	-	L	A	H	E	Y	L	C	K	K	N	L	V	K	-	-	-	-	-	-	-	-	-	-	-	-	-	-	-	-
gi|742239883|ref|XP_010903861.1|:1-290/1-290	-	-	-	-	-	-	-	-	-	-	-	-	-	-	-	-	-	-	-	-	C	A	H	R	Y	L	V	S	K	G	Q	S	P	-	-	-	-	-	-	-	-	-	-	-	-	-	-	-	-
gi|345329223|ref|XP_001510387.2|:1-254/1-254	-	-	-	-	-	-	-	-	-	-	-	-	-	-	-	-	-	-	-	-	L	T	H	Q	Y	L	V	G	K	N	L	A	R	-	-	-	-	-	-	-	-	-	-	-	-	-	-	-	-
gi|742183426|ref|XP_010888635.1|:60-342/1-283	-	-	-	-	-	-	-	-	-	-	-	-	-	-	-	-	-	-	-	-	R	V	H	R	Y	L	V	S	K	G	L	S	H	-	-	-	-	-	-	-	-	-	-	-	-	-	-	-	-
gi|642115623|emb|CDQ68047.1|:105-385/1-281	-	-	-	-	-	-	-	-	-	-	-	-	-	-	-	-	-	-	-	-	H	A	H	R	Y	L	V	S	K	G	H	S	Q	-	-	-	-	-	-	-	-	-	-	-	-	-	-	-	-
gi|113678865|ref|NP_001038439.1|:27-306/1-280	-	-	-	-	-	-	-	-	-	-	-	-	-	-	-	-	-	-	-	-	R	A	H	Q	Y	L	I	G	K	G	K	S	R	-	-	-	-	-	-	-	-	-	-	-	-	-	-	-	-
gi|126632073|gb|AAI33831.1|:27-306/1-280	-	-	-	-	-	-	-	-	-	-	-	-	-	-	-	-	-	-	-	-	R	A	H	Q	Y	L	I	G	K	G	K	S	R	-	-	-	-	-	-	-	-	-	-	-	-	-	-	-	-
gi|736205906|ref|XP_010775806.1|:1-289/1-289	-	-	-	-	-	-	-	-	-	-	-	-	-	-	-	-	-	-	-	-	F	A	H	G	Y	L	S	N	K	G	Q	S	P	-	-	-	-	-	-	-	-	-	-	-	-	-	-	-	-
gi|657811507|ref|XP_008333101.1|:2-284/1-283	-	-	-	-	-	-	-	-	-	-	-	-	-	-	-	-	-	-	-	-	S	A	H	Q	Y	L	I	E	K	G	K	S	P	-	-	-	-	-	-	-	-	-	-	-	-	-	-	-	-
gi|551501536|ref|XP_005802314.1|:20-304/1-285	-	-	-	-	-	-	-	-	-	-	-	-	-	-	-	-	-	-	-	-	R	A	H	Q	Y	L	V	S	K	G	K	S	S	-	-	-	-	-	-	-	-	-	-	-	-	-	-	-	-
gi|733870915|ref|XP_010713749.1|:113-326/1-214	-	-	-	-	-	-	-	-	-	-	-	-	-	-	-	-	-	-	-	-	L	A	H	E	Y	L	L	K	K	K	L	A	K	-	-	-	-	-	-	-	-	-	-	-	-	-	-	-	-
gi|583988754|ref|XP_006789594.1|:19-304/1-286	-	-	-	-	-	-	-	-	-	-	-	-	-	-	-	-	-	-	-	-	R	A	H	Q	Y	L	V	R	K	G	Q	S	S	-	-	-	-	-	-	-	-	-	-	-	-	-	-	-	-
gi|617378089|ref|XP_007545610.1|:18-307/1-290	-	-	-	-	-	-	-	-	-	-	-	-	-	-	-	-	-	-	-	-	R	A	H	Q	Y	L	V	S	K	G	K	S	S	-	-	-	-	-	-	-	-	-	-	-	-	-	-	-	-
gi|554883361|ref|XP_005951391.1|:18-303/1-286	-	-	-	-	-	-	-	-	-	-	-	-	-	-	-	-	-	-	-	-	R	A	H	Q	Y	L	V	R	K	G	Q	S	S	-	-	-	-	-	-	-	-	-	-	-	-	-	-	-	-
gi|410907710|ref|XP_003967334.1|:26-315/1-290	-	-	-	-	-	-	-	-	-	-	-	-	-	-	-	-	-	-	-	-	R	A	H	K	Y	L	V	S	K	G	K	S	S	-	-	-	-	-	-	-	-	-	-	-	-	-	-	-	-
gi|657749665|ref|XP_008310216.1|:19-308/1-290	-	-	-	-	-	-	-	-	-	-	-	-	-	-	-	-	-	-	-	-	R	A	H	R	Y	L	V	S	K	R	Q	S	S	-	-	-	-	-	-	-	-	-	-	-	-	-	-	-	-
gi|734646310|ref|XP_010752289.1|:19-305/1-287	-	-	-	-	-	-	-	-	-	-	-	-	-	-	-	-	-	-	-	-	R	A	H	K	Y	L	V	S	K	G	K	S	S	-	-	-	-	-	-	-	-	-	-	-	-	-	-	-	-
gi|658854917|ref|XP_008410083.1|:21-307/1-287	-	-	-	-	-	-	-	-	-	-	-	-	-	-	-	-	-	-	-	-	R	A	H	Q	Y	L	V	S	K	G	K	S	T	-	-	-	-	-	-	-	-	-	-	-	-	-	-	-	-
gi|348506024|ref|XP_003440560.1|:19-304/1-286	-	-	-	-	-	-	-	-	-	-	-	-	-	-	-	-	-	-	-	-	R	A	H	Q	Y	L	V	R	K	G	Q	S	S	-	-	-	-	-	-	-	-	-	-	-	-	-	-	-	-
gi|432862169|ref|XP_004069757.1|:20-303/1-284	-	-	-	-	-	-	-	-	-	-	-	-	-	-	-	-	-	-	-	-	R	A	H	K	Y	L	V	S	K	G	K	S	S	-	-	-	-	-	-	-	-	-	-	-	-	-	-	-	-
gi|617431832|ref|XP_007562088.1|:6-283/1-278	-	-	-	-	-	-	-	-	-	-	-	-	-	-	-	-	-	-	-	-	I	A	H	K	H	L	V	E	K	Q	L	S	P	-	-	-	-	-	-	-	-	-	-	-	-	-	-	-	-
gi|348519042|ref|XP_003447040.1|:5-282/1-278	-	-	-	-	-	-	-	-	-	-	-	-	-	-	-	-	-	-	-	-	I	A	H	K	Y	L	V	K	K	H	L	S	P	-	-	-	-	-	-	-	-	-	-	-	-	-	-	-	-
gi|498982898|ref|XP_004550416.1|:5-282/1-278	-	-	-	-	-	-	-	-	-	-	-	-	-	-	-	-	-	-	-	-	I	A	H	K	Y	L	V	K	K	H	L	S	P	-	-	-	-	-	-	-	-	-	-	-	-	-	-	-	-
gi|583979410|ref|XP_006785038.1|:5-281/1-277	-	-	-	-	-	-	-	-	-	-	-	-	-	-	-	-	-	-	-	-	I	A	H	K	Y	L	V	K	K	H	L	S	P	-	-	-	-	-	-	-	-	-	-	-	-	-	-	-	-
gi|551507994|ref|XP_005805526.1|:5-282/1-278	-	-	-	-	-	-	-	-	-	-	-	-	-	-	-	-	-	-	-	-	I	A	H	K	H	L	V	E	K	Q	L	S	P	-	-	-	-	-	-	-	-	-	-	-	-	-	-	-	-
gi|736248672|ref|XP_010787340.1|:69-355/1-287	-	-	-	-	-	-	-	-	-	-	-	-	-	-	-	-	-	-	-	-	R	A	H	R	Y	L	V	S	K	G	Q	S	N	-	-	-	-	-	-	-	-	-	-	-	-	-	-	-	-
gi|734601514|ref|XP_010727666.1|:5-284/1-280	-	-	-	-	-	-	-	-	-	-	-	-	-	-	-	-	-	-	-	-	I	A	H	K	Y	L	V	E	K	R	L	S	P	-	-	-	-	-	-	-	-	-	-	-	-	-	-	-	-
gi|657529986|ref|XP_008296383.1|:5-282/1-278	-	-	-	-	-	-	-	-	-	-	-	-	-	-	-	-	-	-	-	-	I	A	H	K	Y	L	V	E	K	H	L	S	P	-	-	-	-	-	-	-	-	-	-	-	-	-	-	-	-
gi|658884657|ref|XP_008425154.1|:6-283/1-278	-	-	-	-	-	-	-	-	-	-	-	-	-	-	-	-	-	-	-	-	I	A	H	K	H	L	V	E	K	Q	L	S	P	-	-	-	-	-	-	-	-	-	-	-	-	-	-	-	-
gi|410915052|ref|XP_003971001.1|:7-282/1-276	-	-	-	-	-	-	-	-	-	-	-	-	-	-	-	-	-	-	-	-	I	A	H	K	Y	L	V	E	K	H	L	S	P	-	-	-	-	-	-	-	-	-	-	-	-	-	-	-	-
gi|657807691|ref|XP_008331070.1|:5-281/1-277	-	-	-	-	-	-	-	-	-	-	-	-	-	-	-	-	-	-	-	-	R	A	H	K	Y	L	V	E	K	H	L	S	P	-	-	-	-	-	-	-	-	-	-	-	-	-	-	-	-
gi|632983761|ref|XP_007908808.1|:4-275/1-272	-	-	-	-	-	-	-	-	-	-	-	-	-	-	-	-	-	-	-	-	I	A	H	S	Y	L	V	K	K	G	Q	A	Q	-	-	-	-	-	-	-	-	-	-	-	-	-	-	-	-
gi|432895793|ref|XP_004076164.1|:5-281/1-277	-	-	-	-	-	-	-	-	-	-	-	-	-	-	-	-	-	-	-	-	I	A	H	K	Y	L	V	E	K	K	L	S	P	-	-	-	-	-	-	-	-	-	-	-	-	-	-	-	-
gi|736301225|ref|XP_010793193.1|:5-282/1-278	-	-	-	-	-	-	-	-	-	-	-	-	-	-	-	-	-	-	-	-	I	A	H	K	Y	L	V	E	K	N	L	S	P	-	-	-	-	-	-	-	-	-	-	-	-	-	-	-	-
gi|597766415|ref|XP_007247084.1|:5-277/1-273	-	-	-	-	-	-	-	-	-	-	-	-	-	-	-	-	-	-	-	-	I	V	H	K	Y	L	V	K	K	H	I	S	P	-	-	-	-	-	-	-	-	-	-	-	-	-	-	-	-
gi|688606722|ref|XP_009293954.1|:5-277/1-273	-	-	-	-	-	-	-	-	-	-	-	-	-	-	-	-	-	-	-	-	I	A	H	K	Y	L	V	E	K	R	L	S	P	-	-	-	-	-	-	-	-	-	-	-	-	-	-	-	-
gi|742101575|ref|XP_010869419.1|:3-286/1-284	-	-	-	-	-	-	-	-	-	-	-	-	-	-	-	-	-	-	-	-	T	A	H	K	Y	L	V	E	K	Q	L	S	P	-	-	-	-	-	-	-	-	-	-	-	-	-	-	-	-
gi|66472630|ref|NP_001018398.1|:5-275/1-271	-	-	-	-	-	-	-	-	-	-	-	-	-	-	-	-	-	-	-	-	I	A	H	K	Y	L	V	E	K	R	L	S	P	-	-	-	-	-	-	-	-	-	-	-	-	-	-	-	-
gi|47219789|emb|CAG03416.1|:23-268/1-246	-	-	-	-	-	-	-	-	-	-	-	-	-	-	-	-	-	-	-	-	R	A	H	Q	Y	L	V	S	K	G	K	S	S	-	-	-	-	-	-	-	-	-	-	-	-	-	-	-	-
gi|47219246|emb|CAG11708.1|:6-245/1-240	-	-	-	-	-	-	-	-	-	-	-	-	-	-	-	-	-	-	-	-	I	A	H	K	Y	L	V	E	K	H	L	S	P	-	-	-	-	-	-	-	-	-	-	-	-	-	-	-	-
gi|573888322|ref|XP_006631931.1|:7-277/1-271	-	-	-	-	-	-	-	-	-	-	-	-	-	-	-	-	-	-	-	-	I	A	H	K	Y	L	V	E	K	Q	L	S	P	-	-	-	-	-	-	-	-	-	-	-	-	-	-	-	-
gi|642126342|emb|CDQ60926.1|:3-248/1-246	-	-	-	-	-	-	-	-	-	-	-	-	-	-	-	-	-	-	-	-	I	A	H	K	Y	L	V	E	K	Q	L	S	P	-	-	-	-	-	-	-	-	-	-	-	-	-	-	-	-
gi|706121132|ref|XP_010196368.1|:50-258/1-209	-	-	-	-	-	-	-	-	-	-	-	-	-	-	-	-	-	-	-	-	L	A	H	E	Y	L	L	K	K	T	L	A	K	-	-	-	-	-	-	-	-	-	-	-	-	-	-	-	-
gi|557001507|ref|XP_006003273.1|:7-276/1-270	-	-	-	-	-	-	-	-	-	-	-	-	-	-	-	-	-	-	-	-	L	A	H	K	Y	L	I	D	K	Q	L	S	P	-	-	-	-	-	-	-	-	-	-	-	-	-	-	-	-
gi|548397412|ref|XP_005737775.1|:22-289/1-268	-	-	-	-	-	-	-	-	-	-	-	-	-	-	-	-	-	-	-	-	H	S	I	S	S	S	P	L	G	-	-	-	-	-	-	-	-	-	-	-	-	-	-	-	-	-	-	-	-
gi|72181204|ref|XP_788965.1|:2-286/1-285	-	-	-	-	-	-	-	-	-	-	-	-	-	-	-	-	-	-	-	-	Y	A	H	K	Q	L	S	E	K	G	K	V	P	-	-	-	-	-	-	-	-	-	-	-	-	-	-	-	-
gi|340371673|ref|XP_003384369.1|:1-267/1-267	-	-	-	-	-	-	-	-	-	-	-	-	-	-	-	-	-	-	-	-	R	A	H	D	Y	L	V	S	C	G	K	S	P	-	-	-	-	-	-	-	-	-	-	-	-	-	-	-	-
gi|405964707|gb|EKC30160.1|:13-279/1-267	-	-	-	-	-	-	-	-	-	-	-	-	-	-	-	-	-	-	-	-	E	A	H	R	Y	L	V	E	K	N	K	A	P	-	-	-	-	-	-	-	-	-	-	-	-	-	-	-	-
gi|443725879|gb|ELU13279.1|:16-285/1-270	-	-	-	-	-	-	-	-	-	-	-	-	-	-	-	-	-	-	-	-	E	V	H	Q	F	L	V	D	H	D	K	A	P	-	-	-	-	-	-	-	-	-	-	-	-	-	-	-	-
gi|585695268|ref|XP_002739117.2|:60-317/1-258	-	-	-	-	-	-	-	-	-	-	-	-	-	-	-	-	-	-	-	-	L	A	H	K	I	L	V	S	K	D	K	A	V	-	-	-	-	-	-	-	-	-	-	-	-	-	-	-	-
gi|443707063|gb|ELU02840.1|:1-279/1-279	-	-	-	-	-	-	-	-	-	-	-	-	-	-	-	-	-	-	-	-	E	V	H	Q	F	L	V	D	H	D	K	A	P	-	-	-	-	-	-	-	-	-	-	-	-	-	-	-	-
gi|675869132|ref|XP_009020126.1|:9-279/1-271	-	-	-	-	-	-	-	-	-	-	-	-	-	-	-	-	-	-	-	-	E	T	H	K	Y	L	N	S	R	N	M	V	G	-	-	-	-	-	-	-	-	-	-	-	-	-	-	-	-
gi|719754367|ref|XP_010214114.1|:2-134/1-133	-	-	-	-	-	-	-	-	-	-	-	-	-	-	-	-	-	-	-	-	-	-	-	-	-	-	-	-	-	-	-	-	-	-	-	-	-	-	-	-	-	-	-	-	-	-	-	-	-
gi|221115805|ref|XP_002165493.1|:56-316/1-261	-	-	-	-	-	-	-	-	-	-	-	-	-	-	-	-	-	-	-	-	H	A	Y	K	F	L	K	Y	K	G	K	A	N	-	-	-	-	-	-	-	-	-	-	-	-	-	-	-	-
gi|524884793|ref|XP_005099015.1|:8-275/1-268	-	-	-	-	-	-	-	-	-	-	-	-	-	-	-	-	-	-	-	-	E	A	H	Q	F	L	V	S	K	E	V	A	P	-	-	-	-	-	-	-	-	-	-	-	-	-	-	-	-
gi|675869134|ref|XP_009020127.1|:24-292/1-269	-	-	-	-	-	-	-	-	-	-	-	-	-	-	-	-	-	-	-	-	E	A	H	R	F	L	V	S	K	R	K	A	S	-	-	-	-	-	-	-	-	-	-	-	-	-	-	-	-
gi|545376305|ref|XP_005652255.1|:13-286/1-274	-	-	-	-	-	-	-	-	-	-	-	-	-	-	-	-	-	-	-	-	-	-	-	Q	Y	L	A	R	K	N	L	-	-	-	-	-	-	-	-	-	-	-	-	-	-	-	-	-	-
gi|676464410|ref|XP_009056913.1|:9-275/1-267	-	-	-	-	-	-	-	-	-	-	-	-	-	-	-	-	-	-	-	-	T	A	H	Q	Y	L	V	E	K	G	K	A	S	-	-	-	-	-	-	-	-	-	-	-	-	-	-	-	-
gi|159468997|ref|XP_001692654.1|:18-282/1-265	-	-	-	-	-	-	-	-	-	-	-	-	-	-	-	-	-	-	-	-	-	-	-	K	Y	C	A	E	R	G	V	-	-	-	-	-	-	-	-	-	-	-	-	-	-	-	-	-	-
gi|673034126|ref|XP_008871024.1|:14-279/1-266	-	-	-	-	-	-	-	-	-	-	-	-	-	-	-	-	-	-	-	-	-	-	-	A	W	L	E	K	N	G	-	-	-	-	-	-	-	-	-	-	-	-	-	-	-	-	-	-	-
gi|657592892|ref|XP_008300993.1|:16-185/1-170	-	-	-	-	-	-	-	-	-	-	-	-	-	-	-	-	-	-	-	-	-	A	H	S	Y	L	V	S	K	G	Q	S	S	-	-	-	-	-	-	-	-	-	-	-	-	-	-	-	-
gi|570998200|gb|ETP54455.1|:29-297/1-269	-	-	-	-	-	-	-	-	-	-	-	-	-	-	-	-	-	-	-	-	-	-	-	A	W	L	V	K	N	K	-	-	-	-	-	-	-	-	-	-	-	-	-	-	-	-	-	-	-
gi|570337414|gb|ETO85362.1|:29-297/1-269	-	-	-	-	-	-	-	-	-	-	-	-	-	-	-	-	-	-	-	-	-	-	-	A	W	L	V	K	N	K	-	-	-	-	-	-	-	-	-	-	-	-	-	-	-	-	-	-	-
gi|566033786|gb|ETI56697.1|:29-297/1-269	-	-	-	-	-	-	-	-	-	-	-	-	-	-	-	-	-	-	-	-	-	-	-	A	W	L	V	K	N	K	-	-	-	-	-	-	-	-	-	-	-	-	-	-	-	-	-	-	-
gi|675163135|ref|XP_008890452.1|:29-297/1-269	-	-	-	-	-	-	-	-	-	-	-	-	-	-	-	-	-	-	-	-	-	-	-	A	W	L	V	K	N	K	-	-	-	-	-	-	-	-	-	-	-	-	-	-	-	-	-	-	-
gi|219129979|ref|XP_002185153.1|:74-349/1-276	-	-	-	-	-	-	-	-	-	-	-	-	-	-	-	-	-	-	-	-	-	-	-	A	Y	C	H	A	Q	Q	P	-	-	-	-	-	-	-	-	-	-	-	-	-	-	-	-	-	-
gi|568028939|gb|ETM02873.1|:29-297/1-269	-	-	-	-	-	-	-	-	-	-	-	-	-	-	-	-	-	-	-	-	-	-	-	A	W	L	V	K	N	K	-	-	-	-	-	-	-	-	-	-	-	-	-	-	-	-	-	-	-
gi|302841807|ref|XP_002952448.1|:18-262/1-245	-	-	-	-	-	-	-	-	-	-	-	-	-	-	-	-	-	-	-	-	-	-	-	K	Y	C	A	A	R	G	V	-	-	-	-	-	-	-	-	-	-	-	-	-	-	-	-	-	-
gi|641533340|gb|KDO27335.1|:11-276/1-266	-	-	-	-	-	-	-	-	-	-	-	-	-	-	-	-	-	-	-	-	-	-	-	A	W	L	Q	G	N	R	-	-	-	-	-	-	-	-	-	-	-	-	-	-	-	-	-	-	-
gi|675623393|ref|XP_008939868.1|:1-134/1-134	-	-	-	-	-	-	-	-	-	-	-	-	-	-	-	-	-	-	-	-	-	-	-	-	-	-	-	-	-	-	-	-	-	-	-	-	-	-	-	-	-	-	-	-	-	-	-	-	-
gi|669144848|ref|XP_008607986.1|:11-276/1-266	-	-	-	-	-	-	-	-	-	-	-	-	-	-	-	-	-	-	-	-	-	-	-	A	W	L	Q	G	N	R	-	-	-	-	-	-	-	-	-	-	-	-	-	-	-	-	-	-	-
gi|669164184|ref|XP_008617654.1|:16-281/1-266	-	-	-	-	-	-	-	-	-	-	-	-	-	-	-	-	-	-	-	-	-	-	-	A	W	L	Q	G	N	R	-	-	-	-	-	-	-	-	-	-	-	-	-	-	-	-	-	-	-
gi|698785991|ref|XP_009826039.1|:14-279/1-266	-	-	-	-	-	-	-	-	-	-	-	-	-	-	-	-	-	-	-	-	-	-	-	A	W	L	E	K	N	G	-	-	-	-	-	-	-	-	-	-	-	-	-	-	-	-	-	-	-
gi|56754509|gb|AAW25442.1|:32-273/1-242	-	-	-	-	-	-	-	-	-	-	-	-	-	-	-	-	-	-	-	-	-	-	-	T	F	L	V	E	K	Q	-	-	-	-	-	-	-	-	-	-	-	-	-	-	-	-	-	-	-
gi|657389965|gb|KEH31588.1|:154-419/1-266	-	-	-	-	-	-	-	-	-	-	-	-	-	-	-	-	-	-	-	-	-	-	-	K	F	L	A	S	K	R	-	-	-	-	-	-	-	-	-	-	-	-	-	-	-	-	-	-	-
gi|226468568|emb|CAX69961.1|:28-258/1-231	-	-	-	-	-	-	-	-	-	-	-	-	-	-	-	-	-	-	-	-	-	-	-	T	F	L	V	E	K	Q	-	-	-	-	-	-	-	-	-	-	-	-	-	-	-	-	-	-	-
gi|657389964|gb|KEH31587.1|:177-442/1-266	-	-	-	-	-	-	-	-	-	-	-	-	-	-	-	-	-	-	-	-	-	-	-	K	F	L	A	S	K	R	-	-	-	-	-	-	-	-	-	-	-	-	-	-	-	-	-	-	-
gi|566161571|ref|XP_002303447.2|:143-407/1-265	-	-	-	-	-	-	-	-	-	-	-	-	-	-	-	-	-	-	-	-	-	-	-	M	Y	L	A	S	K	G	-	-	-	-	-	-	-	-	-	-	-	-	-	-	-	-	-	-	-
gi|219129981|ref|XP_002185154.1|:1-270/1-270	-	-	-	-	-	-	-	-	-	-	-	-	-	-	-	-	-	-	-	-	-	-	-	Q	Y	C	R	A	K	D	P	-	-	-	-	-	-	-	-	-	-	-	-	-	-	-	-	-	-
gi|747048536|ref|XP_011070281.1|:148-412/1-265	-	-	-	-	-	-	-	-	-	-	-	-	-	-	-	-	-	-	-	-	-	-	-	K	Y	L	L	T	K	G	-	-	-	-	-	-	-	-	-	-	-	-	-	-	-	-	-	-	-
gi|514803043|ref|XP_004976413.1|:196-468/1-273	-	-	-	-	-	-	-	-	-	-	-	-	-	-	-	-	-	-	-	-	-	-	-	R	Y	L	V	Q	K	G	-	-	-	-	-	-	-	-	-	-	-	-	-	-	-	-	-	-	-
gi|449459026|ref|XP_004147247.1|:162-426/1-265	-	-	-	-	-	-	-	-	-	-	-	-	-	-	-	-	-	-	-	-	-	-	-	K	Y	L	S	S	K	G	-	-	-	-	-	-	-	-	-	-	-	-	-	-	-	-	-	-	-
gi|729338397|ref|XP_010539194.1|:158-425/1-268	-	-	-	-	-	-	-	-	-	-	-	-	-	-	-	-	-	-	-	-	-	-	-	K	Y	L	S	D	K	G	-	-	-	-	-	-	-	-	-	-	-	-	-	-	-	-	-	-	-
gi|196009151|ref|XP_002114441.1|:24-286/1-263	-	-	-	-	-	-	-	-	-	-	-	-	-	-	-	-	-	-	M	K	D	A	H	S	F	L	V	S	H	G	L	A	-	-	-	-	-	-	-	-	-	-	-	-	-	-	-	-	-
gi|260793549|ref|XP_002591774.1|:83-291/1-209	-	-	-	-	-	-	-	-	-	-	-	-	-	-	-	-	-	-	-	-	E	A	H	K	Y	L	A	G	K	D	L	V	P	-	-	-	-	-	-	-	-	-	-	-	-	-	-	-	-
gi|350645555|emb|CCD59795.1|:4-232/1-229	-	-	-	-	-	-	-	-	-	-	-	-	-	-	-	-	-	-	-	-	-	-	-	D	F	L	V	K	K	Q	-	-	-	-	-	-	-	-	-	-	-	-	-	-	-	-	-	-	-
gi|694410552|ref|XP_009333682.1|:173-437/1-265	-	-	-	-	-	-	-	-	-	-	-	-	-	-	-	-	-	-	-	-	-	-	-	K	Y	L	S	R	K	G	-	-	-	-	-	-	-	-	-	-	-	-	-	-	-	-	-	-	-
gi|743864750|ref|XP_011032001.1|:164-428/1-265	-	-	-	-	-	-	-	-	-	-	-	-	-	-	-	-	-	-	-	-	-	-	-	M	Y	L	A	S	K	G	-	-	-	-	-	-	-	-	-	-	-	-	-	-	-	-	-	-	-
gi|694371941|ref|XP_009363420.1|:173-437/1-265	-	-	-	-	-	-	-	-	-	-	-	-	-	-	-	-	-	-	-	-	-	-	-	K	Y	L	S	R	K	G	-	-	-	-	-	-	-	-	-	-	-	-	-	-	-	-	-	-	-
gi|661882838|emb|CDP13429.1|:177-444/1-268	-	-	-	-	-	-	-	-	-	-	-	-	-	-	-	-	-	-	-	-	-	-	-	N	Y	L	I	S	K	G	-	-	-	-	-	-	-	-	-	-	-	-	-	-	-	-	-	-	-
gi|685956197|gb|KGB32409.1|:23-248/1-226	-	-	-	-	-	-	-	-	-	-	-	-	-	-	-	-	-	-	-	-	-	-	-	N	F	L	I	E	K	Q	-	-	-	-	-	-	-	-	-	-	-	-	-	-	-	-	-	-	-
gi|29367523|gb|AAO72617.1|:26-300/1-275	-	-	-	-	-	-	-	-	-	-	-	-	-	-	-	-	-	-	-	-	-	-	-	R	Y	L	V	L	K	G	-	-	-	-	-	-	-	-	-	-	-	-	-	-	-	-	-	-	-
gi|357165053|ref|XP_003580254.1|:190-462/1-273	-	-	-	-	-	-	-	-	-	-	-	-	-	-	-	-	-	-	-	-	-	-	-	R	Y	L	V	L	K	G	-	-	-	-	-	-	-	-	-	-	-	-	-	-	-	-	-	-	-
gi|460400652|ref|XP_004245847.1|:155-419/1-265	-	-	-	-	-	-	-	-	-	-	-	-	-	-	-	-	-	-	-	-	-	-	-	K	Y	L	S	L	K	G	-	-	-	-	-	-	-	-	-	-	-	-	-	-	-	-	-	-	-
gi|565385454|ref|XP_006358620.1|:159-423/1-265	-	-	-	-	-	-	-	-	-	-	-	-	-	-	-	-	-	-	-	-	-	-	-	K	Y	L	S	L	K	G	-	-	-	-	-	-	-	-	-	-	-	-	-	-	-	-	-	-	-
gi|685956195|gb|KGB32407.1|:59-305/1-247	-	-	-	-	-	-	-	-	-	-	-	-	-	-	-	-	-	-	-	-	-	-	-	D	F	L	V	E	K	Q	-	-	-	-	-	-	-	-	-	-	-	-	-	-	-	-	-	-	-
gi|568846427|ref|XP_006477056.1|:105-369/1-265	-	-	-	-	-	-	-	-	-	-	-	-	-	-	-	-	-	-	-	-	-	-	-	K	Y	L	S	A	K	G	-	-	-	-	-	-	-	-	-	-	-	-	-	-	-	-	-	-	-
gi|460400650|ref|XP_004245846.1|:165-429/1-265	-	-	-	-	-	-	-	-	-	-	-	-	-	-	-	-	-	-	-	-	-	-	-	K	Y	L	S	L	K	G	-	-	-	-	-	-	-	-	-	-	-	-	-	-	-	-	-	-	-
gi|658033465|ref|XP_008352243.1|:172-436/1-265	-	-	-	-	-	-	-	-	-	-	-	-	-	-	-	-	-	-	-	-	-	-	-	K	Y	L	S	R	K	G	-	-	-	-	-	-	-	-	-	-	-	-	-	-	-	-	-	-	-
gi|659095765|ref|XP_008448757.1|:145-409/1-265	-	-	-	-	-	-	-	-	-	-	-	-	-	-	-	-	-	-	-	-	-	-	-	R	Y	L	S	S	K	G	-	-	-	-	-	-	-	-	-	-	-	-	-	-	-	-	-	-	-
gi|659095763|ref|XP_008448756.1|:145-409/1-265	-	-	-	-	-	-	-	-	-	-	-	-	-	-	-	-	-	-	-	-	-	-	-	R	Y	L	S	S	K	G	-	-	-	-	-	-	-	-	-	-	-	-	-	-	-	-	-	-	-
gi|242073874|ref|XP_002446873.1|:202-475/1-274	-	-	-	-	-	-	-	-	-	-	-	-	-	-	-	-	-	-	-	-	-	-	-	R	Y	L	V	Q	K	G	-	-	-	-	-	-	-	-	-	-	-	-	-	-	-	-	-	-	-
gi|225427364|ref|XP_002282850.1|:177-441/1-265	-	-	-	-	-	-	-	-	-	-	-	-	-	-	-	-	-	-	-	-	-	-	-	K	Y	L	S	A	K	G	-	-	-	-	-	-	-	-	-	-	-	-	-	-	-	-	-	-	-
gi|659095761|ref|XP_008448755.1|:162-426/1-265	-	-	-	-	-	-	-	-	-	-	-	-	-	-	-	-	-	-	-	-	-	-	-	R	Y	L	S	S	K	G	-	-	-	-	-	-	-	-	-	-	-	-	-	-	-	-	-	-	-
gi|659095759|ref|XP_008448753.1|:162-426/1-265	-	-	-	-	-	-	-	-	-	-	-	-	-	-	-	-	-	-	-	-	-	-	-	R	Y	L	S	S	K	G	-	-	-	-	-	-	-	-	-	-	-	-	-	-	-	-	-	-	-
gi|645246750|ref|XP_008229499.1|:172-436/1-265	-	-	-	-	-	-	-	-	-	-	-	-	-	-	-	-	-	-	-	-	-	-	-	K	Y	L	S	H	K	G	-	-	-	-	-	-	-	-	-	-	-	-	-	-	-	-	-	-	-
gi|593785385|ref|XP_007155733.1|:164-426/1-263	-	-	-	-	-	-	-	-	-	-	-	-	-	-	-	-	-	-	-	-	-	-	-	K	Y	L	A	S	K	G	-	-	-	-	-	-	-	-	-	-	-	-	-	-	-	-	-	-	-
gi|527198155|gb|EPS66407.1|:153-417/1-265	-	-	-	-	-	-	-	-	-	-	-	-	-	-	-	-	-	-	-	-	-	-	-	K	Y	L	L	A	K	G	-	-	-	-	-	-	-	-	-	-	-	-	-	-	-	-	-	-	-
gi|697127248|ref|XP_009617663.1|:159-423/1-265	-	-	-	-	-	-	-	-	-	-	-	-	-	-	-	-	-	-	-	-	-	-	-	K	Y	L	S	L	K	R	-	-	-	-	-	-	-	-	-	-	-	-	-	-	-	-	-	-	-
gi|568846425|ref|XP_006477055.1|:166-430/1-265	-	-	-	-	-	-	-	-	-	-	-	-	-	-	-	-	-	-	-	-	-	-	-	K	Y	L	S	A	K	G	-	-	-	-	-	-	-	-	-	-	-	-	-	-	-	-	-	-	-
gi|698575453|ref|XP_009775943.1|:162-426/1-265	-	-	-	-	-	-	-	-	-	-	-	-	-	-	-	-	-	-	-	-	-	-	-	K	Y	L	S	L	K	R	-	-	-	-	-	-	-	-	-	-	-	-	-	-	-	-	-	-	-
gi|604305850|gb|EYU24931.1|:135-399/1-265	-	-	-	-	-	-	-	-	-	-	-	-	-	-	-	-	-	-	-	-	-	-	-	K	Y	L	S	A	K	G	-	-	-	-	-	-	-	-	-	-	-	-	-	-	-	-	-	-	-
gi|326496551|dbj|BAJ94737.1|:226-499/1-274	-	-	-	-	-	-	-	-	-	-	-	-	-	-	-	-	-	-	-	-	-	-	-	R	Y	L	V	L	K	G	-	-	-	-	-	-	-	-	-	-	-	-	-	-	-	-	-	-	-
gi|222629296|gb|EEE61428.1|:185-459/1-275	-	-	-	-	-	-	-	-	-	-	-	-	-	-	-	-	-	-	-	-	-	-	-	R	Y	L	V	L	K	G	-	-	-	-	-	-	-	-	-	-	-	-	-	-	-	-	-	-	-
gi|695020973|ref|XP_009397560.1|:143-407/1-265	-	-	-	-	-	-	-	-	-	-	-	-	-	-	-	-	-	-	-	-	-	-	-	H	Y	L	V	A	K	D	-	-	-	-	-	-	-	-	-	-	-	-	-	-	-	-	-	-	-
gi|38345945|emb|CAE04270.2|:186-459/1-274	-	-	-	-	-	-	-	-	-	-	-	-	-	-	-	-	-	-	-	-	-	-	-	R	Y	L	V	L	K	G	-	-	-	-	-	-	-	-	-	-	-	-	-	-	-	-	-	-	-
gi|147767385|emb|CAN62441.1|:225-489/1-265	-	-	-	-	-	-	-	-	-	-	-	-	-	-	-	-	-	-	-	-	-	-	-	K	Y	L	S	A	K	G	-	-	-	-	-	-	-	-	-	-	-	-	-	-	-	-	-	-	-
gi|218195303|gb|EEC77730.1|:186-459/1-274	-	-	-	-	-	-	-	-	-	-	-	-	-	-	-	-	-	-	-	-	-	-	-	R	Y	L	V	L	K	G	-	-	-	-	-	-	-	-	-	-	-	-	-	-	-	-	-	-	-
gi|224014945|ref|XP_002297134.1|:233-504/1-272	-	-	-	-	-	-	-	-	-	-	-	-	-	-	-	-	-	-	-	-	-	-	-	Q	Y	C	L	A	K	E	A	S	Y	E	G	-	-	-	-	-	-	-	-	-	-	-	-	-	-
gi|685956196|gb|KGB32408.1|:39-264/1-226	-	-	-	-	-	-	-	-	-	-	-	-	-	-	-	-	-	-	-	-	-	-	-	N	F	L	I	E	K	Q	-	-	-	-	-	-	-	-	-	-	-	-	-	-	-	-	-	-	-
gi|502152665|ref|XP_004509033.1|:166-428/1-263	-	-	-	-	-	-	-	-	-	-	-	-	-	-	-	-	-	-	-	-	-	-	-	K	L	L	A	S	K	G	-	-	-	-	-	-	-	-	-	-	-	-	-	-	-	-	-	-	-
gi|115459702|ref|NP_001053451.1|:242-516/1-275	-	-	-	-	-	-	-	-	-	-	-	-	-	-	-	-	-	-	-	-	-	-	-	R	Y	L	V	L	K	G	-	-	-	-	-	-	-	-	-	-	-	-	-	-	-	-	-	-	-
gi|298714370|emb|CBJ27427.1|:118-378/1-261	-	-	-	-	-	-	-	-	-	-	-	-	-	-	-	-	-	-	-	-	-	-	-	A	Y	L	V	S	K	G	-	-	-	-	-	-	-	-	-	-	-	-	-	-	-	-	-	-	-
gi|586759522|ref|XP_006854024.1|:166-430/1-265	-	-	-	-	-	-	-	-	-	-	-	-	-	-	-	-	-	-	-	-	-	-	-	Q	Y	L	V	H	L	G	-	-	-	-	-	-	-	-	-	-	-	-	-	-	-	-	-	-	-
gi|475565079|gb|EMT14694.1|:244-517/1-274	-	-	-	-	-	-	-	-	-	-	-	-	-	-	-	-	-	-	-	-	-	-	-	R	Y	L	V	L	K	G	-	-	-	-	-	-	-	-	-	-	-	-	-	-	-	-	-	-	-
gi|226529549|ref|NP_001150308.1|:199-472/1-274	-	-	-	-	-	-	-	-	-	-	-	-	-	-	-	-	-	-	-	-	-	-	-	R	Y	L	V	Q	K	G	-	-	-	-	-	-	-	-	-	-	-	-	-	-	-	-	-	-	-
gi|643740326|gb|KDP45985.1|:160-424/1-265	-	-	-	-	-	-	-	-	-	-	-	-	-	-	-	-	-	-	-	-	-	-	-	K	Y	L	A	R	K	G	-	-	-	-	-	-	-	-	-	-	-	-	-	-	-	-	-	-	-
gi|470128747|ref|XP_004300296.1|:170-434/1-265	-	-	-	-	-	-	-	-	-	-	-	-	-	-	-	-	-	-	-	-	-	-	-	R	Y	L	S	R	K	G	-	-	-	-	-	-	-	-	-	-	-	-	-	-	-	-	-	-	-
gi|670373449|ref|XP_008668060.1|:199-472/1-274	-	-	-	-	-	-	-	-	-	-	-	-	-	-	-	-	-	-	-	-	-	-	-	R	Y	L	V	Q	K	G	-	-	-	-	-	-	-	-	-	-	-	-	-	-	-	-	-	-	-
gi|567895296|ref|XP_006440136.1|:166-430/1-265	-	-	-	-	-	-	-	-	-	-	-	-	-	-	-	-	-	-	-	-	-	-	-	K	Y	L	S	A	K	G	-	-	-	-	-	-	-	-	-	-	-	-	-	-	-	-	-	-	-
gi|473933948|gb|EMS50095.1|:199-472/1-274	-	-	-	-	-	-	-	-	-	-	-	-	-	-	-	-	-	-	-	-	-	-	-	R	Y	L	V	L	K	G	-	-	-	-	-	-	-	-	-	-	-	-	-	-	-	-	-	-	-
gi|551678529|ref|XP_005842017.1|:10-279/1-270	-	-	-	-	-	-	-	-	-	-	-	-	-	-	-	-	-	-	-	-	-	-	-	Q	Y	L	L	K	K	Q	-	-	-	-	-	-	-	-	-	-	-	-	-	-	-	-	-	-	-
gi|156352510|ref|XP_001622792.1|:17-290/1-274	-	-	-	-	-	-	-	-	-	-	-	-	-	-	-	-	-	-	F	R	K	M	H	A	Y	L	L	A	S	A	S	R	L	S	L	-	-	-	-	-	-	-	-	-	-	-	-	-	-
gi|590676061|ref|XP_007039628.1|:172-436/1-265	-	-	-	-	-	-	-	-	-	-	-	-	-	-	-	-	-	-	-	-	-	-	-	K	Y	L	S	L	K	G	-	-	-	-	-	-	-	-	-	-	-	-	-	-	-	-	-	-	-
gi|727555005|ref|XP_010449667.1|:164-431/1-268	-	-	-	-	-	-	-	-	-	-	-	-	-	-	-	-	-	-	-	-	-	-	-	K	Y	L	V	I	K	D	-	-	-	-	-	-	-	-	-	-	-	-	-	-	-	-	-	-	-
gi|727516684|ref|XP_010434719.1|:162-429/1-268	-	-	-	-	-	-	-	-	-	-	-	-	-	-	-	-	-	-	-	-	-	-	-	K	Y	L	V	I	K	D	-	-	-	-	-	-	-	-	-	-	-	-	-	-	-	-	-	-	-
gi|685291774|ref|XP_009136827.1|:160-427/1-268	-	-	-	-	-	-	-	-	-	-	-	-	-	-	-	-	-	-	-	-	-	-	-	K	Y	L	V	L	K	D	-	-	-	-	-	-	-	-	-	-	-	-	-	-	-	-	-	-	-
gi|727516682|ref|XP_010434718.1|:165-432/1-268	-	-	-	-	-	-	-	-	-	-	-	-	-	-	-	-	-	-	-	-	-	-	-	K	Y	L	V	I	K	D	-	-	-	-	-	-	-	-	-	-	-	-	-	-	-	-	-	-	-
gi|674942827|emb|CDX90486.1|:160-427/1-268	-	-	-	-	-	-	-	-	-	-	-	-	-	-	-	-	-	-	-	-	-	-	-	K	Y	L	V	L	K	D	-	-	-	-	-	-	-	-	-	-	-	-	-	-	-	-	-	-	-
gi|573940383|ref|XP_006652596.1|:189-461/1-273	-	-	-	-	-	-	-	-	-	-	-	-	-	-	-	-	-	-	-	-	-	-	-	R	Y	L	V	L	K	G	-	-	-	-	-	-	-	-	-	-	-	-	-	-	-	-	-	-	-
gi|565450702|ref|XP_006285815.1|:170-434/1-265	-	-	-	-	-	-	-	-	-	-	-	-	-	-	-	-	-	-	-	-	-	-	-	K	Y	L	V	L	K	D	-	-	-	-	-	-	-	-	-	-	-	-	-	-	-	-	-	-	-
gi|595858824|ref|XP_007210826.1|:172-408/1-237	-	-	-	-	-	-	-	-	-	-	-	-	-	-	-	-	-	-	-	-	-	-	-	K	Y	L	S	R	K	G	-	-	-	-	-	-	-	-	-	-	-	-	-	-	-	-	-	-	-
gi|334186629|ref|NP_001190746.1|:170-437/1-268	-	-	-	-	-	-	-	-	-	-	-	-	-	-	-	-	-	-	-	-	-	-	-	R	Y	L	V	L	K	D	-	-	-	-	-	-	-	-	-	-	-	-	-	-	-	-	-	-	-
gi|238480782|ref|NP_193443.3|:167-434/1-268	-	-	-	-	-	-	-	-	-	-	-	-	-	-	-	-	-	-	-	-	-	-	-	R	Y	L	V	L	K	D	-	-	-	-	-	-	-	-	-	-	-	-	-	-	-	-	-	-	-
gi|567221280|ref|XP_006414269.1|:139-406/1-268	-	-	-	-	-	-	-	-	-	-	-	-	-	-	-	-	-	-	-	-	-	-	-	K	Y	L	V	L	K	D	-	-	-	-	-	-	-	-	-	-	-	-	-	-	-	-	-	-	-
gi|734314247|gb|KHN01650.1|:132-394/1-263	-	-	-	-	-	-	-	-	-	-	-	-	-	-	-	-	-	-	-	-	-	-	-	K	Y	L	A	S	K	Q	-	-	-	-	-	-	-	-	-	-	-	-	-	-	-	-	-	-	-
gi|567221282|ref|XP_006414270.1|:157-424/1-268	-	-	-	-	-	-	-	-	-	-	-	-	-	-	-	-	-	-	-	-	-	-	-	K	Y	L	V	L	K	D	-	-	-	-	-	-	-	-	-	-	-	-	-	-	-	-	-	-	-
gi|676483254|ref|XP_009062965.1|:93-343/1-251	-	-	-	-	-	-	-	-	-	-	-	-	-	-	-	-	-	-	M	Q	L	A	Y	S	Y	L	T	T	-	-	-	-	-	-	-	-	-	-	-	-	-	-	-	-	-	-	-	-	-
gi|720059358|ref|XP_010274551.1|:173-438/1-266	-	-	-	-	-	-	-	-	-	-	-	-	-	-	-	-	-	-	-	-	-	-	-	K	Y	L	S	S	K	G	-	-	-	-	-	-	-	-	-	-	-	-	-	-	-	-	-	-	-
gi|297800400|ref|XP_002868084.1|:180-447/1-268	-	-	-	-	-	-	-	-	-	-	-	-	-	-	-	-	-	-	-	-	-	-	-	K	Y	L	V	L	K	D	-	-	-	-	-	-	-	-	-	-	-	-	-	-	-	-	-	-	-
gi|727530043|ref|XP_010440055.1|:162-429/1-268	-	-	-	-	-	-	-	-	-	-	-	-	-	-	-	-	-	-	-	-	-	-	-	K	Y	L	V	I	K	D	-	-	-	-	-	-	-	-	-	-	-	-	-	-	-	-	-	-	-
gi|727530034|ref|XP_010440052.1|:165-432/1-268	-	-	-	-	-	-	-	-	-	-	-	-	-	-	-	-	-	-	-	-	-	-	-	K	Y	L	V	I	K	D	-	-	-	-	-	-	-	-	-	-	-	-	-	-	-	-	-	-	-
gi|727530037|ref|XP_010440053.1|:164-431/1-268	-	-	-	-	-	-	-	-	-	-	-	-	-	-	-	-	-	-	-	-	-	-	-	K	Y	L	V	I	K	D	-	-	-	-	-	-	-	-	-	-	-	-	-	-	-	-	-	-	-
gi|674252239|gb|KFK45004.1|:161-425/1-265	-	-	-	-	-	-	-	-	-	-	-	-	-	-	-	-	-	-	-	-	-	-	-	K	Y	L	V	I	K	D	-	-	-	-	-	-	-	-	-	-	-	-	-	-	-	-	-	-	-
gi|674923522|emb|CDY09642.1|:160-427/1-268	-	-	-	-	-	-	-	-	-	-	-	-	-	-	-	-	-	-	-	-	-	-	-	K	Y	L	V	I	K	D	-	-	-	-	-	-	-	-	-	-	-	-	-	-	-	-	-	-	-
gi|629106703|gb|KCW71849.1|:220-485/1-266	-	-	-	-	-	-	-	-	-	-	-	-	-	-	-	-	-	-	-	-	-	-	-	K	Y	L	S	S	K	G	-	-	-	-	-	-	-	-	-	-	-	-	-	-	-	-	-	-	-
gi|702335576|ref|XP_010055391.1|:182-447/1-266	-	-	-	-	-	-	-	-	-	-	-	-	-	-	-	-	-	-	-	-	-	-	-	K	Y	L	S	S	K	G	-	-	-	-	-	-	-	-	-	-	-	-	-	-	-	-	-	-	-
gi|695005317|ref|XP_009389105.1|:138-403/1-266	-	-	-	-	-	-	-	-	-	-	-	-	-	-	-	-	-	-	-	-	-	-	-	H	Y	L	V	S	K	E	-	-	-	-	-	-	-	-	-	-	-	-	-	-	-	-	-	-	-
gi|260814333|ref|XP_002601870.1|:129-402/1-274	-	-	-	-	-	-	-	-	-	-	-	-	-	-	-	-	-	-	I	I	K	L	H	E	F	L	A	Y	K	G	M	F	N	N	H	N	C	-	-	-	-	-	-	-	-	-	-	-	-
gi|255552942|ref|XP_002517514.1|:167-431/1-265	-	-	-	-	-	-	-	-	-	-	-	-	-	-	-	-	-	-	-	-	-	-	-	K	Y	L	A	S	R	A	-	-	-	-	-	-	-	-	-	-	-	-	-	-	-	-	-	-	-
gi|325180428|emb|CCA14833.1|:12-277/1-266	-	-	-	-	-	-	-	-	-	-	-	-	-	-	-	-	-	-	-	-	-	-	-	S	W	L	V	E	R	K	-	-	-	-	-	-	-	-	-	-	-	-	-	-	-	-	-	-	-
gi|674267193|emb|CDI97210.1|:11-279/1-269	-	-	-	-	-	-	-	-	-	-	-	-	-	-	-	-	-	-	-	S	F	H	T	Y	L	W	N	L	-	K	L	A	S	-	-	-	-	-	-	-	-	-	-	-	-	-	-	-	-
gi|634839977|ref|XP_007936093.1|:138-407/1-270	-	-	-	-	-	-	-	-	-	-	-	-	-	-	-	-	-	-	M	E	E	L	Y	D	F	L	H	H	Q	N	R	Y	S	T	E	-	-	-	-	-	-	-	-	-	-	-	-	-	-
gi|634839970|ref|XP_007936091.1|:140-409/1-270	-	-	-	-	-	-	-	-	-	-	-	-	-	-	-	-	-	-	M	E	E	L	Y	D	F	L	H	H	Q	N	R	Y	S	T	E	-	-	-	-	-	-	-	-	-	-	-	-	-	-
gi|634839973|ref|XP_007936092.1|:140-409/1-270	-	-	-	-	-	-	-	-	-	-	-	-	-	-	-	-	-	-	M	E	E	L	Y	D	F	L	H	H	Q	N	R	Y	S	T	E	-	-	-	-	-	-	-	-	-	-	-	-	-	-
gi|558215784|ref|XP_006134702.1|:85-359/1-275	-	-	-	-	-	-	-	-	-	-	-	-	-	-	-	-	-	-	M	K	T	L	Y	S	F	L	H	K	K	K	R	Y	S	T	Q	-	-	-	-	-	-	-	-	-	-	-	-	-	-
gi|703152878|ref|XP_010110536.1|:180-457/1-278	-	-	-	-	-	-	-	-	-	-	-	-	-	-	-	-	-	-	-	-	-	-	-	K	Y	L	S	S	K	G	-	-	-	-	-	-	-	-	-	-	-	-	-	-	-	-	-	-	-
gi|226468570|emb|CAX69962.1|:28-245/1-218	-	-	-	-	-	-	-	-	-	-	-	-	-	-	-	-	-	-	-	-	-	-	-	T	F	L	V	E	K	Q	-	-	-	-	-	-	-	-	-	-	-	-	-	-	-	-	-	-	-
gi|635365076|emb|CCI46544.1|:12-293/1-282	E	R	R	P	-	-	-	-	-	-	-	-	-	-	-	-	-	-	H	V	L	I	N	S	W	L	V	E	R	K	-	-	-	-	-	-	-	-	-	-	-	-	-	-	-	-	-	-	-
gi|552913772|gb|ERZ99055.1|:18-278/1-261	-	-	-	-	-	-	-	-	-	-	-	-	-	-	-	-	-	-	-	-	-	-	-	N	Y	L	K	A	K	N	-	-	-	-	-	-	-	-	-	-	-	-	-	-	-	-	-	-	-
gi|260797102|ref|XP_002593543.1|:70-328/1-259	-	-	-	-	-	-	-	-	-	-	-	-	-	-	-	-	-	-	M	A	K	L	H	D	F	L	R	W	K	G	-	-	-	-	-	-	-	-	-	-	-	-	-	-	-	-	-	-	-
gi|168027956|ref|XP_001766495.1|:27-293/1-267	-	-	-	-	-	-	-	-	-	-	-	-	-	-	-	-	-	-	-	-	-	-	-	R	Y	L	T	E	K	R	-	-	-	-	-	-	-	-	-	-	-	-	-	-	-	-	-	-	-
gi|558215782|ref|XP_006134701.1|:107-374/1-268	-	-	-	-	-	-	-	-	-	-	-	-	-	-	-	-	-	-	M	K	T	L	Y	S	F	L	H	K	K	K	R	Y	S	T	Q	-	-	-	-	-	-	-	-	-	-	-	-	-	-
gi|632989955|ref|XP_007883924.1|:113-335/1-223	-	-	-	-	-	-	-	-	-	-	-	-	-	-	-	-	-	-	M	E	E	L	Y	S	F	L	H	S	K	K	K	Y	K	T	V	-	-	-	-	-	-	-	-	-	-	-	-	-	-
gi|168017716|ref|XP_001761393.1|:26-293/1-268	-	-	-	-	-	-	-	-	-	-	-	-	-	-	-	-	-	-	-	-	-	-	-	R	Y	L	A	E	K	R	-	-	-	-	-	-	-	-	-	-	-	-	-	-	-	-	-	-	-
gi|488561248|ref|XP_004470472.1|:75-344/1-270	-	-	-	-	-	-	-	-	-	-	-	-	-	-	-	-	-	-	L	K	E	L	Y	G	F	L	H	R	Q	N	R	Y	S	S	E	-	-	-	-	-	-	-	-	-	-	-	-	-	-
gi|655829981|ref|XP_008257567.1|:100-367/1-268	-	-	-	-	-	-	-	-	-	-	-	-	-	-	-	-	-	-	M	R	E	L	S	S	F	L	L	Q	Q	N	R	Y	G	S	E	-	-	-	-	-	-	-	-	-	-	-	-	-	-
gi|743778703|ref|XP_010919818.1|:152-416/1-265	-	-	-	-	-	-	-	-	-	-	-	-	-	-	-	-	-	-	-	-	-	-	-	K	Y	L	V	Y	K	G	-	-	-	-	-	-	-	-	-	-	-	-	-	-	-	-	-	-	-
gi|514722908|ref|XP_004955110.1|:174-447/1-274	-	-	-	-	-	-	-	-	-	-	-	-	-	-	-	-	-	-	-	-	-	-	-	R	Y	L	V	L	K	E	-	-	-	-	-	-	-	-	-	-	-	-	-	-	-	-	-	-	-
gi|602664070|ref|XP_007437658.1|:76-344/1-269	-	-	-	-	-	-	-	-	-	-	-	-	-	-	-	-	-	-	M	K	E	L	Y	K	F	L	H	S	K	N	R	Y	D	T	E	-	-	-	-	-	-	-	-	-	-	-	-	-	-
gi|602664068|ref|XP_007437657.1|:84-352/1-269	-	-	-	-	-	-	-	-	-	-	-	-	-	-	-	-	-	-	M	K	E	L	Y	K	F	L	H	S	K	N	R	Y	D	T	E	-	-	-	-	-	-	-	-	-	-	-	-	-	-
gi|697420988|gb|KGL81996.1|:49-325/1-277	-	-	-	-	-	-	-	-	-	-	-	-	-	-	-	-	-	-	M	K	K	L	F	T	F	L	H	K	K	N	R	Y	D	S	E	-	-	-	-	-	-	-	-	-	-	-	-	-	-
gi|694843378|ref|XP_009462551.1|:76-354/1-279	-	-	-	-	-	-	-	-	-	-	-	-	-	-	-	-	-	-	M	K	K	L	F	A	F	L	H	K	K	N	R	Y	S	S	E	-	-	-	-	-	-	-	-	-	-	-	-	-	-
gi|560961021|ref|XP_006202955.1|:77-344/1-268	-	-	-	-	-	-	-	-	-	-	-	-	-	-	-	-	-	-	M	K	E	L	Y	A	F	L	H	Q	Q	N	R	Y	S	S	E	-	-	-	-	-	-	-	-	-	-	-	-	-	-
gi|678214568|gb|KFV81547.1|:58-325/1-268	-	-	-	-	-	-	-	-	-	-	-	-	-	-	-	-	-	-	M	K	K	L	F	T	F	L	H	K	K	N	R	Y	S	S	E	-	-	-	-	-	-	-	-	-	-	-	-	-	-
gi|302762402|ref|XP_002964623.1|:43-304/1-262	-	-	-	-	-	-	-	-	-	-	-	-	-	-	-	-	-	-	-	-	-	-	-	K	Y	L	V	A	S	R	A	-	-	-	-	-	-	-	-	-	-	-	-	-	-	-	-	-	-
gi|719772819|ref|XP_010219802.1|:69-345/1-277	-	-	-	-	-	-	-	-	-	-	-	-	-	-	-	-	-	-	M	K	K	L	F	T	F	L	H	K	K	N	R	Y	D	S	E	-	-	-	-	-	-	-	-	-	-	-	-	-	-
gi|731332431|ref|XP_010677202.1|:43-299/1-257	-	-	-	-	-	-	-	-	-	-	-	-	-	-	-	-	-	-	-	-	-	-	-	A	Y	L	S	C	S	S	-	-	-	-	-	-	-	-	-	-	-	-	-	-	-	-	-	-	-
gi|674564788|emb|CDS21106.1|:11-279/1-269	-	-	-	-	-	-	-	-	-	-	-	-	-	-	-	-	-	-	-	S	F	H	T	Y	L	W	N	L	-	K	L	A	S	-	-	-	-	-	-	-	-	-	-	-	-	-	-	-	-
gi|594071319|ref|XP_006059521.1|:77-344/1-268	-	-	-	-	-	-	-	-	-	-	-	-	-	-	-	-	-	-	M	K	E	L	Y	G	F	L	H	Q	Q	N	R	Y	S	S	E	-	-	-	-	-	-	-	-	-	-	-	-	-	-
gi|697847877|ref|XP_009644310.1|:101-370/1-270	-	-	-	-	-	-	-	-	-	-	-	-	-	-	-	-	-	-	M	K	K	L	F	T	F	L	H	R	K	N	R	Y	G	S	E	-	-	-	-	-	-	-	-	-	-	-	-	-	-
gi|637330855|ref|XP_003224518.2|:128-401/1-274	-	-	-	-	-	-	-	-	-	-	-	-	-	-	-	-	-	-	M	K	E	L	Y	R	F	L	H	G	K	N	R	Y	E	T	E	-	-	-	-	-	-	-	-	-	-	-	-	-	-
gi|560961019|ref|XP_006202954.1|:99-366/1-268	-	-	-	-	-	-	-	-	-	-	-	-	-	-	-	-	-	-	M	K	E	L	Y	A	F	L	H	Q	Q	N	R	Y	S	S	E	-	-	-	-	-	-	-	-	-	-	-	-	-	-
gi|260814331|ref|XP_002601869.1|:59-327/1-269	-	-	-	-	-	-	-	-	-	-	-	-	-	-	-	-	-	-	I	I	K	L	H	E	F	L	A	N	K	G	-	-	-	-	-	-	-	-	-	-	-	-	-	-	-	-	-	-	-
gi|672142027|ref|XP_008794865.1|:152-416/1-265	-	-	-	-	-	-	-	-	-	-	-	-	-	-	-	-	-	-	-	-	-	-	-	K	Y	L	V	Y	K	D	-	-	-	-	-	-	-	-	-	-	-	-	-	-	-	-	-	-	-
gi|697484421|ref|XP_009673660.1|:89-356/1-268	-	-	-	-	-	-	-	-	-	-	-	-	-	-	-	-	-	-	M	K	K	L	F	T	F	L	H	K	K	N	R	Y	S	S	E	-	-	-	-	-	-	-	-	-	-	-	-	-	-
gi|594071315|ref|XP_006059519.1|:101-368/1-268	-	-	-	-	-	-	-	-	-	-	-	-	-	-	-	-	-	-	M	K	E	L	Y	G	F	L	H	Q	Q	N	R	Y	S	S	E	-	-	-	-	-	-	-	-	-	-	-	-	-	-
gi|594071317|ref|XP_006059520.1|:99-366/1-268	-	-	-	-	-	-	-	-	-	-	-	-	-	-	-	-	-	-	M	K	E	L	Y	G	F	L	H	Q	Q	N	R	Y	S	S	E	-	-	-	-	-	-	-	-	-	-	-	-	-	-
gi|395841578|ref|XP_003793611.1|:78-345/1-268	-	-	-	-	-	-	-	-	-	-	-	-	-	-	-	-	-	-	M	K	E	L	Y	S	F	L	H	H	Q	N	R	Y	S	S	E	-	-	-	-	-	-	-	-	-	-	-	-	-	-
gi|669274121|ref|XP_008629179.1|:76-343/1-268	-	-	-	-	-	-	-	-	-	-	-	-	-	-	-	-	-	-	M	K	K	L	F	T	F	L	R	G	K	N	R	Y	G	S	E	-	-	-	-	-	-	-	-	-	-	-	-	-	-
gi|560961017|ref|XP_006202953.1|:140-407/1-268	-	-	-	-	-	-	-	-	-	-	-	-	-	-	-	-	-	-	M	K	E	L	Y	A	F	L	H	Q	Q	N	R	Y	S	S	E	-	-	-	-	-	-	-	-	-	-	-	-	-	-
gi|395841576|ref|XP_003793610.1|:102-369/1-268	-	-	-	-	-	-	-	-	-	-	-	-	-	-	-	-	-	-	M	K	E	L	Y	S	F	L	H	H	Q	N	R	Y	S	S	E	-	-	-	-	-	-	-	-	-	-	-	-	-	-
gi|395541074|ref|XP_003772473.1|:132-407/1-276	-	-	-	-	-	-	-	-	-	-	-	-	-	-	-	-	-	-	M	K	E	L	Y	G	F	L	H	Q	K	N	R	Y	S	S	K	-	-	-	-	-	-	-	-	-	-	-	-	-	-
gi|156389734|ref|XP_001635145.1|:3-254/1-252	-	-	-	-	-	-	-	-	-	-	-	-	-	-	-	-	-	-	-	-	-	T	H	N	Y	L	V	H	E	R	L	V	P	-	-	-	-	-	-	-	-	-	-	-	-	-	-	-	-
gi|696967707|ref|XP_009554472.1|:72-341/1-270	-	-	-	-	-	-	-	-	-	-	-	-	-	-	-	-	-	-	M	K	K	L	F	A	F	L	Y	K	K	N	R	Y	G	S	E	-	-	-	-	-	-	-	-	-	-	-	-	-	-
gi|529426626|ref|XP_005233144.1|:66-335/1-270	-	-	-	-	-	-	-	-	-	-	-	-	-	-	-	-	-	-	M	K	K	L	F	T	F	L	H	E	K	N	R	Y	G	S	K	-	-	-	-	-	-	-	-	-	-	-	-	-	-
gi|594071313|ref|XP_006059518.1|:140-407/1-268	-	-	-	-	-	-	-	-	-	-	-	-	-	-	-	-	-	-	M	K	E	L	Y	G	F	L	H	Q	Q	N	R	Y	S	S	E	-	-	-	-	-	-	-	-	-	-	-	-	-	-
gi|594071311|ref|XP_006059517.1|:142-409/1-268	-	-	-	-	-	-	-	-	-	-	-	-	-	-	-	-	-	-	M	K	E	L	Y	G	F	L	H	Q	Q	N	R	Y	S	S	E	-	-	-	-	-	-	-	-	-	-	-	-	-	-
gi|697014027|ref|XP_009582110.1|:76-345/1-270	-	-	-	-	-	-	-	-	-	-	-	-	-	-	-	-	-	-	M	K	K	L	F	T	F	L	H	K	K	N	R	Y	D	S	E	-	-	-	-	-	-	-	-	-	-	-	-	-	-
gi|676245111|gb|KFO08983.1|:56-323/1-268	-	-	-	-	-	-	-	-	-	-	-	-	-	-	-	-	-	-	M	K	K	L	F	A	F	L	H	K	K	N	R	Y	G	S	E	-	-	-	-	-	-	-	-	-	-	-	-	-	-
gi|548465532|ref|XP_005680096.1|:77-344/1-268	-	-	-	-	-	-	-	-	-	-	-	-	-	-	-	-	-	-	M	K	E	L	Y	G	F	L	H	Q	Q	N	R	Y	S	S	E	-	-	-	-	-	-	-	-	-	-	-	-	-	-
gi|395841580|ref|XP_003793612.1|:143-410/1-268	-	-	-	-	-	-	-	-	-	-	-	-	-	-	-	-	-	-	M	K	E	L	Y	S	F	L	H	H	Q	N	R	Y	S	S	E	-	-	-	-	-	-	-	-	-	-	-	-	-	-
gi|733932401|ref|XP_010726724.1|:89-358/1-270	-	-	-	-	-	-	-	-	-	-	-	-	-	-	-	-	-	-	M	K	K	L	F	A	F	L	H	K	K	N	R	Y	G	S	E	-	-	-	-	-	-	-	-	-	-	-	-	-	-
gi|224099195|ref|XP_002192417.1|:2-240/1-239	-	-	-	-	-	-	-	-	-	-	-	-	-	-	-	-	-	-	M	K	K	L	F	V	F	L	Q	G	K	N	R	Y	S	S	E	-	-	-	-	-	-	-	-	-	-	-	-	-	-
gi|556771837|ref|XP_005981091.1|:77-344/1-268	-	-	-	-	-	-	-	-	-	-	-	-	-	-	-	-	-	-	M	K	E	L	Y	G	F	L	H	Q	Q	N	R	Y	S	S	E	-	-	-	-	-	-	-	-	-	-	-	-	-	-
gi|723547096|ref|XP_010296824.1|:73-340/1-268	-	-	-	-	-	-	-	-	-	-	-	-	-	-	-	-	-	-	M	K	K	L	F	A	F	L	H	K	K	N	R	Y	G	S	E	-	-	-	-	-	-	-	-	-	-	-	-	-	-
gi|704197982|ref|XP_010141221.1|:11-280/1-270	-	-	-	-	-	-	-	-	-	-	-	-	-	-	-	-	-	-	M	K	K	L	F	A	F	L	H	Q	K	N	R	Y	S	S	E	-	-	-	-	-	-	-	-	-	-	-	-	-	-
gi|560928442|ref|XP_006190379.1|:77-344/1-268	-	-	-	-	-	-	-	-	-	-	-	-	-	-	-	-	-	-	M	K	E	L	Y	G	F	L	H	Q	Q	N	R	Y	S	S	E	-	-	-	-	-	-	-	-	-	-	-	-	-	-
gi|729737378|ref|XP_010564804.1|:73-342/1-270	-	-	-	-	-	-	-	-	-	-	-	-	-	-	-	-	-	-	M	K	K	L	F	A	F	L	H	K	K	N	R	Y	G	S	E	-	-	-	-	-	-	-	-	-	-	-	-	-	-
gi|548465530|ref|XP_005680095.1|:99-366/1-268	-	-	-	-	-	-	-	-	-	-	-	-	-	-	-	-	-	-	M	K	E	L	Y	G	F	L	H	Q	Q	N	R	Y	S	S	E	-	-	-	-	-	-	-	-	-	-	-	-	-	-
gi|548465528|ref|XP_005680094.1|:101-368/1-268	-	-	-	-	-	-	-	-	-	-	-	-	-	-	-	-	-	-	M	K	E	L	Y	G	F	L	H	Q	Q	N	R	Y	S	S	E	-	-	-	-	-	-	-	-	-	-	-	-	-	-
gi|483510678|gb|EOA99823.1|:65-294/1-230	-	-	-	-	-	-	-	-	-	-	-	-	-	-	-	-	-	-	M	K	K	L	F	A	F	L	H	Q	K	N	R	Y	G	S	E	-	-	-	-	-	-	-	-	-	-	-	-	-	-
gi|504177545|ref|XP_004597931.1|:78-345/1-268	-	-	-	-	-	-	-	-	-	-	-	-	-	-	-	-	-	-	M	R	E	L	C	D	F	L	L	Q	Q	N	R	Y	D	S	E	-	-	-	-	-	-	-	-	-	-	-	-	-	-
gi|426224609|ref|XP_004006461.1|:77-344/1-268	-	-	-	-	-	-	-	-	-	-	-	-	-	-	-	-	-	-	M	K	E	L	Y	G	F	L	H	Q	Q	N	R	Y	S	S	E	-	-	-	-	-	-	-	-	-	-	-	-	-	-
gi|556771835|ref|XP_005981090.1|:99-366/1-268	-	-	-	-	-	-	-	-	-	-	-	-	-	-	-	-	-	-	M	K	E	L	Y	G	F	L	H	Q	Q	N	R	Y	S	S	E	-	-	-	-	-	-	-	-	-	-	-	-	-	-
gi|555987325|ref|XP_005905515.1|:77-344/1-268	-	-	-	-	-	-	-	-	-	-	-	-	-	-	-	-	-	-	M	K	E	L	Y	G	F	L	H	Q	Q	N	R	Y	S	S	E	-	-	-	-	-	-	-	-	-	-	-	-	-	-
gi|560928440|ref|XP_006190378.1|:99-366/1-268	-	-	-	-	-	-	-	-	-	-	-	-	-	-	-	-	-	-	M	K	E	L	Y	G	F	L	H	Q	Q	N	R	Y	S	S	E	-	-	-	-	-	-	-	-	-	-	-	-	-	-
gi|507978758|ref|XP_004693236.1|:77-344/1-268	-	-	-	-	-	-	-	-	-	-	-	-	-	-	-	-	-	-	M	K	E	L	Y	S	F	L	H	H	Q	N	R	Y	S	S	E	-	-	-	-	-	-	-	-	-	-	-	-	-	-
gi|554566315|ref|XP_005877456.1|:77-344/1-268	-	-	-	-	-	-	-	-	-	-	-	-	-	-	-	-	-	-	M	K	E	L	Y	S	F	L	H	H	Q	N	R	Y	S	S	E	-	-	-	-	-	-	-	-	-	-	-	-	-	-
gi|697454263|gb|KGL91830.1|:47-325/1-279	-	-	-	-	-	-	-	-	-	-	-	-	-	-	-	-	-	-	M	K	K	L	F	A	F	L	H	K	K	N	R	Y	S	S	E	-	-	-	-	-	-	-	-	-	-	-	-	-	-
gi|675625535|ref|XP_008941052.1|:72-310/1-239	-	-	-	-	-	-	-	-	-	-	-	-	-	-	-	-	-	-	M	K	K	L	L	A	F	L	H	K	K	N	R	Y	G	S	Q	-	-	-	-	-	-	-	-	-	-	-	-	-	-
gi|677437378|gb|KFQ35470.1|:47-325/1-279	-	-	-	-	-	-	-	-	-	-	-	-	-	-	-	-	-	-	M	K	K	L	F	A	F	L	H	K	K	N	R	Y	G	S	E	-	-	-	-	-	-	-	-	-	-	-	-	-	-
gi|548465524|ref|XP_005680092.1|:142-409/1-268	-	-	-	-	-	-	-	-	-	-	-	-	-	-	-	-	-	-	M	K	E	L	Y	G	F	L	H	Q	Q	N	R	Y	S	S	E	-	-	-	-	-	-	-	-	-	-	-	-	-	-
gi|426224613|ref|XP_004006463.1|:99-366/1-268	-	-	-	-	-	-	-	-	-	-	-	-	-	-	-	-	-	-	M	K	E	L	Y	G	F	L	H	Q	Q	N	R	Y	S	S	E	-	-	-	-	-	-	-	-	-	-	-	-	-	-
gi|555987323|ref|XP_005905514.1|:99-366/1-268	-	-	-	-	-	-	-	-	-	-	-	-	-	-	-	-	-	-	M	K	E	L	Y	G	F	L	H	Q	Q	N	R	Y	S	S	E	-	-	-	-	-	-	-	-	-	-	-	-	-	-
gi|640792039|ref|XP_008051929.1|:78-345/1-268	-	-	-	-	-	-	-	-	-	-	-	-	-	-	-	-	-	-	M	K	E	L	Y	S	F	L	H	H	Q	N	R	Y	A	S	E	-	-	-	-	-	-	-	-	-	-	-	-	-	-
gi|675309007|gb|KFM04269.1|:56-325/1-270	-	-	-	-	-	-	-	-	-	-	-	-	-	-	-	-	-	-	M	K	K	L	F	A	F	L	H	K	K	N	R	Y	G	S	E	-	-	-	-	-	-	-	-	-	-	-	-	-	-
gi|724952747|ref|XP_010352431.1|:141-408/1-268	-	-	-	-	-	-	-	-	-	-	-	-	-	-	-	-	-	-	M	K	E	L	Y	S	F	L	H	H	Q	N	R	Y	G	S	E	-	-	-	-	-	-	-	-	-	-	-	-	-	-
gi|507978756|ref|XP_004693235.1|:101-368/1-268	-	-	-	-	-	-	-	-	-	-	-	-	-	-	-	-	-	-	M	K	E	L	Y	S	F	L	H	H	Q	N	R	Y	S	S	E	-	-	-	-	-	-	-	-	-	-	-	-	-	-
gi|560928438|ref|XP_006190377.1|:140-407/1-268	-	-	-	-	-	-	-	-	-	-	-	-	-	-	-	-	-	-	M	K	E	L	Y	G	F	L	H	Q	Q	N	R	Y	S	S	E	-	-	-	-	-	-	-	-	-	-	-	-	-	-
gi|556771831|ref|XP_005981088.1|:142-409/1-268	-	-	-	-	-	-	-	-	-	-	-	-	-	-	-	-	-	-	M	K	E	L	Y	G	F	L	H	Q	Q	N	R	Y	S	S	E	-	-	-	-	-	-	-	-	-	-	-	-	-	-
gi|528949047|ref|XP_005206443.1|:101-368/1-268	-	-	-	-	-	-	-	-	-	-	-	-	-	-	-	-	-	-	M	K	E	L	Y	G	F	L	H	Q	Q	N	R	Y	S	S	E	-	-	-	-	-	-	-	-	-	-	-	-	-	-
gi|548465526|ref|XP_005680093.1|:140-407/1-268	-	-	-	-	-	-	-	-	-	-	-	-	-	-	-	-	-	-	M	K	E	L	Y	G	F	L	H	Q	Q	N	R	Y	S	S	E	-	-	-	-	-	-	-	-	-	-	-	-	-	-
gi|221115031|ref|XP_002165765.1|:47-296/1-250	-	-	-	-	-	-	-	-	-	-	-	-	-	-	-	-	-	-	-	-	-	-	-	K	F	L	K	L	K	G	-	-	-	-	-	-	-	-	-	-	-	-	-	-	-	-	-	-	-
gi|743736337|ref|XP_010962492.1|:142-409/1-268	-	-	-	-	-	-	-	-	-	-	-	-	-	-	-	-	-	-	M	K	E	L	Y	G	F	L	H	Q	Q	N	R	Y	S	S	E	-	-	-	-	-	-	-	-	-	-	-	-	-	-
gi|554566313|ref|XP_005877455.1|:99-366/1-268	-	-	-	-	-	-	-	-	-	-	-	-	-	-	-	-	-	-	M	K	E	L	Y	S	F	L	H	H	Q	N	R	Y	S	S	E	-	-	-	-	-	-	-	-	-	-	-	-	-	-
gi|704313933|ref|XP_010166862.1|:67-343/1-277	-	-	-	-	-	-	-	-	-	-	-	-	-	-	-	-	-	-	M	K	K	L	F	A	F	L	H	K	K	N	R	Y	G	S	E	-	-	-	-	-	-	-	-	-	-	-	-	-	-
gi|562882139|ref|XP_006168635.1|:119-386/1-268	-	-	-	-	-	-	-	-	-	-	-	-	-	-	-	-	-	-	M	K	E	L	Y	S	F	L	H	H	Q	N	R	Y	S	S	E	-	-	-	-	-	-	-	-	-	-	-	-	-	-
gi|556771833|ref|XP_005981089.1|:140-407/1-268	-	-	-	-	-	-	-	-	-	-	-	-	-	-	-	-	-	-	M	K	E	L	Y	G	F	L	H	Q	Q	N	R	Y	S	S	E	-	-	-	-	-	-	-	-	-	-	-	-	-	-
gi|640792037|ref|XP_008051928.1|:100-367/1-268	-	-	-	-	-	-	-	-	-	-	-	-	-	-	-	-	-	-	M	K	E	L	Y	S	F	L	H	H	Q	N	R	Y	A	S	E	-	-	-	-	-	-	-	-	-	-	-	-	-	-
gi|507978754|ref|XP_004693234.1|:142-409/1-268	-	-	-	-	-	-	-	-	-	-	-	-	-	-	-	-	-	-	M	K	E	L	Y	S	F	L	H	H	Q	N	R	Y	S	S	E	-	-	-	-	-	-	-	-	-	-	-	-	-	-
gi|302815677|ref|XP_002989519.1|:115-376/1-262	-	-	-	-	-	-	-	-	-	-	-	-	-	-	-	-	-	-	-	-	-	-	-	K	Y	L	V	A	S	R	A	-	-	-	-	-	-	-	-	-	-	-	-	-	-	-	-	-	-
gi|686593467|ref|XP_009272682.1|:79-348/1-270	-	-	-	-	-	-	-	-	-	-	-	-	-	-	-	-	-	-	M	K	K	L	F	A	F	L	H	K	K	N	R	Y	G	S	E	-	-	-	-	-	-	-	-	-	-	-	-	-	-
gi|505830393|ref|XP_004610493.1|:77-344/1-268	-	-	-	-	-	-	-	-	-	-	-	-	-	-	-	-	-	-	M	Q	E	L	Y	G	F	L	H	R	K	N	R	Y	N	S	E	-	-	-	-	-	-	-	-	-	-	-	-	-	-
gi|555987321|ref|XP_005905513.1|:140-407/1-268	-	-	-	-	-	-	-	-	-	-	-	-	-	-	-	-	-	-	M	K	E	L	Y	G	F	L	H	Q	Q	N	R	Y	S	S	E	-	-	-	-	-	-	-	-	-	-	-	-	-	-
gi|156120827|ref|NP_001095560.1|:142-409/1-268	-	-	-	-	-	-	-	-	-	-	-	-	-	-	-	-	-	-	M	K	E	L	Y	G	F	L	H	Q	Q	N	R	Y	S	S	E	-	-	-	-	-	-	-	-	-	-	-	-	-	-
gi|591291253|ref|XP_007072998.1|:141-408/1-268	-	-	-	-	-	-	-	-	-	-	-	-	-	-	-	-	-	-	M	K	E	L	Y	A	F	L	H	H	Q	N	R	Y	S	S	E	-	-	-	-	-	-	-	-	-	-	-	-	-	-
gi|699656512|ref|XP_009881514.1|:67-345/1-279	-	-	-	-	-	-	-	-	-	-	-	-	-	-	-	-	-	-	M	K	K	L	F	A	F	L	H	K	K	N	R	Y	S	S	E	-	-	-	-	-	-	-	-	-	-	-	-	-	-
gi|514754534|ref|XP_005021627.1|:118-347/1-230	-	-	-	-	-	-	-	-	-	-	-	-	-	-	-	-	-	-	M	K	K	L	F	A	F	L	H	Q	K	N	R	Y	G	S	E	-	-	-	-	-	-	-	-	-	-	-	-	-	-
gi|426224611|ref|XP_004006462.1|:140-407/1-268	-	-	-	-	-	-	-	-	-	-	-	-	-	-	-	-	-	-	M	K	E	L	Y	G	F	L	H	Q	Q	N	R	Y	S	S	E	-	-	-	-	-	-	-	-	-	-	-	-	-	-
gi|640792035|ref|XP_008051927.1|:141-408/1-268	-	-	-	-	-	-	-	-	-	-	-	-	-	-	-	-	-	-	M	K	E	L	Y	S	F	L	H	H	Q	N	R	Y	A	S	E	-	-	-	-	-	-	-	-	-	-	-	-	-	-
gi|744616234|ref|XP_010995775.1|:142-409/1-268	-	-	-	-	-	-	-	-	-	-	-	-	-	-	-	-	-	-	M	K	E	L	Y	G	F	L	H	Q	Q	N	R	Y	S	L	E	-	-	-	-	-	-	-	-	-	-	-	-	-	-
gi|742108447|ref|XP_010835853.1|:146-413/1-268	-	-	-	-	-	-	-	-	-	-	-	-	-	-	-	-	-	-	M	K	E	L	Y	G	F	L	H	Q	Q	N	R	Y	S	S	E	-	-	-	-	-	-	-	-	-	-	-	-	-	-
gi|554566311|ref|XP_005877454.1|:140-407/1-268	-	-	-	-	-	-	-	-	-	-	-	-	-	-	-	-	-	-	M	K	E	L	Y	S	F	L	H	H	Q	N	R	Y	S	S	E	-	-	-	-	-	-	-	-	-	-	-	-	-	-
gi|704560474|ref|XP_010182563.1|:96-374/1-279	-	-	-	-	-	-	-	-	-	-	-	-	-	-	-	-	-	-	M	K	K	L	F	A	F	L	H	K	K	N	R	Y	G	S	E	-	-	-	-	-	-	-	-	-	-	-	-	-	-
gi|557324722|ref|XP_006035389.1|:104-371/1-268	-	-	-	-	-	-	-	-	-	-	-	-	-	-	-	-	-	-	M	K	E	L	Y	G	F	L	H	Q	K	G	R	Y	G	S	E	-	-	-	-	-	-	-	-	-	-	-	-	-	-
gi|635064870|ref|XP_008001199.1|:141-408/1-268	-	-	-	-	-	-	-	-	-	-	-	-	-	-	-	-	-	-	M	K	E	L	Y	S	F	L	H	H	Q	N	R	Y	G	S	E	-	-	-	-	-	-	-	-	-	-	-	-	-	-
gi|478509421|ref|XP_004428988.1|:142-409/1-268	-	-	-	-	-	-	-	-	-	-	-	-	-	-	-	-	-	-	M	K	E	L	Y	G	F	L	R	D	Q	N	R	Y	S	S	E	-	-	-	-	-	-	-	-	-	-	-	-	-	-
gi|557324724|ref|XP_006035390.1|:89-356/1-268	-	-	-	-	-	-	-	-	-	-	-	-	-	-	-	-	-	-	M	K	E	L	Y	G	F	L	H	Q	K	G	R	Y	G	S	E	-	-	-	-	-	-	-	-	-	-	-	-	-	-
gi|449282826|gb|EMC89592.1|:12-241/1-230	-	-	-	-	-	-	-	-	-	-	-	-	-	-	-	-	-	-	M	K	K	L	F	A	F	L	H	E	K	N	R	Y	G	S	E	-	-	-	-	-	-	-	-	-	-	-	-	-	-
gi|677471471|gb|KFQ60885.1|:47-325/1-279	-	-	-	-	-	-	-	-	-	-	-	-	-	-	-	-	-	-	M	K	K	L	F	A	F	L	H	K	K	N	R	Y	G	S	Q	-	-	-	-	-	-	-	-	-	-	-	-	-	-
gi|576692617|gb|EUB56257.1|:84-352/1-269	-	-	-	-	-	-	-	-	-	-	-	-	-	-	-	-	-	-	-	S	F	H	T	Y	L	W	N	L	-	K	L	A	S	-	-	-	-	-	-	-	-	-	-	-	-	-	-	-	-
gi|543748614|ref|XP_005515045.1|:72-341/1-270	-	-	-	-	-	-	-	-	-	-	-	-	-	-	-	-	-	-	M	K	K	L	F	A	F	L	H	E	K	N	R	Y	G	S	E	-	-	-	-	-	-	-	-	-	-	-	-	-	-
gi|551589245|ref|XP_005779183.1|:11-279/1-269	-	-	-	-	-	-	-	-	-	-	-	-	-	-	-	-	-	-	-	-	-	-	-	A	Y	L	T	A	K	E	-	-	-	-	-	-	-	-	-	-	-	-	-	-	-	-	-	-	-
gi|617563531|ref|XP_007516283.1|:77-344/1-268	-	-	-	-	-	-	-	-	-	-	-	-	-	-	-	-	-	-	M	K	E	L	Y	R	F	L	H	Q	Q	N	R	Y	T	S	E	-	-	-	-	-	-	-	-	-	-	-	-	-	-
gi|698394500|ref|XP_009807168.1|:72-341/1-270	-	-	-	-	-	-	-	-	-	-	-	-	-	-	-	-	-	-	M	K	K	L	F	V	F	L	H	K	K	N	R	Y	G	S	E	-	-	-	-	-	-	-	-	-	-	-	-	-	-
gi|584070497|ref|XP_006755574.1|:77-344/1-268	-	-	-	-	-	-	-	-	-	-	-	-	-	-	-	-	-	-	M	K	E	L	Y	S	F	L	H	H	Q	N	R	Y	S	S	E	-	-	-	-	-	-	-	-	-	-	-	-	-	-
gi|543379390|ref|XP_005532892.1|:83-348/1-266	-	-	-	-	-	-	-	-	-	-	-	-	-	-	-	-	-	-	M	K	K	L	F	V	F	L	Q	G	K	N	R	Y	G	S	E	-	-	-	-	-	-	-	-	-	-	-	-	-	-
gi|528757315|gb|EPY76974.1|:220-487/1-268	-	-	-	-	-	-	-	-	-	-	-	-	-	-	-	-	-	-	M	K	E	L	Y	G	F	L	H	Q	Q	N	R	Y	S	S	E	-	-	-	-	-	-	-	-	-	-	-	-	-	-
gi|617563527|ref|XP_007516282.1|:97-364/1-268	-	-	-	-	-	-	-	-	-	-	-	-	-	-	-	-	-	-	M	K	E	L	Y	R	F	L	H	Q	Q	N	R	Y	T	S	E	-	-	-	-	-	-	-	-	-	-	-	-	-	-
gi|694646043|ref|XP_009480434.1|:76-354/1-279	-	-	-	-	-	-	-	-	-	-	-	-	-	-	-	-	-	-	M	K	K	L	F	A	F	L	H	K	K	N	R	Y	G	S	Q	-	-	-	-	-	-	-	-	-	-	-	-	-	-
gi|545219793|ref|XP_005611167.1|:77-344/1-268	-	-	-	-	-	-	-	-	-	-	-	-	-	-	-	-	-	-	M	K	E	L	Y	S	F	L	R	D	Q	N	R	Y	S	S	E	-	-	-	-	-	-	-	-	-	-	-	-	-	-
gi|544469436|ref|XP_005570718.1|:94-361/1-268	-	-	-	-	-	-	-	-	-	-	-	-	-	-	-	-	-	-	M	K	E	L	Y	S	F	L	H	H	Q	N	R	Y	G	S	E	-	-	-	-	-	-	-	-	-	-	-	-	-	-
gi|670386449|ref|XP_008673942.1|:41-298/1-258	-	-	-	-	-	-	-	-	-	-	-	-	-	-	-	-	-	-	-	-	-	-	-	R	Y	L	V	Q	K	G	-	-	-	-	-	-	-	-	-	-	-	-	-	-	-	-	-	-	-
gi|586469582|ref|XP_006865392.1|:142-409/1-268	-	-	-	-	-	-	-	-	-	-	-	-	-	-	-	-	-	-	M	Q	E	L	Y	S	F	L	H	Q	Q	N	R	Y	S	S	E	-	-	-	-	-	-	-	-	-	-	-	-	-	-
gi|471405405|ref|XP_004384607.1|:77-344/1-268	-	-	-	-	-	-	-	-	-	-	-	-	-	-	-	-	-	-	M	K	E	L	Y	G	F	L	H	Y	H	N	R	Y	S	S	E	-	-	-	-	-	-	-	-	-	-	-	-	-	-
gi|530652174|ref|XP_005312419.1|:127-401/1-275	-	-	-	-	-	-	-	-	-	-	-	-	-	-	-	-	-	-	M	K	Q	L	Y	S	F	L	H	K	K	K	R	Y	S	T	Q	-	-	-	-	-	-	-	-	-	-	-	-	-	-
gi|543377825|ref|XP_005532116.1|:48-311/1-264	-	-	-	-	-	-	-	-	-	-	-	-	-	-	-	-	-	-	L	A	L	L	E	R	F	V	L	S	K	G	L	Y	P	S	A	-	-	-	-	-	-	-	-	-	-	-	-	-	-
gi|544469438|ref|XP_005570719.1|:78-345/1-268	-	-	-	-	-	-	-	-	-	-	-	-	-	-	-	-	-	-	M	K	E	L	Y	S	F	L	H	H	Q	N	R	Y	G	S	E	-	-	-	-	-	-	-	-	-	-	-	-	-	-
gi|584070495|ref|XP_006755573.1|:103-370/1-268	-	-	-	-	-	-	-	-	-	-	-	-	-	-	-	-	-	-	M	K	E	L	Y	S	F	L	H	H	Q	N	R	Y	S	S	E	-	-	-	-	-	-	-	-	-	-	-	-	-	-
gi|617563522|ref|XP_007516281.1|:138-405/1-268	-	-	-	-	-	-	-	-	-	-	-	-	-	-	-	-	-	-	M	K	E	L	Y	R	F	L	H	Q	Q	N	R	Y	T	S	E	-	-	-	-	-	-	-	-	-	-	-	-	-	-
gi|731332429|ref|XP_010677201.1|:169-425/1-257	-	-	-	-	-	-	-	-	-	-	-	-	-	-	-	-	-	-	-	-	-	-	-	K	Y	L	S	R	R	G	-	-	-	-	-	-	-	-	-	-	-	-	-	-	-	-	-	-	-
gi|545219791|ref|XP_005611166.1|:99-366/1-268	-	-	-	-	-	-	-	-	-	-	-	-	-	-	-	-	-	-	M	K	E	L	Y	S	F	L	R	D	Q	N	R	Y	S	S	E	-	-	-	-	-	-	-	-	-	-	-	-	-	-
gi|664709779|ref|XP_008511846.1|:122-389/1-268	-	-	-	-	-	-	-	-	-	-	-	-	-	-	-	-	-	-	M	K	E	L	Y	S	F	L	R	D	Q	N	R	Y	S	S	E	-	-	-	-	-	-	-	-	-	-	-	-	-	-
gi|301608326|ref|XP_002933735.1|:35-304/1-270	-	-	-	-	-	-	-	-	-	-	-	-	-	-	-	-	-	-	I	T	K	L	S	N	F	F	I	S	K	G	Y	Y	S	T	A	-	-	-	-	-	-	-	-	-	-	-	-	-	-
gi|544469434|ref|XP_005570717.1|:100-367/1-268	-	-	-	-	-	-	-	-	-	-	-	-	-	-	-	-	-	-	M	K	E	L	Y	S	F	L	H	H	Q	N	R	Y	G	S	E	-	-	-	-	-	-	-	-	-	-	-	-	-	-
gi|544469432|ref|XP_005570716.1|:121-388/1-268	-	-	-	-	-	-	-	-	-	-	-	-	-	-	-	-	-	-	M	K	E	L	Y	S	F	L	H	H	Q	N	R	Y	G	S	E	-	-	-	-	-	-	-	-	-	-	-	-	-	-
gi|507675857|ref|XP_004638648.1|:60-345/1-286	-	-	-	-	-	-	-	-	-	-	-	-	-	-	-	-	-	-	M	R	H	L	Y	S	F	L	H	H	Q	N	R	Y	S	S	E	-	-	-	-	-	-	-	-	-	-	-	-	-	-
gi|679136069|gb|KFW65436.1|:56-285/1-230	-	-	-	-	-	-	-	-	-	-	-	-	-	-	-	-	-	-	M	K	K	L	F	A	F	L	H	K	K	N	R	Y	G	S	E	-	-	-	-	-	-	-	-	-	-	-	-	-	-
gi|403301662|ref|XP_003941505.1|:100-367/1-268	-	-	-	-	-	-	-	-	-	-	-	-	-	-	-	-	-	-	M	K	E	L	Y	S	F	L	H	H	Q	N	R	Y	G	S	E	-	-	-	-	-	-	-	-	-	-	-	-	-	-
gi|432114533|gb|ELK36381.1|:126-393/1-268	-	-	-	-	-	-	-	-	-	-	-	-	-	-	-	-	-	-	M	K	E	L	Y	S	F	L	H	H	Q	N	R	Y	S	S	E	-	-	-	-	-	-	-	-	-	-	-	-	-	-
gi|641700537|ref|XP_008138818.1|:77-344/1-268	-	-	-	-	-	-	-	-	-	-	-	-	-	-	-	-	-	-	M	K	E	L	Y	S	F	L	H	H	Q	N	R	Y	S	S	E	-	-	-	-	-	-	-	-	-	-	-	-	-	-
gi|690437385|ref|XP_009319895.1|:79-308/1-230	-	-	-	-	-	-	-	-	-	-	-	-	-	-	-	-	-	-	M	K	K	L	F	A	F	L	H	K	K	N	R	Y	G	S	E	-	-	-	-	-	-	-	-	-	-	-	-	-	-
gi|471405401|ref|XP_004384606.1|:101-368/1-268	-	-	-	-	-	-	-	-	-	-	-	-	-	-	-	-	-	-	M	K	E	L	Y	G	F	L	H	Y	H	N	R	Y	S	S	E	-	-	-	-	-	-	-	-	-	-	-	-	-	-
gi|296210807|ref|XP_002752132.1|:100-367/1-268	-	-	-	-	-	-	-	-	-	-	-	-	-	-	-	-	-	-	M	K	E	L	Y	S	F	L	Q	H	Q	N	R	Y	G	S	E	-	-	-	-	-	-	-	-	-	-	-	-	-	-
gi|701304182|ref|XP_010012745.1|:56-325/1-270	-	-	-	-	-	-	-	-	-	-	-	-	-	-	-	-	-	-	M	K	S	L	F	A	F	L	H	S	K	N	R	Y	G	S	E	-	-	-	-	-	-	-	-	-	-	-	-	-	-
gi|402885746|ref|XP_003906307.1|:141-408/1-268	-	-	-	-	-	-	-	-	-	-	-	-	-	-	-	-	-	-	M	K	E	L	Y	S	F	L	H	H	Q	N	R	Y	G	S	E	-	-	-	-	-	-	-	-	-	-	-	-	-	-
gi|289063435|ref|NP_001165911.1|:77-344/1-268	-	-	-	-	-	-	-	-	-	-	-	-	-	-	-	-	-	-	M	K	E	L	Y	S	F	L	H	H	Q	N	R	Y	G	S	E	-	-	-	-	-	-	-	-	-	-	-	-	-	-
gi|584070493|ref|XP_006755572.1|:144-411/1-268	-	-	-	-	-	-	-	-	-	-	-	-	-	-	-	-	-	-	M	K	E	L	Y	S	F	L	H	H	Q	N	R	Y	S	S	E	-	-	-	-	-	-	-	-	-	-	-	-	-	-
gi|641700535|ref|XP_008138817.1|:103-370/1-268	-	-	-	-	-	-	-	-	-	-	-	-	-	-	-	-	-	-	M	K	E	L	Y	S	F	L	H	H	Q	N	R	Y	S	S	E	-	-	-	-	-	-	-	-	-	-	-	-	-	-
gi|544469430|ref|XP_005570715.1|:141-408/1-268	-	-	-	-	-	-	-	-	-	-	-	-	-	-	-	-	-	-	M	K	E	L	Y	S	F	L	H	H	Q	N	R	Y	G	S	E	-	-	-	-	-	-	-	-	-	-	-	-	-	-
gi|114645079|ref|XP_001162696.1|:78-345/1-268	-	-	-	-	-	-	-	-	-	-	-	-	-	-	-	-	-	-	M	K	E	L	Y	S	F	L	H	H	Q	N	R	Y	G	S	E	-	-	-	-	-	-	-	-	-	-	-	-	-	-
gi|471405398|ref|XP_004384605.1|:142-409/1-268	-	-	-	-	-	-	-	-	-	-	-	-	-	-	-	-	-	-	M	K	E	L	Y	G	F	L	H	Y	H	N	R	Y	S	S	E	-	-	-	-	-	-	-	-	-	-	-	-	-	-
gi|189054467|dbj|BAG37240.1|:99-366/1-268	-	-	-	-	-	-	-	-	-	-	-	-	-	-	-	-	-	-	M	K	E	L	Y	S	F	L	H	H	Q	N	R	Y	G	S	E	-	-	-	-	-	-	-	-	-	-	-	-	-	-
gi|543295443|ref|XP_005430166.1|:64-329/1-266	-	-	-	-	-	-	-	-	-	-	-	-	-	-	-	-	-	-	M	K	K	L	F	V	F	L	Q	G	K	D	R	Y	S	S	E	-	-	-	-	-	-	-	-	-	-	-	-	-	-
gi|545219789|ref|XP_005611165.1|:140-407/1-268	-	-	-	-	-	-	-	-	-	-	-	-	-	-	-	-	-	-	M	K	E	L	Y	S	F	L	R	D	Q	N	R	Y	S	S	E	-	-	-	-	-	-	-	-	-	-	-	-	-	-
gi|338726061|ref|XP_001489801.2|:142-409/1-268	-	-	-	-	-	-	-	-	-	-	-	-	-	-	-	-	-	-	M	K	E	L	Y	S	F	L	R	D	Q	N	R	Y	S	S	E	-	-	-	-	-	-	-	-	-	-	-	-	-	-
gi|363745000|ref|XP_003643169.1|:82-358/1-277	-	-	-	-	-	-	-	-	-	-	-	-	-	-	-	-	-	-	M	K	K	L	F	A	F	L	H	T	K	N	R	Y	G	S	E	-	-	-	-	-	-	-	-	-	-	-	-	-	-
gi|355786034|gb|EHH66217.1|:141-408/1-268	-	-	-	-	-	-	-	-	-	-	-	-	-	-	-	-	-	-	M	K	E	L	Y	S	F	L	H	H	Q	N	R	Y	G	S	E	-	-	-	-	-	-	-	-	-	-	-	-	-	-
gi|426372293|ref|XP_004053060.1|:100-367/1-268	-	-	-	-	-	-	-	-	-	-	-	-	-	-	-	-	-	-	M	K	E	L	Y	S	F	L	H	H	Q	N	R	Y	G	S	E	-	-	-	-	-	-	-	-	-	-	-	-	-	-
gi|405971870|gb|EKC36676.1|:103-363/1-261	-	-	-	-	-	-	-	-	-	-	-	-	-	-	-	-	-	-	M	N	H	L	Y	N	F	L	V	E	H	-	-	-	-	-	-	-	-	-	-	-	-	-	-	-	-	-	-	-	-
gi|5174623|ref|NP_006016.1|:99-366/1-268 UniProt: sp|P21128|ENDOU_HUMAN| (PP11)	-	-	-	-	-	-	-	-	-	-	-	-	-	-	-	-	-	-	M	K	E	L	Y	S	F	L	H	H	Q	N	R	Y	G	S	E	-	-	-	-	-	-	-	-	-	-	-	-	-	-
gi|296439563|sp|A8E624.1|ENDUC_XENLA:33-303/1-271	-	-	-	-	-	-	-	-	-	-	-	-	-	-	-	-	-	-	I	T	K	L	S	N	F	F	I	S	K	G	Y	Y	S	S	A	-	-	-	-	-	-	-	-	-	-	-	-	-	-
gi|585667541|ref|XP_006888229.1|:140-407/1-268	-	-	-	-	-	-	-	-	-	-	-	-	-	-	-	-	-	-	M	K	E	L	Y	S	F	L	H	H	Q	N	R	Y	S	S	E	-	-	-	-	-	-	-	-	-	-	-	-	-	-
gi|558137591|ref|XP_006091631.1|:144-388/1-245	-	-	-	-	-	-	-	-	-	-	-	-	-	-	-	-	-	-	M	K	E	L	Y	S	F	L	H	H	Q	N	R	Y	S	S	E	-	-	-	-	-	-	-	-	-	-	-	-	-	-
gi|403301664|ref|XP_003941506.1|:141-408/1-268	-	-	-	-	-	-	-	-	-	-	-	-	-	-	-	-	-	-	M	K	E	L	Y	S	F	L	H	H	Q	N	R	Y	G	S	E	-	-	-	-	-	-	-	-	-	-	-	-	-	-
gi|114645077|ref|XP_001162789.1|:100-367/1-268	-	-	-	-	-	-	-	-	-	-	-	-	-	-	-	-	-	-	M	K	E	L	Y	S	F	L	H	H	Q	N	R	Y	G	S	E	-	-	-	-	-	-	-	-	-	-	-	-	-	-
gi|585667538|ref|XP_006888228.1|:142-409/1-268	-	-	-	-	-	-	-	-	-	-	-	-	-	-	-	-	-	-	M	K	E	L	Y	S	F	L	H	H	Q	N	R	Y	S	S	E	-	-	-	-	-	-	-	-	-	-	-	-	-	-
gi|466032012|ref|XP_004274520.1|:101-368/1-268	-	-	-	-	-	-	-	-	-	-	-	-	-	-	-	-	-	-	M	K	E	L	Y	G	F	L	H	Q	Q	N	R	Y	S	T	E	-	-	-	-	-	-	-	-	-	-	-	-	-	-
gi|472352702|ref|XP_004396025.1|:77-344/1-268	-	-	-	-	-	-	-	-	-	-	-	-	-	-	-	-	-	-	L	K	E	L	Y	G	F	L	R	H	Q	N	R	Y	S	S	E	-	-	-	-	-	-	-	-	-	-	-	-	-	-
gi|414885606|tpg|DAA61620.1|:98-325/1-228	-	-	-	-	-	-	-	-	-	-	-	-	-	-	-	-	-	-	-	-	-	-	-	R	Y	L	V	Q	K	G	-	-	-	-	-	-	-	-	-	-	-	-	-	-	-	-	-	-	-
gi|160420213|ref|NP_001104223.1|:34-303/1-270	-	-	-	-	-	-	-	-	-	-	-	-	-	-	-	-	-	-	I	T	K	L	S	D	F	F	I	S	K	G	Y	Y	S	S	A	-	-	-	-	-	-	-	-	-	-	-	-	-	-
gi|410964197|ref|XP_003988642.1|:141-408/1-268	-	-	-	-	-	-	-	-	-	-	-	-	-	-	-	-	-	-	M	K	E	L	Y	A	F	L	H	H	Q	N	R	Y	S	S	E	-	-	-	-	-	-	-	-	-	-	-	-	-	-
gi|704454986|ref|XP_010077993.1|:13-282/1-270	-	-	-	-	-	-	-	-	-	-	-	-	-	-	-	-	-	-	M	K	K	L	F	T	F	L	H	E	K	N	R	Y	G	S	E	-	-	-	-	-	-	-	-	-	-	-	-	-	-
gi|525028736|ref|XP_005061780.1|:79-342/1-264	-	-	-	-	-	-	-	-	-	-	-	-	-	-	-	-	-	-	M	K	K	L	F	V	F	L	Q	G	K	G	R	Y	G	S	E	-	-	-	-	-	-	-	-	-	-	-	-	-	-
gi|344267866|ref|XP_003405786.1|:77-344/1-268	-	-	-	-	-	-	-	-	-	-	-	-	-	-	-	-	-	-	M	K	E	L	Y	G	F	L	H	H	Q	N	R	Y	S	S	E	-	-	-	-	-	-	-	-	-	-	-	-	-	-
gi|472352700|ref|XP_004396024.1|:99-366/1-268	-	-	-	-	-	-	-	-	-	-	-	-	-	-	-	-	-	-	L	K	E	L	Y	G	F	L	R	H	Q	N	R	Y	S	S	E	-	-	-	-	-	-	-	-	-	-	-	-	-	-
gi|641700533|ref|XP_008138816.1|:144-411/1-268	-	-	-	-	-	-	-	-	-	-	-	-	-	-	-	-	-	-	M	K	E	L	Y	S	F	L	H	H	Q	N	R	Y	S	S	E	-	-	-	-	-	-	-	-	-	-	-	-	-	-
gi|426372295|ref|XP_004053061.1|:141-408/1-268	-	-	-	-	-	-	-	-	-	-	-	-	-	-	-	-	-	-	M	K	E	L	Y	S	F	L	H	H	Q	N	R	Y	G	S	E	-	-	-	-	-	-	-	-	-	-	-	-	-	-
gi|586521790|ref|XP_006916914.1|:77-344/1-268	-	-	-	-	-	-	-	-	-	-	-	-	-	-	-	-	-	-	M	K	E	L	Y	G	F	L	H	H	Q	N	R	Y	S	S	E	-	-	-	-	-	-	-	-	-	-	-	-	-	-
gi|699602471|ref|XP_009870523.1|:71-338/1-268	-	-	-	-	-	-	-	-	-	-	-	-	-	-	-	-	-	-	M	K	K	L	F	A	F	L	H	R	K	N	R	Y	D	S	E	-	-	-	-	-	-	-	-	-	-	-	-	-	-
gi|297691649|ref|XP_002823189.1|:141-408/1-268	-	-	-	-	-	-	-	-	-	-	-	-	-	-	-	-	-	-	M	K	E	L	Y	S	F	L	H	H	Q	N	R	Y	G	S	E	-	-	-	-	-	-	-	-	-	-	-	-	-	-
gi|564255726|ref|XP_006266833.1|:104-371/1-268	-	-	-	-	-	-	-	-	-	-	-	-	-	-	-	-	-	-	M	K	E	L	Y	G	F	L	H	Q	K	G	R	Y	G	S	E	-	-	-	-	-	-	-	-	-	-	-	-	-	-
gi|511891952|ref|XP_004765661.1|:77-344/1-268	-	-	-	-	-	-	-	-	-	-	-	-	-	-	-	-	-	-	M	K	E	L	Y	G	F	L	S	H	Q	N	R	Y	G	S	E	-	-	-	-	-	-	-	-	-	-	-	-	-	-
gi|289063433|ref|NP_001165910.1|:140-407/1-268	-	-	-	-	-	-	-	-	-	-	-	-	-	-	-	-	-	-	M	K	E	L	Y	S	F	L	H	H	Q	N	R	Y	G	S	E	-	-	-	-	-	-	-	-	-	-	-	-	-	-
gi|344267868|ref|XP_003405787.1|:99-366/1-268	-	-	-	-	-	-	-	-	-	-	-	-	-	-	-	-	-	-	M	K	E	L	Y	G	F	L	H	H	Q	N	R	Y	S	S	E	-	-	-	-	-	-	-	-	-	-	-	-	-	-
gi|114645075|ref|XP_522366.2|:141-408/1-268	-	-	-	-	-	-	-	-	-	-	-	-	-	-	-	-	-	-	M	K	E	L	Y	S	F	L	H	H	Q	N	R	Y	G	S	E	-	-	-	-	-	-	-	-	-	-	-	-	-	-
gi|604297684|gb|EYU17857.1|:3-214/1-212	-	-	-	-	-	-	-	-	-	-	-	-	-	-	-	-	-	-	-	-	-	-	-	K	Y	L	S	A	K	G	-	-	-	-	-	-	-	-	-	-	-	-	-	-	-	-	-	-	-
gi|332206425|ref|XP_003252292.1|:100-367/1-268	-	-	-	-	-	-	-	-	-	-	-	-	-	-	-	-	-	-	M	K	E	L	Y	S	F	L	H	H	Q	N	R	Y	G	S	E	-	-	-	-	-	-	-	-	-	-	-	-	-	-
gi|332206429|ref|XP_003252294.1|:78-345/1-268	-	-	-	-	-	-	-	-	-	-	-	-	-	-	-	-	-	-	M	K	E	L	Y	S	F	L	H	H	Q	N	R	Y	G	S	E	-	-	-	-	-	-	-	-	-	-	-	-	-	-
gi|472352698|ref|XP_004396023.1|:140-407/1-268	-	-	-	-	-	-	-	-	-	-	-	-	-	-	-	-	-	-	L	K	E	L	Y	G	F	L	R	H	Q	N	R	Y	S	S	E	-	-	-	-	-	-	-	-	-	-	-	-	-	-
gi|585174785|ref|XP_006739235.1|:77-344/1-268	-	-	-	-	-	-	-	-	-	-	-	-	-	-	-	-	-	-	L	K	E	L	Y	G	F	L	R	H	Q	N	R	Y	S	S	E	-	-	-	-	-	-	-	-	-	-	-	-	-	-
gi|344267864|ref|XP_003405785.1|:142-409/1-268	-	-	-	-	-	-	-	-	-	-	-	-	-	-	-	-	-	-	M	K	E	L	Y	G	F	L	H	H	Q	N	R	Y	S	S	E	-	-	-	-	-	-	-	-	-	-	-	-	-	-
gi|586521788|ref|XP_006916913.1|:99-366/1-268	-	-	-	-	-	-	-	-	-	-	-	-	-	-	-	-	-	-	M	K	E	L	Y	G	F	L	H	H	Q	N	R	Y	S	S	E	-	-	-	-	-	-	-	-	-	-	-	-	-	-
gi|585174782|ref|XP_006739234.1|:99-366/1-268	-	-	-	-	-	-	-	-	-	-	-	-	-	-	-	-	-	-	L	K	E	L	Y	G	F	L	R	H	Q	N	R	Y	S	S	E	-	-	-	-	-	-	-	-	-	-	-	-	-	-
gi|671023785|ref|XP_008702717.1|:142-409/1-268	-	-	-	-	-	-	-	-	-	-	-	-	-	-	-	-	-	-	M	K	E	L	Y	G	F	L	R	H	Q	N	R	Y	S	S	E	-	-	-	-	-	-	-	-	-	-	-	-	-	-
gi|602707271|ref|XP_007463909.1|:84-347/1-264	-	-	-	-	-	-	-	-	-	-	-	-	-	-	-	-	-	-	M	K	E	L	Y	G	F	L	H	Q	Q	N	R	Y	S	T	E	-	-	-	-	-	-	-	-	-	-	-	-	-	-
gi|514473176|ref|XP_005006565.1|:60-345/1-286	-	-	-	-	-	-	-	-	-	-	-	-	-	-	-	-	-	-	M	K	E	L	Y	G	F	L	H	H	Q	N	R	Y	S	S	E	-	-	-	-	-	-	-	-	-	-	-	-	-	-
gi|704282424|ref|XP_010156932.1|:13-278/1-266	-	-	-	-	-	-	-	-	-	-	-	-	-	-	-	-	-	-	M	Q	K	L	F	T	F	L	H	G	K	N	R	Y	G	S	Q	-	-	-	-	-	-	-	-	-	-	-	-	-	-
gi|511891950|ref|XP_004765660.1|:99-366/1-268	-	-	-	-	-	-	-	-	-	-	-	-	-	-	-	-	-	-	M	K	E	L	Y	G	F	L	S	H	Q	N	R	Y	G	S	E	-	-	-	-	-	-	-	-	-	-	-	-	-	-
gi|313214888|emb|CBY41115.1|:15-290/1-276	-	-	-	-	-	-	-	-	-	-	-	-	-	-	-	-	-	-	-	-	-	I	H	Q	W	L	L	S	K	D	L	A	P	-	-	-	-	-	-	-	-	-	-	-	-	-	-	-	-
gi|679014562|gb|KFW11739.1|:13-280/1-268	-	-	-	-	-	-	-	-	-	-	-	-	-	-	-	-	-	-	M	Q	K	L	F	T	F	L	H	G	K	N	R	Y	G	S	Q	-	-	-	-	-	-	-	-	-	-	-	-	-	-
gi|431901408|gb|ELK08434.1|:142-409/1-268	-	-	-	-	-	-	-	-	-	-	-	-	-	-	-	-	-	-	M	K	E	L	Y	G	F	L	H	H	Q	N	R	Y	S	S	E	-	-	-	-	-	-	-	-	-	-	-	-	-	-
gi|675676176|ref|XP_009001451.1|:198-465/1-268	-	-	-	-	-	-	-	-	-	-	-	-	-	-	-	-	-	-	M	K	E	L	Y	S	F	L	Q	H	Q	N	R	Y	G	S	E	-	-	-	-	-	-	-	-	-	-	-	-	-	-
gi|586521786|ref|XP_006916912.1|:140-407/1-268	-	-	-	-	-	-	-	-	-	-	-	-	-	-	-	-	-	-	M	K	E	L	Y	G	F	L	H	H	Q	N	R	Y	S	S	E	-	-	-	-	-	-	-	-	-	-	-	-	-	-
gi|334349542|ref|XP_001376122.2|:140-411/1-272	-	-	-	-	-	-	-	-	-	-	-	-	-	-	-	-	-	-	M	K	E	L	Y	G	F	L	H	Q	K	N	R	Y	S	S	E	-	-	-	-	-	-	-	-	-	-	-	-	-	-
gi|332206427|ref|XP_003252293.1|:141-408/1-268	-	-	-	-	-	-	-	-	-	-	-	-	-	-	-	-	-	-	M	K	E	L	Y	S	F	L	H	H	Q	N	R	Y	G	S	E	-	-	-	-	-	-	-	-	-	-	-	-	-	-
gi|602707269|ref|XP_007463908.1|:108-371/1-264	-	-	-	-	-	-	-	-	-	-	-	-	-	-	-	-	-	-	M	K	E	L	Y	G	F	L	H	Q	Q	N	R	Y	S	T	E	-	-	-	-	-	-	-	-	-	-	-	-	-	-
gi|513003404|ref|XP_004863188.1|:60-343/1-284	-	-	-	-	-	-	-	-	-	-	-	-	-	-	-	-	-	-	M	K	E	L	Y	G	F	L	H	H	Q	N	R	Y	S	S	E	-	-	-	-	-	-	-	-	-	-	-	-	-	-
gi|585174780|ref|XP_006739233.1|:140-407/1-268	-	-	-	-	-	-	-	-	-	-	-	-	-	-	-	-	-	-	L	K	E	L	Y	G	F	L	R	H	Q	N	R	Y	S	S	E	-	-	-	-	-	-	-	-	-	-	-	-	-	-
gi|511891948|ref|XP_004765659.1|:140-407/1-268	-	-	-	-	-	-	-	-	-	-	-	-	-	-	-	-	-	-	M	K	E	L	Y	G	F	L	S	H	Q	N	R	Y	G	S	E	-	-	-	-	-	-	-	-	-	-	-	-	-	-
gi|511891946|ref|XP_004765658.1|:142-409/1-268	-	-	-	-	-	-	-	-	-	-	-	-	-	-	-	-	-	-	M	K	E	L	Y	G	F	L	S	H	Q	N	R	Y	G	S	E	-	-	-	-	-	-	-	-	-	-	-	-	-	-
gi|348580253|ref|XP_003475893.1|:122-407/1-286	-	-	-	-	-	-	-	-	-	-	-	-	-	-	-	-	-	-	M	K	E	L	Y	G	F	L	H	H	Q	N	R	Y	S	S	E	-	-	-	-	-	-	-	-	-	-	-	-	-	-
gi|602707267|ref|XP_007463907.1|:148-411/1-264	-	-	-	-	-	-	-	-	-	-	-	-	-	-	-	-	-	-	M	K	E	L	Y	G	F	L	H	Q	Q	N	R	Y	S	T	E	-	-	-	-	-	-	-	-	-	-	-	-	-	-
gi|602707265|ref|XP_007463906.1|:149-412/1-264	-	-	-	-	-	-	-	-	-	-	-	-	-	-	-	-	-	-	M	K	E	L	Y	G	F	L	H	Q	Q	N	R	Y	S	T	E	-	-	-	-	-	-	-	-	-	-	-	-	-	-
gi|532078287|ref|XP_005324920.1|:78-345/1-268	-	-	-	-	-	-	-	-	-	-	-	-	-	-	-	-	-	-	M	K	E	L	F	S	F	L	H	H	Q	N	R	Y	G	S	E	-	-	-	-	-	-	-	-	-	-	-	-	-	-
gi|530611385|ref|XP_005297297.1|:39-309/1-271	-	-	-	-	-	-	-	-	-	-	-	-	-	-	-	-	-	-	M	E	K	L	T	Q	F	F	L	S	K	G	I	Y	L	S	E	-	-	-	-	-	-	-	-	-	-	-	-	-	-
gi|297262193|ref|XP_001097398.2|:100-367/1-268	-	-	-	-	-	-	-	-	-	-	-	-	-	-	-	-	-	-	M	K	E	L	Y	S	F	L	H	H	Q	N	R	Y	G	S	E	-	-	-	-	-	-	-	-	-	-	-	-	-	-
gi|513003402|ref|XP_004863187.1|:122-405/1-284	-	-	-	-	-	-	-	-	-	-	-	-	-	-	-	-	-	-	M	K	E	L	Y	G	F	L	H	H	Q	N	R	Y	S	S	E	-	-	-	-	-	-	-	-	-	-	-	-	-	-
gi|676272414|gb|KFO27256.1|:122-410/1-289	-	-	-	-	-	-	-	-	-	-	-	-	-	-	-	-	-	-	M	K	E	L	Y	G	F	L	H	H	Q	N	R	Y	S	S	E	-	-	-	-	-	-	-	-	-	-	-	-	-	-
gi|109096291|ref|XP_001097705.1|:141-408/1-268	-	-	-	-	-	-	-	-	-	-	-	-	-	-	-	-	-	-	M	K	E	L	Y	S	F	L	H	H	Q	N	R	Y	G	S	E	-	-	-	-	-	-	-	-	-	-	-	-	-	-
gi|532078283|ref|XP_005324918.1|:139-406/1-268	-	-	-	-	-	-	-	-	-	-	-	-	-	-	-	-	-	-	M	K	E	L	F	S	F	L	H	H	Q	N	R	Y	G	S	E	-	-	-	-	-	-	-	-	-	-	-	-	-	-
gi|291242143|ref|XP_002740967.1|:1-248/1-248	-	-	-	-	-	-	-	-	-	-	-	-	-	-	-	-	-	-	M	Q	K	A	H	E	Y	L	V	S	K	G	L	A	-	-	-	-	-	-	-	-	-	-	-	-	-	-	-	-	-
gi|532078285|ref|XP_005324919.1|:140-407/1-268	-	-	-	-	-	-	-	-	-	-	-	-	-	-	-	-	-	-	M	K	E	L	F	S	F	L	H	H	Q	N	R	Y	G	S	E	-	-	-	-	-	-	-	-	-	-	-	-	-	-
gi|507684977|ref|XP_004711572.1|:140-406/1-267	-	-	-	-	-	-	-	-	-	-	-	-	-	-	-	-	-	-	M	K	E	L	Y	G	F	L	R	A	K	N	R	Y	S	S	E	-	-	-	-	-	-	-	-	-	-	-	-	-	-
gi|551570451|ref|XP_005771147.1|:16-251/1-236	-	-	-	-	-	-	-	-	-	-	-	-	-	-	-	-	-	-	-	-	-	-	-	K	A	R	D	S	K	K	-	-	-	-	-	-	-	-	-	-	-	-	-	-	-	-	-	-	-
gi|533187369|ref|XP_005406667.1|:78-345/1-268	-	-	-	-	-	-	-	-	-	-	-	-	-	-	-	-	-	-	M	K	E	L	Y	G	F	L	H	H	Q	N	R	Y	S	S	E	-	-	-	-	-	-	-	-	-	-	-	-	-	-
gi|731247302|ref|XP_010636684.1|:222-505/1-284	-	-	-	-	-	-	-	-	-	-	-	-	-	-	-	-	-	-	M	K	E	L	Y	G	F	L	H	H	Q	N	R	Y	S	S	E	-	-	-	-	-	-	-	-	-	-	-	-	-	-
gi|354506733|ref|XP_003515414.1|:11-280/1-270	-	-	-	-	-	-	-	-	-	-	-	-	-	-	-	-	-	-	M	K	E	L	Y	G	F	L	H	H	Q	N	R	Y	S	S	E	-	-	-	-	-	-	-	-	-	-	-	-	-	-
gi|674065299|ref|XP_008839540.1|:178-445/1-268	-	-	-	-	-	-	-	-	-	-	-	-	-	-	-	-	-	-	M	K	E	L	Y	G	F	L	H	Q	Q	N	R	Y	S	S	E	-	-	-	-	-	-	-	-	-	-	-	-	-	-
gi|533187367|ref|XP_005406666.1|:140-407/1-268	-	-	-	-	-	-	-	-	-	-	-	-	-	-	-	-	-	-	M	K	E	L	Y	G	F	L	H	H	Q	N	R	Y	S	S	E	-	-	-	-	-	-	-	-	-	-	-	-	-	-
gi|676434170|ref|XP_009047139.1|:100-365/1-266	-	-	-	-	-	-	-	-	-	-	-	-	-	-	-	-	-	-	M	Q	K	A	Y	N	F	L	H	T	N	-	-	-	-	-	-	-	-	-	-	-	-	-	-	-	-	-	-	-	-
gi|545545750|ref|XP_005636986.1|:78-345/1-268	-	-	-	-	-	-	-	-	-	-	-	-	-	-	-	-	-	-	L	K	E	L	D	G	F	L	R	Q	Q	N	R	Y	S	S	E	-	-	-	-	-	-	-	-	-	-	-	-	-	-
gi|545545748|ref|XP_005636985.1|:100-367/1-268	-	-	-	-	-	-	-	-	-	-	-	-	-	-	-	-	-	-	L	K	E	L	D	G	F	L	R	Q	Q	N	R	Y	S	S	E	-	-	-	-	-	-	-	-	-	-	-	-	-	-
gi|697502988|ref|XP_009680195.1|:17-248/1-232	-	-	-	-	-	-	-	-	-	-	-	-	-	-	-	-	-	-	M	A	T	L	T	R	F	F	L	S	K	G	L	Y	P	S	A	-	-	-	-	-	-	-	-	-	-	-	-	-	-
gi|345791912|ref|XP_851796.2|:141-408/1-268	-	-	-	-	-	-	-	-	-	-	-	-	-	-	-	-	-	-	L	K	E	L	D	G	F	L	R	Q	Q	N	R	Y	S	S	E	-	-	-	-	-	-	-	-	-	-	-	-	-	-
gi|667328781|ref|XP_008590669.1|:78-348/1-271	-	-	-	-	-	-	-	-	-	-	-	-	-	-	-	-	-	-	M	K	E	L	Y	S	F	L	H	H	Q	N	R	Y	S	S	E	-	-	-	-	-	-	-	-	-	-	-	-	-	-
gi|545545745|ref|XP_005636984.1|:143-410/1-268	-	-	-	-	-	-	-	-	-	-	-	-	-	-	-	-	-	-	L	K	E	L	D	G	F	L	R	Q	Q	N	R	Y	S	S	E	-	-	-	-	-	-	-	-	-	-	-	-	-	-
gi|564255764|ref|XP_006266852.1|:33-303/1-271	-	-	-	-	-	-	-	-	-	-	-	-	-	-	-	-	-	-	L	A	T	L	T	R	F	F	L	A	K	G	L	Y	A	S	E	-	-	-	-	-	-	-	-	-	-	-	-	-	-
gi|667328778|ref|XP_008590668.1|:96-366/1-271	-	-	-	-	-	-	-	-	-	-	-	-	-	-	-	-	-	-	M	K	E	L	Y	S	F	L	H	H	Q	N	R	Y	S	S	E	-	-	-	-	-	-	-	-	-	-	-	-	-	-
gi|625281015|ref|XP_007632174.1|:100-369/1-270	-	-	-	-	-	-	-	-	-	-	-	-	-	-	-	-	-	-	M	K	E	L	Y	G	F	L	H	H	Q	N	R	Y	S	S	E	-	-	-	-	-	-	-	-	-	-	-	-	-	-
gi|667328775|ref|XP_008590667.1|:137-407/1-271	-	-	-	-	-	-	-	-	-	-	-	-	-	-	-	-	-	-	M	K	E	L	Y	S	F	L	H	H	Q	N	R	Y	S	S	E	-	-	-	-	-	-	-	-	-	-	-	-	-	-
gi|726997456|ref|XP_010389011.1|:81-301/1-221	-	-	-	-	-	-	-	-	-	-	-	-	-	-	-	-	-	-	M	K	K	L	F	T	F	L	R	G	K	N	R	Y	G	S	E	-	-	-	-	-	-	-	-	-	-	-	-	-	-
gi|321465265|gb|EFX76267.1|:61-298/1-238	-	-	-	-	-	-	-	-	-	-	-	-	-	-	-	-	-	-	I	K	A	T	H	Q	F	L	V	S	K	G	L	A	Q	P	-	-	-	-	-	-	-	-	-	-	-	-	-	-	-
gi|597861365|gb|EYC10777.1|:34-303/1-270	-	-	-	-	-	-	-	-	-	-	-	-	-	-	-	-	-	-	W	K	L	L	Y	K	F	L	N	E	K	R	-	-	-	-	-	-	-	-	-	-	-	-	-	-	-	-	-	-	-
gi|405963088|gb|EKC28692.1|:4-256/1-253	-	-	-	-	-	-	-	-	-	-	-	-	-	-	-	-	-	-	I	K	L	T	Q	Q	F	L	H	S	K	G	Y	I	T	G	S	-	-	-	-	-	-	-	-	-	-	-	-	-	-
gi|597861364|gb|EYC10776.1|:28-297/1-270	-	-	-	-	-	-	-	-	-	-	-	-	-	-	-	-	-	-	W	K	L	L	Y	K	F	L	N	E	K	R	-	-	-	-	-	-	-	-	-	-	-	-	-	-	-	-	-	-	-
gi|300797201|ref|NP_001177998.1|:140-407/1-268	-	-	-	-	-	-	-	-	-	-	-	-	-	-	-	-	-	-	M	K	E	L	Y	S	F	L	R	H	Q	N	R	Y	G	S	Q	-	-	-	-	-	-	-	-	-	-	-	-	-	-
gi|568991725|ref|XP_006520681.1|:125-392/1-268	-	-	-	-	-	-	-	-	-	-	-	-	-	-	-	-	-	-	M	K	E	L	Y	S	F	L	H	H	Q	N	R	Y	S	S	E	-	-	-	-	-	-	-	-	-	-	-	-	-	-
gi|589923019|ref|XP_006974407.1|:76-345/1-270	-	-	-	-	-	-	-	-	-	-	-	-	-	-	-	-	-	-	M	K	E	L	Y	G	F	L	H	H	Q	N	R	Y	S	S	E	-	-	-	-	-	-	-	-	-	-	-	-	-	-
gi|556724723|ref|XP_005958155.1|:148-415/1-268	-	-	-	-	-	-	-	-	-	-	-	-	-	-	-	-	-	-	M	K	E	L	Y	G	F	L	H	Q	Q	N	R	Y	S	S	E	-	-	-	-	-	-	-	-	-	-	-	-	-	-
gi|658851547|ref|XP_008408355.1|:69-338/1-270	-	-	-	-	-	-	-	-	-	-	-	-	-	-	-	-	-	-	-	R	E	L	F	A	F	L	Y	T	K	G	V	Y	K	S	E	-	-	-	-	-	-	-	-	-	-	-	-	-	-
gi|274317467|ref|NP_001162164.1|:141-408/1-268	-	-	-	-	-	-	-	-	-	-	-	-	-	-	-	-	-	-	M	K	E	L	Y	S	F	L	H	H	Q	N	R	Y	S	S	E	-	-	-	-	-	-	-	-	-	-	-	-	-	-
gi|589923017|ref|XP_006974406.1|:100-369/1-270	-	-	-	-	-	-	-	-	-	-	-	-	-	-	-	-	-	-	M	K	E	L	Y	G	F	L	H	H	Q	N	R	Y	S	S	E	-	-	-	-	-	-	-	-	-	-	-	-	-	-
gi|727510060|ref|XP_010431266.1|:7-197/1-191	-	-	-	-	-	-	-	-	-	-	-	-	-	-	-	-	-	-	-	-	-	-	-	-	Y	L	V	I	K	D	-	-	-	-	-	-	-	-	-	-	-	-	-	-	-	-	-	-	-
gi|658851545|ref|XP_008408354.1|:110-379/1-270	-	-	-	-	-	-	-	-	-	-	-	-	-	-	-	-	-	-	-	R	E	L	F	A	F	L	Y	T	K	G	V	Y	K	S	E	-	-	-	-	-	-	-	-	-	-	-	-	-	-
gi|593715979|ref|XP_007104446.1|:143-408/1-266	-	-	-	-	-	-	-	-	-	-	-	-	-	-	-	-	-	-	M	K	E	L	Y	G	S	L	Q	Q	Q	N	R	Y	S	T	E	-	-	-	-	-	-	-	-	-	-	-	-	-	-
gi|551608575|ref|XP_005785547.1|:15-297/1-283	-	-	-	-	-	-	-	-	-	-	-	-	-	-	-	-	-	-	-	-	-	-	-	K	Y	L	Q	A	K	Q	-	-	-	-	-	-	-	-	-	-	-	-	-	-	-	-	-	-	-
gi|742145634|ref|XP_010879852.1|:102-336/1-235	-	-	-	-	-	-	-	-	-	-	-	-	-	-	-	-	-	-	-	R	E	L	Y	A	F	L	F	T	K	G	R	Y	G	S	E	-	-	-	-	-	-	-	-	-	-	-	-	-	-
gi|568991723|ref|XP_006520680.1|:188-458/1-271	-	-	-	-	-	-	-	-	-	-	-	-	-	-	-	-	-	-	M	K	E	L	Y	S	F	L	H	H	Q	N	R	Y	S	S	E	-	-	-	-	-	-	-	-	-	-	-	-	-	-
gi|617443989|ref|XP_007566165.1|:69-338/1-270	-	-	-	-	-	-	-	-	-	-	-	-	-	-	-	-	-	-	-	R	E	L	F	A	F	L	Y	T	K	G	V	Y	K	S	E	-	-	-	-	-	-	-	-	-	-	-	-	-	-
gi|524925940|ref|XP_005067209.1|:138-407/1-270	-	-	-	-	-	-	-	-	-	-	-	-	-	-	-	-	-	-	M	K	E	L	Y	G	F	L	H	H	Q	N	R	Y	S	S	E	-	-	-	-	-	-	-	-	-	-	-	-	-	-
gi|148672279|gb|EDL04226.1|:183-450/1-268	-	-	-	-	-	-	-	-	-	-	-	-	-	-	-	-	-	-	M	K	E	L	Y	S	F	L	H	H	Q	N	R	Y	S	S	E	-	-	-	-	-	-	-	-	-	-	-	-	-	-
gi|6679429|ref|NP_032928.1|:183-450/1-268	-	-	-	-	-	-	-	-	-	-	-	-	-	-	-	-	-	-	M	K	E	L	Y	S	F	L	H	H	Q	N	R	Y	S	S	E	-	-	-	-	-	-	-	-	-	-	-	-	-	-
gi|589923015|ref|XP_006974405.1|:138-407/1-270	-	-	-	-	-	-	-	-	-	-	-	-	-	-	-	-	-	-	M	K	E	L	Y	G	F	L	H	H	Q	N	R	Y	S	S	E	-	-	-	-	-	-	-	-	-	-	-	-	-	-
gi|532021357|ref|XP_005354049.1|:138-407/1-270	-	-	-	-	-	-	-	-	-	-	-	-	-	-	-	-	-	-	M	K	E	L	Y	G	F	L	H	H	Q	N	R	Y	S	S	E	-	-	-	-	-	-	-	-	-	-	-	-	-	-
gi|683470379|gb|KFZ64588.1|:5-198/1-194	-	-	-	-	-	-	-	-	-	-	-	-	-	-	-	-	-	-	M	K	K	L	F	A	F	L	H	E	K	N	R	Y	G	S	E	-	-	-	-	-	-	-	-	-	-	-	-	-	-
gi|344258722|gb|EGW14826.1|:10-237/1-228	-	-	-	-	-	-	-	-	-	-	-	-	-	-	-	-	-	-	M	K	E	L	Y	G	F	L	H	H	Q	N	R	Y	S	S	E	-	-	-	-	-	-	-	-	-	-	-	-	-	-
gi|617443986|ref|XP_007566164.1|:110-379/1-270	-	-	-	-	-	-	-	-	-	-	-	-	-	-	-	-	-	-	-	R	E	L	F	A	F	L	Y	T	K	G	V	Y	K	S	E	-	-	-	-	-	-	-	-	-	-	-	-	-	-
gi|719747572|ref|XP_010211793.1|:5-260/1-256	-	-	-	-	-	-	-	-	-	-	-	-	-	-	-	-	-	-	M	A	T	L	T	S	F	F	L	A	K	G	L	Y	P	S	E	-	-	-	-	-	-	-	-	-	-	-	-	-	-
gi|617443980|ref|XP_007566162.1|:153-422/1-270	-	-	-	-	-	-	-	-	-	-	-	-	-	-	-	-	-	-	-	R	E	L	F	A	F	L	Y	T	K	G	V	Y	K	S	E	-	-	-	-	-	-	-	-	-	-	-	-	-	-
gi|512908787|ref|XP_004901429.1|:60-343/1-284	-	-	-	-	-	-	-	-	-	-	-	-	-	-	-	-	-	-	M	K	E	L	Y	G	F	L	H	H	Q	N	R	Y	S	S	E	-	-	-	-	-	-	-	-	-	-	-	-	-	-
gi|674587817|emb|CDS33146.1|:24-291/1-268	-	-	-	-	-	-	-	-	-	-	-	-	-	-	-	-	-	-	-	A	F	H	S	F	L	V	A	Q	-	K	L	A	S	-	-	-	-	-	-	-	-	-	-	-	-	-	-	-	-
gi|521032882|gb|EPQ14667.1|:122-421/1-300	-	-	-	-	-	-	-	-	-	-	-	-	-	-	-	-	-	-	M	K	E	L	Y	S	F	L	H	H	Q	N	R	Y	S	S	E	-	-	-	-	-	-	-	-	-	-	-	-	-	-
gi|512908783|ref|XP_004901428.1|:122-405/1-284	-	-	-	-	-	-	-	-	-	-	-	-	-	-	-	-	-	-	M	K	E	L	Y	G	F	L	H	H	Q	N	R	Y	S	S	E	-	-	-	-	-	-	-	-	-	-	-	-	-	-
gi|701333031|ref|XP_009979100.1|:83-301/1-219	-	-	-	-	-	-	-	-	-	-	-	-	-	-	-	-	-	-	M	K	K	L	F	T	F	L	H	Q	K	N	R	Y	G	S	E	-	-	-	-	-	-	-	-	-	-	-	-	-	-
gi|676774150|gb|KFP02318.1|:52-281/1-230	-	-	-	-	-	-	-	-	-	-	-	-	-	-	-	-	-	-	M	E	K	L	F	T	F	L	Q	Q	K	N	R	Y	D	S	Q	-	-	-	-	-	-	-	-	-	-	-	-	-	-
gi|676483257|ref|XP_009062966.1|:54-316/1-263	-	-	-	-	-	-	-	-	-	-	-	-	-	-	-	-	-	-	M	Q	I	A	N	K	Y	L	V	D	N	S	K	Y	-	-	-	-	-	-	-	-	-	-	-	-	-	-	-	-	-
gi|195328595|ref|XP_002031000.1|:76-319/1-244	-	-	-	-	-	-	-	-	-	-	-	-	-	-	-	-	-	-	M	K	L	T	M	R	Y	L	V	H	K	D	I	V	S	V	-	-	-	-	-	-	-	-	-	-	-	-	-	-	-
gi|657781027|ref|XP_008318229.1|:106-378/1-273	-	-	-	-	-	-	-	-	-	-	-	-	-	-	-	-	-	-	-	R	E	L	F	A	F	L	L	T	K	G	V	Y	A	T	E	-	-	-	-	-	-	-	-	-	-	-	-	-	-
gi|642086993|emb|CDQ83694.1|:118-387/1-270	-	-	-	-	-	-	-	-	-	-	-	-	-	-	-	-	-	-	-	R	E	L	Y	A	F	L	F	T	K	G	R	Y	S	S	E	-	-	-	-	-	-	-	-	-	-	-	-	-	-
gi|646697739|gb|KDR09265.1|:26-286/1-261	-	-	-	-	-	-	-	-	-	-	-	-	-	-	-	-	-	-	M	K	Y	T	M	H	F	L	A	D	K	G	L	V	S	R	-	-	-	-	-	-	-	-	-	-	-	-	-	-	-
gi|537235021|gb|ERE85053.1|:186-423/1-238	-	-	-	-	-	-	-	-	-	-	-	-	-	-	-	-	-	-	M	K	E	L	Y	G	F	L	H	H	Q	N	R	Y	S	S	E	-	-	-	-	-	-	-	-	-	-	-	-	-	-
gi|663267859|ref|XP_008493949.1|:95-324/1-230	-	-	-	-	-	-	-	-	-	-	-	-	-	-	-	-	-	-	M	E	K	L	F	T	F	L	Q	Q	K	N	R	Y	D	S	Q	-	-	-	-	-	-	-	-	-	-	-	-	-	-
gi|432952103|ref|XP_004084954.1|:110-379/1-270	-	-	-	-	-	-	-	-	-	-	-	-	-	-	-	-	-	-	-	K	E	L	F	A	F	L	Y	T	K	G	Y	Y	A	S	E	-	-	-	-	-	-	-	-	-	-	-	-	-	-
gi|684393592|ref|XP_009170638.1|:4-230/1-227	-	-	-	-	-	-	-	-	-	-	-	-	-	-	-	-	-	-	-	-	-	-	-	K	F	L	K	Q	E	G	-	-	-	-	-	-	-	-	-	-	-	-	-	-	-	-	-	-	-
gi|512822359|ref|XP_002935698.2|:194-415/1-222	-	-	-	-	-	-	-	-	-	-	-	-	-	-	-	-	-	-	M	K	E	L	F	S	F	F	H	S	K	G	L	Y	Q	T	E	-	-	-	-	-	-	-	-	-	-	-	-	-	-
gi|194745023|ref|XP_001954992.1|:77-320/1-244	-	-	-	-	-	-	-	-	-	-	-	-	-	-	-	-	-	-	M	K	L	T	M	R	F	L	V	N	K	D	I	V	S	S	-	-	-	-	-	-	-	-	-	-	-	-	-	-	-
gi|734633792|ref|XP_010745399.1|:158-383/1-226	-	-	-	-	-	-	-	-	-	-	-	-	-	-	-	-	-	-	-	R	E	L	F	A	F	L	Y	T	K	G	V	Y	A	T	E	-	-	-	-	-	-	-	-	-	-	-	-	-	-
gi|734633794|ref|XP_010745400.1|:156-381/1-226	-	-	-	-	-	-	-	-	-	-	-	-	-	-	-	-	-	-	-	R	E	L	F	A	F	L	Y	T	K	G	V	Y	A	T	E	-	-	-	-	-	-	-	-	-	-	-	-	-	-
gi|390364315|ref|XP_001199888.2|:240-497/1-258	-	-	-	-	-	-	-	-	-	-	-	-	-	-	-	-	-	-	M	S	T	T	T	Q	F	F	I	D	K	G	W	Y	-	-	-	-	-	-	-	-	-	-	-	-	-	-	-	-	-
gi|390364317|ref|XP_003730580.1|:283-540/1-258	-	-	-	-	-	-	-	-	-	-	-	-	-	-	-	-	-	-	M	S	T	T	T	Q	F	F	I	D	K	G	W	Y	-	-	-	-	-	-	-	-	-	-	-	-	-	-	-	-	-
gi|270009467|gb|EFA05915.1|:33-291/1-259	-	-	-	-	-	-	-	-	-	-	-	-	-	-	-	-	-	-	M	Q	E	T	R	N	F	L	M	R	T	N	R	I	G	R	-	-	-	-	-	-	-	-	-	-	-	-	-	-	-
gi|390364319|ref|XP_003730581.1|:283-540/1-258	-	-	-	-	-	-	-	-	-	-	-	-	-	-	-	-	-	-	M	S	T	T	T	Q	F	F	I	D	K	G	W	Y	-	-	-	-	-	-	-	-	-	-	-	-	-	-	-	-	-
gi|585693670|ref|XP_006821669.1|:103-358/1-256	-	-	-	-	-	-	-	-	-	-	-	-	-	-	-	-	-	-	M	M	R	A	H	E	Y	L	A	S	K	G	L	V	S	-	-	-	-	-	-	-	-	-	-	-	-	-	-	-	-
gi|657533239|ref|XP_008305254.1|:117-387/1-271	-	-	-	-	-	-	-	-	-	-	-	-	-	-	-	-	-	-	-	R	E	L	F	A	F	L	F	T	K	G	V	Y	A	S	E	-	-	-	-	-	-	-	-	-	-	-	-	-	-
gi|195152231|ref|XP_002017040.1|:78-321/1-244	-	-	-	-	-	-	-	-	-	-	-	-	-	-	-	-	-	-	M	K	L	T	M	R	F	L	V	H	K	D	I	V	T	S	-	-	-	-	-	-	-	-	-	-	-	-	-	-	-
gi|389615052|dbj|BAM20523.1|:18-248/1-231	-	-	-	-	-	-	-	-	-	-	-	-	-	-	-	-	-	-	I	R	H	L	M	N	F	L	K	E	K	G	K	V	P	P	-	-	-	-	-	-	-	-	-	-	-	-	-	-	-
gi|642930113|ref|XP_008196257.1|:97-355/1-259	-	-	-	-	-	-	-	-	-	-	-	-	-	-	-	-	-	-	M	Q	E	T	R	N	F	L	M	R	T	N	R	I	G	R	-	-	-	-	-	-	-	-	-	-	-	-	-	-	-
gi|685826893|emb|CEF61815.1|:30-293/1-264	-	-	-	-	-	-	-	-	-	-	-	-	-	-	-	-	-	-	G	I	E	F	Y	N	F	L	K	L	K	K	-	-	-	-	-	-	-	-	-	-	-	-	-	-	-	-	-	-	-
gi|358254757|dbj|GAA56298.1|:4-230/1-227	-	-	-	-	-	-	-	-	-	-	-	-	-	-	-	-	-	-	-	-	-	-	-	K	F	L	E	Q	E	G	-	-	-	-	-	-	-	-	-	-	-	-	-	-	-	-	-	-	-
gi|351710664|gb|EHB13583.1|:122-393/1-272	-	-	-	-	-	-	-	-	-	-	-	-	-	-	-	-	-	-	M	K	E	L	Y	G	F	L	H	H	Q	N	R	Y	S	S	E	-	-	-	-	-	-	-	-	-	-	-	-	-	-
gi|390335793|ref|XP_796430.3|:45-296/1-252	-	-	-	-	-	-	-	-	-	-	-	-	-	-	-	-	-	-	M	T	T	T	Y	E	L	L	N	E	K	G	Y	F	-	-	-	-	-	-	-	-	-	-	-	-	-	-	-	-	-
gi|597781488|ref|XP_007254315.1|:69-304/1-236	-	-	-	-	-	-	-	-	-	-	-	-	-	-	-	-	-	-	-	Q	Q	L	Y	S	F	L	N	S	K	G	Y	Y	S	S	W	-	-	-	-	-	-	-	-	-	-	-	-	-	-
gi|76156081|gb|AAX27316.2|:2-163/1-162	-	-	-	-	-	-	-	-	-	-	-	-	-	-	-	-	-	-	-	-	-	-	-	Q	F	L	V	K	K	Q	-	-	-	-	-	-	-	-	-	-	-	-	-	-	-	-	-	-	-
gi|410919523|ref|XP_003973234.1|:158-381/1-224	-	-	-	-	-	-	-	-	-	-	-	-	-	-	-	-	-	-	-	R	E	L	F	A	F	L	Y	T	K	G	V	Y	P	S	E	-	-	-	-	-	-	-	-	-	-	-	-	-	-
gi|551590054|ref|XP_005779472.1|:15-279/1-265	-	-	-	-	-	-	-	-	-	-	-	-	-	-	-	-	-	-	-	-	-	-	-	K	Y	L	Q	A	K	Q	-	-	-	-	-	-	-	-	-	-	-	-	-	-	-	-	-	-	-
gi|459179169|ref|XP_002124182.2|:81-295/1-215	-	-	-	-	-	-	-	-	-	-	-	-	-	-	-	-	-	-	-	R	K	L	Y	E	F	L	N	R	K	S	L	A	D	G	H	S	-	-	-	-	-	-	-	-	-	-	-	-	-
gi|389612787|dbj|BAM19803.1|:2-225/1-224	-	-	-	-	-	-	-	-	-	-	-	-	-	-	-	-	-	-	I	R	H	L	M	N	F	L	K	E	K	G	K	V	P	P	-	-	-	-	-	-	-	-	-	-	-	-	-	-	-
gi|357609196|gb|EHJ66341.1|:267-525/1-259	-	-	-	-	-	-	-	-	-	-	-	-	-	-	-	-	-	-	I	R	H	L	M	T	F	L	K	D	K	G	Y	V	S	P	-	-	-	-	-	-	-	-	-	-	-	-	-	-	-
gi|21357911|ref|NP_650508.1|:76-319/1-244 UniProt: tr|Q9VF14|Q9VF14_DROME (CG3303)	-	-	-	-	-	-	-	-	-	-	-	-	-	-	-	-	-	-	M	K	L	T	M	R	F	L	V	H	K	D	I	V	S	V	-	-	-	-	-	-	-	-	-	-	-	-	-	-	-
gi|443730639|gb|ELU16063.1|:152-414/1-263	-	-	-	-	-	-	-	-	-	-	-	-	-	-	-	-	-	-	T	R	T	T	H	Y	F	L	N	Q	M	-	-	-	-	-	-	-	-	-	-	-	-	-	-	-	-	-	-	-	-
gi|170057617|ref|XP_001864562.1|:324-517/1-194	-	-	-	-	-	-	-	-	-	-	-	-	-	-	-	-	-	-	M	R	S	A	M	L	F	L	Q	K	K	G	V	V	T	A	-	-	-	-	-	-	-	-	-	-	-	-	-	-	-
gi|195444901|ref|XP_002070081.1|:75-318/1-244	-	-	-	-	-	-	-	-	-	-	-	-	-	-	-	-	-	-	M	K	L	A	M	R	Y	L	M	H	K	G	I	V	S	S	-	-	-	-	-	-	-	-	-	-	-	-	-	-	-
gi|698406964|ref|XP_009708263.1|:83-349/1-267	-	-	-	-	-	-	-	-	-	-	-	-	-	-	-	-	-	-	M	K	K	L	F	V	F	L	H	Q	K	H	R	Y	G	S	E	-	-	-	-	-	-	-	-	-	-	-	-	-	-
gi|688561212|ref|XP_009300839.1|:33-301/1-269	-	-	-	-	-	-	-	-	-	-	-	-	-	-	-	-	-	-	-	K	E	L	F	N	F	L	H	S	K	G	V	Y	G	S	Q	-	-	-	-	-	-	-	-	-	-	-	-	-	-
gi|47229560|emb|CAG06756.1|:157-380/1-224	-	-	-	-	-	-	-	-	-	-	-	-	-	-	-	-	-	-	-	R	E	L	F	A	F	L	Y	T	K	G	V	Y	P	S	E	-	-	-	-	-	-	-	-	-	-	-	-	-	-
gi|584026090|ref|XP_006807626.1|:26-295/1-270	-	-	-	-	-	-	-	-	-	-	-	-	-	-	-	-	-	-	-	Q	E	L	F	A	F	L	Y	N	K	G	I	Y	K	S	E	-	-	-	-	-	-	-	-	-	-	-	-	-	-
gi|670426762|ref|XP_008654046.1|:90-285/1-196	-	-	-	-	-	-	-	-	-	-	-	-	-	-	-	-	-	-	-	-	-	-	-	R	Y	L	V	Q	K	G	-	-	-	-	-	-	-	-	-	-	-	-	-	-	-	-	-	-	-
gi|498928282|ref|XP_004518357.1|:126-391/1-266	-	-	-	-	-	-	-	-	-	-	-	-	-	-	-	-	-	-	M	K	H	T	M	R	F	L	Q	Q	K	G	R	V	S	A	-	-	-	-	-	-	-	-	-	-	-	-	-	-	-
gi|674587279|emb|CDS33689.1|:76-297/1-222	-	-	-	-	-	-	-	-	-	-	-	-	-	-	-	-	-	-	-	A	V	Q	A	Y	L	V	E	K	-	N	L	T	S	-	-	-	-	-	-	-	-	-	-	-	-	-	-	-	-
gi|195501144|ref|XP_002097677.1|:76-319/1-244	-	-	-	-	-	-	-	-	-	-	-	-	-	-	-	-	-	-	M	K	L	T	M	R	F	L	V	S	K	D	I	V	S	V	-	-	-	-	-	-	-	-	-	-	-	-	-	-	-
gi|123701195|ref|NP_001074167.1|:33-301/1-269	-	-	-	-	-	-	-	-	-	-	-	-	-	-	-	-	-	-	-	K	E	L	F	N	F	L	H	S	K	G	V	Y	G	S	Q	-	-	-	-	-	-	-	-	-	-	-	-	-	-
gi|194889910|ref|XP_001977186.1|:323-590/1-268	-	-	-	-	-	-	-	-	-	-	-	-	-	-	-	-	-	-	M	R	Q	A	M	L	F	L	Q	Q	K	G	L	V	S	P	-	-	-	-	-	-	-	-	-	-	-	-	-	-	-
gi|82117610|sp|Q9PTU6.1|ENDOU_PAROL:149-382/1-234	-	-	-	-	-	-	-	-	-	-	-	-	-	-	-	-	-	-	-	R	E	L	F	A	F	L	Y	T	K	G	V	Y	A	S	E	-	-	-	-	-	-	-	-	-	-	-	-	-	-
gi|597861432|gb|EYC10844.1|:26-289/1-264	-	-	-	-	-	-	-	-	-	-	-	-	-	-	-	-	-	-	W	Q	I	L	Y	D	F	L	-	-	-	-	-	-	-	-	-	-	-	-	-	-	-	-	-	-	-	-	-	-	-
gi|390335791|ref|XP_784306.3|:102-369/1-268	-	-	-	-	-	-	-	-	-	-	-	-	-	-	-	-	-	-	M	D	L	T	Y	D	Y	L	F	N	K	G	Y	F	-	-	-	-	-	-	-	-	-	-	-	-	-	-	-	-	-
gi|157423012|gb|AAI53520.1|:33-301/1-269	-	-	-	-	-	-	-	-	-	-	-	-	-	-	-	-	-	-	-	K	E	L	F	N	F	L	H	S	K	G	V	Y	G	S	Q	-	-	-	-	-	-	-	-	-	-	-	-	-	-
gi|194762952|ref|XP_001963598.1|:322-590/1-269	-	-	-	-	-	-	-	-	-	-	-	-	-	-	-	-	-	-	M	R	Q	A	M	Q	F	L	Q	Q	K	G	L	V	S	P	-	-	-	-	-	-	-	-	-	-	-	-	-	-	-
gi|194901156|ref|XP_001980118.1|:76-319/1-244	-	-	-	-	-	-	-	-	-	-	-	-	-	-	-	-	-	-	M	K	L	T	M	R	F	L	V	N	K	D	I	V	S	V	-	-	-	-	-	-	-	-	-	-	-	-	-	-	-
gi|736305178|ref|XP_010794439.1|:118-387/1-270	-	-	-	-	-	-	-	-	-	-	-	-	-	-	-	-	-	-	-	R	E	L	F	A	F	L	Y	T	K	G	V	Y	A	S	E	-	-	-	-	-	-	-	-	-	-	-	-	-	-
gi|478250163|gb|ENN70666.1|:283-494/1-212	-	-	-	-	-	-	-	-	-	-	-	-	-	-	-	-	-	-	M	Q	F	A	R	N	F	L	V	Q	K	E	K	I	G	K	-	-	-	-	-	-	-	-	-	-	-	-	-	-	-
gi|301120952|ref|XP_002908203.1|:1-173/1-173	-	-	-	-	-	-	-	-	-	-	-	-	-	-	-	-	-	-	-	-	-	-	-	A	W	L	V	K	N	K	-	-	-	-	-	-	-	-	-	-	-	-	-	-	-	-	-	-	-
gi|498958647|ref|XP_004544966.1|:67-336/1-270	-	-	-	-	-	-	-	-	-	-	-	-	-	-	-	-	-	-	-	R	E	L	F	A	F	L	Y	N	K	G	I	Y	K	S	E	-	-	-	-	-	-	-	-	-	-	-	-	-	-
gi|542184847|ref|XP_005469559.1|:26-295/1-270	-	-	-	-	-	-	-	-	-	-	-	-	-	-	-	-	-	-	-	R	E	L	F	A	F	L	Y	N	K	G	I	Y	K	S	E	-	-	-	-	-	-	-	-	-	-	-	-	-	-
gi|554840151|ref|XP_005930509.1|:67-336/1-270	-	-	-	-	-	-	-	-	-	-	-	-	-	-	-	-	-	-	-	R	E	L	F	A	F	L	Y	N	K	G	I	Y	K	S	E	-	-	-	-	-	-	-	-	-	-	-	-	-	-
gi|345498444|ref|XP_001607440.2|:422-647/1-226	-	-	-	-	-	-	-	-	-	-	-	-	-	-	-	-	-	-	M	S	M	A	M	R	F	L	A	D	K	G	F	V	K	K	-	-	-	-	-	-	-	-	-	-	-	-	-	-	-
gi|195566123|ref|XP_002106640.1|:320-587/1-268	-	-	-	-	-	-	-	-	-	-	-	-	-	-	-	-	-	-	M	R	Q	A	M	L	F	L	Q	Q	K	G	V	V	S	P	-	-	-	-	-	-	-	-	-	-	-	-	-	-	-
gi|546682401|gb|ERL92343.1|:283-494/1-212	-	-	-	-	-	-	-	-	-	-	-	-	-	-	-	-	-	-	M	Q	F	A	R	N	F	L	V	Q	K	E	K	I	G	K	-	-	-	-	-	-	-	-	-	-	-	-	-	-	-
gi|675868744|ref|XP_009019932.1|:20-243/1-224	-	-	-	-	-	-	-	-	-	-	-	-	-	-	-	-	-	-	M	K	I	M	H	Q	F	L	S	K	K	D	L	A	S	A	D	-	-	-	-	-	-	-	-	-	-	-	-	-	-
gi|699246376|ref|XP_002124119.2|:160-398/1-239	-	-	-	-	-	-	-	-	-	-	-	-	-	-	-	-	-	-	-	A	R	L	Y	D	F	L	Q	S	K	N	L	A	G	C	A	D	-	-	-	-	-	-	-	-	-	-	-	-	-
gi|548406465|ref|XP_005739687.1|:26-295/1-270	-	-	-	-	-	-	-	-	-	-	-	-	-	-	-	-	-	-	-	R	E	L	F	A	F	L	Y	N	K	G	I	Y	K	S	E	-	-	-	-	-	-	-	-	-	-	-	-	-	-
gi|512922551|ref|XP_004930144.1|:260-527/1-268	-	-	-	-	-	-	-	-	-	-	-	-	-	-	-	-	-	-	M	R	H	L	M	N	F	L	K	E	K	G	Y	V	T	P	-	-	-	-	-	-	-	-	-	-	-	-	-	-	-
gi|195479548|ref|XP_002100929.1|:316-546/1-231	-	-	-	-	-	-	-	-	-	-	-	-	-	-	-	-	-	-	M	R	Q	A	M	L	F	L	Q	Q	K	G	V	V	G	P	-	-	-	-	-	-	-	-	-	-	-	-	-	-	-
gi|195170013|ref|XP_002025808.1|:289-547/1-259	-	-	-	-	-	-	-	-	-	-	-	-	-	-	-	-	-	-	M	R	H	A	M	Q	F	L	Q	Q	K	G	L	V	T	P	-	-	-	-	-	-	-	-	-	-	-	-	-	-	-
gi|665787217|ref|XP_008556363.1|:305-568/1-264	-	-	-	-	-	-	-	-	-	-	-	-	-	-	-	-	-	-	M	S	A	A	M	K	F	L	A	D	K	G	F	I	K	K	-	-	-	-	-	-	-	-	-	-	-	-	-	-	-
gi|162951731|gb|ABY21727.1|:357-624/1-268	-	-	-	-	-	-	-	-	-	-	-	-	-	-	-	-	-	-	M	R	Q	A	M	L	F	L	Q	Q	K	G	V	V	S	P	-	-	-	-	-	-	-	-	-	-	-	-	-	-	-
gi|198467908|ref|XP_001354551.2|:355-613/1-259	-	-	-	-	-	-	-	-	-	-	-	-	-	-	-	-	-	-	M	R	H	A	M	Q	F	L	Q	Q	K	G	L	V	T	P	-	-	-	-	-	-	-	-	-	-	-	-	-	-	-
gi|20129009|ref|NP_572668.1|:323-590/1-268 UniProt: sp|Q9VZ49|ENDOU_DROME (CG2145)	-	-	-	-	-	-	-	-	-	-	-	-	-	-	-	-	-	-	M	R	Q	A	M	L	F	L	Q	Q	K	G	V	V	S	P	-	-	-	-	-	-	-	-	-	-	-	-	-	-	-
gi|157123761|ref|XP_001660282.1|:307-568/1-262	-	-	-	-	-	-	-	-	-	-	-	-	-	-	-	-	-	-	M	R	S	A	M	L	F	L	Q	K	K	G	V	V	T	A	-	-	-	-	-	-	-	-	-	-	-	-	-	-	-
gi|347968867|ref|XP_311978.5|:308-532/1-225	-	-	-	-	-	-	-	-	-	-	-	-	-	-	-	-	-	-	M	R	Q	A	M	L	F	L	Q	K	K	G	V	V	T	A	-	-	-	-	-	-	-	-	-	-	-	-	-	-	-
gi|195350786|ref|XP_002041919.1|:320-586/1-267	-	-	-	-	-	-	-	-	-	-	-	-	-	-	-	-	-	-	M	R	Q	A	M	L	F	L	Q	Q	K	G	V	V	S	P	-	-	-	-	-	-	-	-	-	-	-	-	-	-	-
gi|195042687|ref|XP_001991480.1|:416-674/1-259	-	-	-	-	-	-	-	-	-	-	-	-	-	-	-	-	-	-	M	R	Q	A	M	L	F	L	Q	Q	K	G	L	V	T	P	-	-	-	-	-	-	-	-	-	-	-	-	-	-	-
gi|195110173|ref|XP_001999656.1|:81-323/1-243	-	-	-	-	-	-	-	-	-	-	-	-	-	-	-	-	-	-	M	K	L	S	M	R	F	L	A	K	K	G	L	V	G	S	-	-	-	-	-	-	-	-	-	-	-	-	-	-	-
gi|195396379|ref|XP_002056809.1|:358-616/1-259	-	-	-	-	-	-	-	-	-	-	-	-	-	-	-	-	-	-	M	R	Q	A	M	L	F	L	Q	Q	K	G	L	V	T	P	-	-	-	-	-	-	-	-	-	-	-	-	-	-	-
gi|568255430|gb|ETN64207.1|:312-499/1-188	-	-	-	-	-	-	-	-	-	-	-	-	-	-	-	-	-	-	M	R	Q	A	M	L	F	L	Q	K	K	G	I	V	T	A	-	-	-	-	-	-	-	-	-	-	-	-	-	-	-
gi|557767830|ref|XP_005183601.1|:77-344/1-268	-	-	-	-	-	-	-	-	-	-	-	-	-	-	-	-	-	-	M	Q	K	T	M	K	F	L	E	F	K	G	V	A	T	N	-	-	-	-	-	-	-	-	-	-	-	-	-	-	-
gi|685836184|emb|CEF71104.1|:32-293/1-262	-	-	-	-	-	-	-	-	-	-	-	-	-	-	-	-	-	-	G	K	E	F	Y	M	F	L	Y	Q	K	Q	-	-	-	-	-	-	-	-	-	-	-	-	-	-	-	-	-	-	-
gi|18447206|gb|AAL68194.1|:4-202/1-199	-	-	-	-	-	-	-	-	-	-	-	-	-	-	-	-	-	-	M	R	Q	A	M	L	F	L	Q	Q	K	G	V	V	S	P	-	-	-	-	-	-	-	-	-	-	-	-	-	-	-
gi|195054583|ref|XP_001994204.1|:76-318/1-243	-	-	-	-	-	-	-	-	-	-	-	-	-	-	-	-	-	-	M	K	L	S	M	L	F	L	V	K	R	G	I	V	T	G	-	-	-	-	-	-	-	-	-	-	-	-	-	-	-
gi|738912441|ref|WP_036799318.1|:42-316/1-275	-	-	-	-	-	-	-	-	-	-	-	-	-	-	-	-	-	-	-	-	-	T	K	P	I	K	I	A	R	H	Y	I	N	-	-	-	-	-	-	-	-	-	-	-	-	-	-	-	-
gi|695403963|ref|XP_009523413.1|:28-195/1-168	-	-	-	-	-	-	-	-	-	-	-	-	-	-	-	-	-	-	-	-	-	-	-	S	W	L	V	K	N	K	-	-	-	-	-	-	-	-	-	-	-	-	-	-	-	-	-	-	-
gi|195133110|ref|XP_002010982.1|:368-635/1-268	-	-	-	-	-	-	-	-	-	-	-	-	-	-	-	-	-	-	M	R	A	A	M	L	F	L	Q	Q	K	G	L	V	T	P	-	-	-	-	-	-	-	-	-	-	-	-	-	-	-
gi|557760537|ref|XP_005179989.1|:534-732/1-199	-	-	-	-	-	-	-	-	-	-	-	-	-	-	-	-	-	-	M	R	Q	A	M	L	F	L	Q	N	K	G	I	V	G	P	-	-	-	-	-	-	-	-	-	-	-	-	-	-	-
gi|498984714|ref|XP_004530433.1|:462-685/1-224	-	-	-	-	-	-	-	-	-	-	-	-	-	-	-	-	-	-	M	R	Q	A	M	L	F	L	Q	N	K	G	I	V	S	P	-	-	-	-	-	-	-	-	-	-	-	-	-	-	-
gi|195432134|ref|XP_002064081.1|:374-610/1-237	-	-	-	-	-	-	-	-	-	-	-	-	-	-	-	-	-	-	M	R	Q	A	M	L	F	L	Q	Q	K	G	I	L	T	P	-	-	-	-	-	-	-	-	-	-	-	-	-	-	-
gi|321463586|gb|EFX74601.1|:67-289/1-223	-	-	-	-	-	-	-	-	-	-	-	-	-	-	-	-	-	-	M	Q	Q	A	H	Q	F	L	V	S	K	G	L	A	D	S	-	-	-	-	-	-	-	-	-	-	-	-	-	-	-
gi|594662213|ref|XP_007179303.1|:1-173/1-173	-	-	-	-	-	-	-	-	-	-	-	-	-	-	-	-	-	-	M	K	E	L	Y	G	F	L	H	Q	Q	N	R	Y	S	T	E	-	-	-	-	-	-	-	-	-	-	-	-	-	-
gi|307173677|gb|EFN64513.1|:299-531/1-233	-	-	-	-	-	-	-	-	-	-	-	-	-	-	-	-	-	-	M	S	A	A	M	R	F	L	A	D	K	G	F	V	R	Q	-	-	-	-	-	-	-	-	-	-	-	-	-	-	-
gi|321463549|gb|EFX74564.1|:156-381/1-226	-	-	-	-	-	-	-	-	-	-	-	-	-	-	-	-	-	-	F	Q	Q	A	H	Q	F	L	V	S	K	G	L	A	D	A	-	-	-	-	-	-	-	-	-	-	-	-	-	-	-
gi|694950426|ref|XP_009423793.1|:1-173/1-173	-	-	-	-	-	-	-	-	-	-	-	-	-	-	-	-	-	-	M	K	E	L	Y	S	F	L	H	H	Q	N	R	Y	G	S	E	-	-	-	-	-	-	-	-	-	-	-	-	-	-
gi|321457897|gb|EFX68974.1|:65-289/1-225	-	-	-	-	-	-	-	-	-	-	-	-	-	-	-	-	-	-	F	Q	Q	A	H	E	F	L	V	S	K	G	L	A	D	A	-	-	-	-	-	-	-	-	-	-	-	-	-	-	-
gi|499456219|ref|WP_011143683.1|:40-311/1-272	-	-	-	-	-	-	-	-	-	-	-	-	-	-	-	-	-	-	-	-	-	T	V	P	V	R	L	A	R	E	Y	I	N	-	-	-	-	-	-	-	-	-	-	-	-	-	-	-	-
gi|322793300|gb|EFZ16938.1|:167-399/1-233	-	-	-	-	-	-	-	-	-	-	-	-	-	-	-	-	-	-	M	S	T	A	M	R	F	L	A	D	K	G	F	V	R	Q	-	-	-	-	-	-	-	-	-	-	-	-	-	-	-
gi|307199399|gb|EFN80024.1|:492-725/1-234	-	-	-	-	-	-	-	-	-	-	-	-	-	-	-	-	-	-	M	S	A	A	M	R	F	L	A	D	K	G	F	M	R	Q	-	-	-	-	-	-	-	-	-	-	-	-	-	-	-
gi|685572119|ref|XP_009178844.1|:1-173/1-173	-	-	-	-	-	-	-	-	-	-	-	-	-	-	-	-	-	-	M	K	E	L	Y	S	F	L	H	H	Q	N	R	Y	G	S	E	-	-	-	-	-	-	-	-	-	-	-	-	-	-
gi|149032191|gb|EDL87103.1|:1-173/1-173	-	-	-	-	-	-	-	-	-	-	-	-	-	-	-	-	-	-	M	K	E	L	Y	S	F	L	R	H	Q	N	R	Y	G	S	Q	-	-	-	-	-	-	-	-	-	-	-	-	-	-
gi|607354265|gb|EZA48923.1|:422-654/1-233	-	-	-	-	-	-	-	-	-	-	-	-	-	-	-	-	-	-	M	S	A	A	M	R	F	L	A	D	K	G	F	I	R	K	-	-	-	-	-	-	-	-	-	-	-	-	-	-	-
gi|493033118|ref|WP_006102311.1|:131-443/1-313	-	-	-	-	-	-	-	-	-	-	-	-	-	-	-	-	-	-	-	-	-	T	K	P	M	Q	L	A	R	T	Y	I	N	-	-	-	-	-	-	-	-	-	-	-	-	-	-	-	-
gi|414886400|tpg|DAA62414.1|:104-312/1-209	-	-	-	-	-	-	-	-	-	-	-	-	-	-	-	-	-	-	-	-	-	-	-	R	Y	L	V	Q	K	G	-	-	-	-	-	-	-	-	-	-	-	-	-	-	-	-	-	-	-
gi|195389112|ref|XP_002053222.1|:78-320/1-243	-	-	-	-	-	-	-	-	-	-	-	-	-	-	-	-	-	-	M	K	I	S	M	R	F	L	A	K	R	G	I	V	S	S	-	-	-	-	-	-	-	-	-	-	-	-	-	-	-
gi|383863045|ref|XP_003706993.1|:431-663/1-233	-	-	-	-	-	-	-	-	-	-	-	-	-	-	-	-	-	-	M	S	A	A	M	R	F	L	A	D	K	G	K	I	R	K	-	-	-	-	-	-	-	-	-	-	-	-	-	-	-
gi|340719278|ref|XP_003398082.1|:448-680/1-233	-	-	-	-	-	-	-	-	-	-	-	-	-	-	-	-	-	-	M	S	Y	A	M	R	F	L	A	D	K	G	Q	I	R	K	-	-	-	-	-	-	-	-	-	-	-	-	-	-	-
gi|546321006|ref|XP_005717446.1|:12-277/1-266	-	-	-	-	-	-	-	-	-	-	-	-	-	-	-	-	-	-	-	F	V	R	R	W	L	I	S	N	G	H	L	P	P	-	-	-	-	-	-	-	-	-	-	-	-	-	-	-	-
gi|350410747|ref|XP_003489126.1|:443-675/1-233	-	-	-	-	-	-	-	-	-	-	-	-	-	-	-	-	-	-	M	S	Y	A	M	R	F	L	A	D	K	G	Q	I	R	K	-	-	-	-	-	-	-	-	-	-	-	-	-	-	-
gi|550659791|gb|ERP85923.1|:54-325/1-272	-	-	-	-	-	-	-	-	-	-	-	-	-	-	-	-	-	-	-	-	-	S	R	P	M	Q	I	A	F	E	H	I	S	-	-	-	-	-	-	-	-	-	-	-	-	-	-	-	-
gi|737944070|ref|WP_035908112.1|:41-312/1-272	-	-	-	-	-	-	-	-	-	-	-	-	-	-	-	-	-	-	-	-	-	S	R	P	M	Q	I	A	F	E	H	I	S	-	-	-	-	-	-	-	-	-	-	-	-	-	-	-	-
gi|516355529|ref|WP_017745562.1|:7-308/1-302	-	-	-	-	-	-	-	-	-	-	-	-	-	-	-	-	-	-	-	-	-	T	E	P	M	Q	L	A	Y	K	Y	I	T	-	-	-	-	-	-	-	-	-	-	-	-	-	-	-	-
gi|301773826|ref|XP_002922330.1|:17-169/1-153	-	-	-	-	-	-	-	-	-	-	-	-	-	-	-	-	-	-	-	-	-	-	-	-	-	-	-	-	-	-	-	-	-	S	E	-	-	-	-	-	-	-	-	-	-	-	-	-	-
gi|551496739|ref|XP_005799926.1|:28-180/1-153	-	-	-	-	-	-	-	-	-	-	-	-	-	-	-	-	-	-	-	-	-	-	-	-	-	-	-	-	-	-	-	-	-	S	E	-	-	-	-	-	-	-	-	-	-	-	-	-	-
gi|518327667|ref|WP_019497874.1|:5-310/1-306	-	-	-	-	-	-	-	-	-	-	-	-	-	-	-	-	-	-	-	-	-	T	Q	P	M	Q	L	A	Y	E	Y	I	T	-	-	-	-	-	-	-	-	-	-	-	-	-	-	-	-
gi|495510579|ref|WP_008235224.1|:47-320/1-274	-	-	-	-	-	-	-	-	-	-	-	-	-	-	-	-	-	-	-	-	-	T	K	P	I	Q	I	T	L	K	Y	I	N	-	-	-	-	-	-	-	-	-	-	-	-	-	-	-	-
gi|576693811|gb|EUB57414.1|:4-202/1-199	-	-	-	-	-	-	-	-	-	-	-	-	-	-	-	-	-	-	-	E	V	R	R	Y	L	E	E	R	-	K	L	A	S	-	-	-	-	-	-	-	-	-	-	-	-	-	-	-	-
gi|527242842|ref|XP_005139776.1|:13-165/1-153	-	-	-	-	-	-	-	-	-	-	-	-	-	-	-	-	-	-	-	-	-	-	-	-	-	-	-	-	-	-	-	-	-	S	E	-	-	-	-	-	-	-	-	-	-	-	-	-	-
gi|739362801|ref|WP_037223955.1|:37-310/1-274	-	-	-	-	-	-	-	-	-	-	-	-	-	-	-	-	-	-	-	-	-	T	K	P	M	K	I	A	W	E	Y	I	N	-	-	-	-	-	-	-	-	-	-	-	-	-	-	-	-
gi|605040328|emb|CDN16329.1|:21-332/1-312	-	-	-	-	-	-	-	-	-	-	-	-	-	-	-	-	-	-	-	-	-	T	K	P	M	K	I	A	W	E	Y	I	N	-	-	-	-	-	-	-	-	-	-	-	-	-	-	-	-
gi|723136321|ref|XP_010284831.1|:1-110/1-110	-	-	-	-	-	-	-	-	-	-	-	-	-	-	-	-	-	-	-	-	-	-	-	-	-	-	-	-	-	-	-	-	-	-	-	-	-	-	-	-	-	-	-	-	-	-	-	-	-
gi|495459610|ref|WP_008184302.1|:4-324/1-321	-	-	-	-	-	-	-	-	-	-	-	-	-	-	-	-	-	-	-	-	-	T	K	P	I	Q	L	A	R	N	Y	I	N	-	-	-	-	-	-	-	-	-	-	-	-	-	-	-	-
gi|443708570|gb|ELU03647.1|:20-276/1-257	-	-	-	-	-	-	-	-	-	-	-	-	-	-	-	-	-	-	I	T	T	V	H	P	F	L	A	S	K	G	L	A	D	S	S	-	-	-	-	-	-	-	-	-	-	-	-	-	-
gi|541041050|gb|ERG80394.1|:70-328/1-259	-	-	-	-	-	-	-	-	-	-	-	-	-	-	-	-	-	-	F	N	I	A	F	T	Y	L	Q	-	-	N	H	-	-	-	-	-	-	-	-	-	-	-	-	-	-	-	-	-	-
gi|685835020|emb|CEF69941.1|:302-567/1-266	-	-	-	-	-	-	-	-	-	-	-	-	-	-	-	-	-	-	F	Q	L	A	F	Q	Y	L	K	-	-	D	Q	-	-	-	-	-	-	-	-	-	-	-	-	-	-	-	-	-	-
gi|651628398|ref|WP_026618169.1|:3-299/1-297	-	-	-	-	-	-	-	-	-	-	-	-	-	-	-	-	-	-	-	-	-	T	A	P	M	Q	V	A	R	A	Y	I	S	-	-	-	-	-	-	-	-	-	-	-	-	-	-	-	-
gi|290989663|ref|XP_002677457.1|:10-306/1-297	-	-	-	-	-	-	-	-	-	-	-	-	-	-	-	-	-	-	-	-	-	T	K	C	M	R	I	L	G	Q	K	Y	M	-	-	-	-	-	-	-	-	-	-	-	-	-	-	-	-
gi|636776002|ref|WP_024312517.1|:3-293/1-291	-	-	-	-	-	-	-	-	-	-	-	-	-	-	-	-	-	-	-	-	-	T	A	P	M	Q	V	A	R	A	Y	I	S	-	-	-	-	-	-	-	-	-	-	-	-	-	-	-	-
gi|390335769|ref|XP_798998.2|:5-101/1-97	-	-	-	-	-	-	-	-	-	-	-	-	-	-	-	-	-	-	-	-	-	-	-	-	-	-	-	-	-	-	-	-	-	-	-	-	-	-	-	-	-	-	-	-	-	-	-	-	-
gi|597843524|gb|EYB93069.1|:383-643/1-261	-	-	-	-	-	-	-	-	-	-	-	-	-	-	-	-	-	-	F	N	L	A	F	Q	F	L	K	D	N	G	N	-	-	-	-	-	-	-	-	-	-	-	-	-	-	-	-	-	-
gi|597843523|gb|EYB93068.1|:389-649/1-261	-	-	-	-	-	-	-	-	-	-	-	-	-	-	-	-	-	-	F	N	L	A	F	Q	F	L	K	D	N	G	N	-	-	-	-	-	-	-	-	-	-	-	-	-	-	-	-	-	-
gi|597843525|gb|EYB93070.1|:386-646/1-261	-	-	-	-	-	-	-	-	-	-	-	-	-	-	-	-	-	-	F	N	L	A	F	Q	F	L	K	D	N	G	N	-	-	-	-	-	-	-	-	-	-	-	-	-	-	-	-	-	-
gi|732897293|gb|KHJ97401.1|:4-165/1-162	-	-	-	-	-	-	-	-	-	-	-	-	-	-	-	-	-	-	-	-	-	-	-	-	-	-	-	-	-	-	-	-	-	-	-	-	-	-	-	-	-	-	-	-	-	-	-	-	-
gi|748372643|gb|KIH54063.1|:81-343/1-263	-	-	-	-	-	-	-	-	-	-	-	-	-	-	-	-	-	-	F	R	L	A	F	D	Y	M	H	A	K	G	E	-	-	-	-	-	-	-	-	-	-	-	-	-	-	-	-	-	-
gi|748370468|gb|KIH53402.1|:10-118/1-109	-	-	-	-	-	-	-	-	-	-	-	-	-	-	-	-	-	-	-	-	-	-	-	-	-	-	-	-	-	-	-	-	-	-	-	-	-	-	-	-	-	-	-	-	-	-	-	-	-
gi|597843526|gb|EYB93071.1|:40-263/1-224	-	-	-	-	-	-	-	-	-	-	-	-	-	-	-	-	-	-	F	N	L	A	F	Q	F	L	K	D	N	G	N	-	-	-	-	-	-	-	-	-	-	-	-	-	-	-	-	-	-
gi|321463359|gb|EFX74375.1|:80-254/1-175	-	-	-	-	-	-	-	-	-	-	-	-	-	-	-	-	-	-	M	Q	Q	L	H	T	F	L	V	S	K	G	E	A	S	A	-	-	-	-	-	-	-	-	-	-	-	-	-	-	-
gi|685835019|emb|CEF69940.1|:128-347/1-220	-	-	-	-	-	-	-	-	-	-	-	-	-	-	-	-	-	-	F	K	M	A	Y	K	Y	L	V	D	T	Y	K	-	-	-	-	-	-	-	-	-	-	-	-	-	-	-	-	-	-
gi|669329550|gb|KFD69732.1|:425-668/1-244	-	-	-	-	-	-	-	-	-	-	-	-	-	-	-	-	-	-	-	-	-	T	R	L	F	L	A	K	N	G	F	D	D	A	-	-	-	-	-	-	-	-	-	-	-	-	-	-	-
gi|654522765|ref|WP_027991074.1|:3-293/1-291	-	-	-	-	-	-	-	-	-	-	-	-	-	-	-	-	-	-	-	-	-	T	A	P	M	Q	V	A	R	A	Y	I	S	-	-	-	-	-	-	-	-	-	-	-	-	-	-	-	-
gi|654345383|ref|WP_027838813.1|:42-316/1-275	-	-	-	-	-	-	-	-	-	-	-	-	-	-	-	-	-	-	-	-	-	T	K	P	I	Q	L	A	L	R	Y	I	N	-	-	-	-	-	-	-	-	-	-	-	-	-	-	-	-
gi|518325973|ref|WP_019496180.1|:1-284/1-284	-	-	-	-	-	-	-	-	-	-	-	-	-	-	-	-	-	-	-	-	-	S	A	P	M	K	I	A	R	D	F	V	S	-	-	-	-	-	-	-	-	-	-	-	-	-	-	-	-
gi|321448862|gb|EFX61611.1|:1-168/1-168	-	-	-	-	-	-	-	-	-	-	-	-	-	-	-	-	-	-	M	Q	Q	L	H	T	F	L	V	S	K	G	E	A	S	A	-	-	-	-	-	-	-	-	-	-	-	-	-	-	-
gi|668447542|gb|KFB37318.1|:1-164/1-164	-	-	-	-	-	-	-	-	-	-	-	-	-	-	-	-	-	-	M	R	Q	A	M	L	F	L	Q	K	K	G	I	V	T	A	-	-	-	-	-	-	-	-	-	-	-	-	-	-	-
gi|560995945|ref|XP_006219849.1|:235-417/1-183	-	-	-	-	-	-	-	-	-	-	-	-	-	-	-	-	-	-	F	N	L	A	F	Q	Y	L	Q	K	K	G	Y	-	-	-	-	-	-	-	-	-	-	-	-	-	-	-	-	-	-
gi|515579246|ref|WP_017011990.1|:279-613/1-335	-	-	-	-	-	-	-	-	-	-	-	-	-	-	-	-	-	-	-	-	-	P	S	L	M	E	Q	V	Y	Q	Y	A	I	A	E	T	A	K	G	G	L	G	Y	V	A	T	K	Q	T
gi|732842517|gb|KHJ84480.1|:82-211/1-130	-	-	-	-	-	-	-	-	-	-	-	-	-	-	-	-	-	-	F	K	L	A	Y	E	F	L	H	S	K	G	E	-	-	-	-	-	-	-	-	-	-	-	-	-	-	-	-	-	-
gi|515584694|ref|WP_017017398.1|:279-613/1-335	-	-	-	-	-	-	-	-	-	-	-	-	-	-	-	-	-	-	-	-	-	P	S	L	M	E	Q	V	Y	Q	Y	A	I	A	E	T	T	K	G	G	L	G	Y	A	A	T	K	Q	T
gi|515582276|ref|WP_017014999.1|:279-613/1-335	-	-	-	-	-	-	-	-	-	-	-	-	-	-	-	-	-	-	-	-	-	P	S	L	M	E	Q	V	Y	Q	Y	A	M	A	E	T	A	K	G	G	L	G	Y	A	A	T	K	Q	T
gi|553737998|ref|WP_023072216.1|:5-277/1-273	-	-	-	-	-	-	-	-	-	-	-	-	-	-	-	-	-	-	-	-	-	T	P	P	I	K	K	A	Q	Q	F	L	E	-	-	-	-	-	-	-	-	-	-	-	-	-	-	-	-
gi|488499403|ref|WP_002542845.1|:269-622/1-354	-	-	-	-	-	-	-	-	-	-	-	-	-	-	-	-	-	-	-	-	-	I	S	L	M	E	S	V	Y	Q	Y	I	T	D	D	Q	S	E	G	G	L	G	F	A	Q	A	K	L	T
gi|670466243|ref|WP_031415020.1|:71-267/1-197	-	-	-	-	-	-	-	-	-	-	-	-	-	-	-	-	-	-	-	-	-	T	E	P	M	K	I	A	R	E	H	V	M	-	-	-	-	-	-	-	-	-	-	-	-	-	-	-	-
gi|738858693|ref|WP_036747674.1|:1-298/1-298	-	-	-	-	-	-	-	-	-	-	-	-	-	-	-	-	-	-	-	-	-	T	A	P	M	Q	V	A	R	E	Y	V	A	-	-	-	-	-	-	-	-	-	-	-	-	-	-	-	-
gi|445988175|ref|WP_000066030.1|:1-238/1-238	-	-	-	-	-	-	-	-	-	-	-	-	-	-	-	-	-	-	-	-	-	S	H	P	M	K	L	C	R	T	F	V	E	-	-	-	-	-	-	-	-	-	-	-	-	-	-	-	-
gi|445988176|ref|WP_000066031.1|:1-238/1-238	-	-	-	-	-	-	-	-	-	-	-	-	-	-	-	-	-	-	-	-	-	S	N	P	M	K	L	C	R	T	F	V	E	-	-	-	-	-	-	-	-	-	-	-	-	-	-	-	-
gi|515570358|ref|WP_017003165.1|:275-562/1-288	-	-	-	-	-	-	-	-	-	-	-	-	-	-	-	-	-	-	-	-	-	V	P	L	M	E	E	V	Y	H	Y	I	T	A	S	R	E	I	G	G	L	G	F	E	A	K	K	Y	S
gi|515529253|ref|WP_016962467.1|:275-562/1-288	-	-	-	-	-	-	-	-	-	-	-	-	-	-	-	-	-	-	-	-	-	V	P	L	M	E	E	V	Y	H	Y	I	T	A	S	R	E	I	G	G	L	G	F	E	A	K	K	Y	S
gi|550160240|ref|WP_022585270.1|:71-267/1-197	-	-	-	-	-	-	-	-	-	-	-	-	-	-	-	-	-	-	-	-	-	T	E	P	M	K	I	A	R	E	Y	V	M	-	-	-	-	-	-	-	-	-	-	-	-	-	-	-	-
gi|515573625|ref|WP_017006411.1|:283-562/1-280	-	-	-	-	-	-	-	-	-	-	-	-	-	-	-	-	-	-	-	-	-	V	P	L	M	E	E	V	Y	H	Y	I	T	A	N	R	E	I	G	G	L	G	F	E	A	K	K	Y	S
gi|666896900|gb|AIG26577.1|:71-267/1-197	-	-	-	-	-	-	-	-	-	-	-	-	-	-	-	-	-	-	-	-	-	T	E	P	M	K	I	A	R	E	Y	V	M	-	-	-	-	-	-	-	-	-	-	-	-	-	-	-	-
gi|653072483|ref|WP_027323605.1|:55-276/1-222	-	-	-	-	-	-	-	-	-	-	-	-	-	-	-	-	-	-	-	-	-	S	P	P	M	V	I	A	K	Q	F	I	E	-	-	-	-	-	-	-	-	-	-	-	-	-	-	-	-
gi|501450746|ref|WP_012474195.1|:48-270/1-223	-	-	-	-	-	-	-	-	-	-	-	-	-	-	-	-	-	-	-	-	-	T	P	V	M	Q	L	A	F	G	Y	I	N	-	-	-	-	-	-	-	-	-	-	-	-	-	-	-	-
gi|566000013|ref|WP_023989637.1|:2-279/1-278	-	-	-	-	-	-	-	-	-	-	-	-	-	-	-	-	-	-	-	-	-	T	K	P	V	Q	L	A	R	E	Y	A	Q	-	-	-	-	-	-	-	-	-	-	-	-	-	-	-	-
gi|748374026|gb|KIH54562.1|:45-231/1-187	-	-	-	-	-	-	-	-	-	-	-	-	-	-	-	-	-	-	F	N	L	A	F	Q	F	L	K	G	N	G	-	-	-	-	-	-	-	-	-	-	-	-	-	-	-	-	-	-	-
gi|730375877|gb|KHJ46921.1|:52-297/1-246	-	-	-	-	-	-	-	-	-	-	-	-	-	-	-	-	-	-	-	-	-	T	R	L	F	L	A	K	N	G	F	D	D	A	-	-	-	-	-	-	-	-	-	-	-	-	-	-	-
gi|748374027|gb|KIH54563.1|:19-159/1-141	-	-	-	-	-	-	-	-	-	-	-	-	-	-	-	-	-	-	F	N	L	A	F	Q	F	L	K	D	N	G	-	-	-	-	-	-	-	-	-	-	-	-	-	-	-	-	-	-	-
gi|568292349|gb|ETN79793.1|:10-79/1-70	-	-	-	-	-	-	-	-	-	-	-	-	-	-	-	-	-	-	-	-	-	-	-	-	-	-	-	-	-	-	-	-	-	-	-	-	-	-	-	-	-	-	-	-	-	-	-	-	-
XendoU_#
G	0	0	0	0	0	0	0	0	0	0	0	0	0	0	0	0	0	0	2	0	0	0	0	93	0	0	0	20	3	212	0	0	90	3	1	0	0	0	7	7	0	7	0	0	0	0	0	0	0
A	0	0	0	0	0	0	0	0	0	0	0	0	0	0	0	0	0	0	0	8	7	193	6	70	1	0	33	47	0	5	3	111	12	19	6	0	2	0	0	0	0	0	0	3	6	1	0	0	0
V	0	0	1	0	0	0	0	0	0	0	0	0	0	0	0	0	0	0	0	1	7	8	1	7	2	4	161	7	0	0	29	52	1	4	1	0	0	0	0	0	0	0	0	1	0	0	0	0	0
L	0	0	0	0	0	0	0	0	1	0	0	0	0	0	1	0	0	0	14	0	99	283	3	28	9	630	87	32	3	0	131	2	2	1	1	0	0	0	0	0	7	0	0	0	0	0	0	1	0
I	0	0	0	0	0	0	0	0	0	0	1	0	1	0	0	0	0	1	11	3	28	3	1	0	6	1	30	9	0	0	21	31	2	0	0	0	0	3	0	0	0	0	0	0	0	0	0	0	0
M	0	0	0	0	0	0	0	0	0	0	0	0	0	0	0	0	0	0	292	1	7	2	47	3	27	1	3	0	1	0	2	1	5	0	0	0	0	0	0	0	0	0	0	0	0	0	0	0	0
C	0	0	0	0	0	0	0	0	0	0	0	0	0	0	0	0	0	0	0	0	9	0	1	1	0	5	1	3	1	0	0	0	0	1	0	0	1	0	0	0	0	0	0	0	0	0	0	0	0
S	1	0	0	0	0	0	0	0	0	0	0	0	0	1	0	0	1	0	0	15	4	10	9	90	2	1	40	72	4	5	1	61	193	256	4	1	1	0	0	0	0	0	0	0	0	0	0	0	3
T	0	0	0	1	0	0	1	0	0	0	0	0	0	0	0	0	0	0	1	5	15	55	10	22	0	0	3	23	3	5	0	4	26	22	0	3	1	0	0	0	0	0	0	0	0	3	0	0	4
N	0	0	0	0	0	0	0	0	0	0	0	0	0	0	0	0	0	0	0	9	0	0	3	23	0	0	10	15	22	293	4	0	13	2	1	1	0	0	0	0	0	0	0	0	0	0	0	0	0
Q	0	0	0	0	0	0	0	0	0	1	0	0	0	0	0	0	0	0	0	23	23	1	2	61	1	14	42	93	171	28	25	0	8	3	15	1	0	0	0	0	0	0	0	0	1	0	0	3	0
D	0	0	0	0	0	1	0	0	0	0	0	0	0	0	0	0	0	0	0	1	1	0	4	25	0	0	1	31	0	35	0	2	16	1	2	1	0	0	0	0	0	0	0	0	0	0	0	0	0
E	1	0	0	0	1	0	0	1	0	0	0	0	0	0	0	0	0	0	0	8	218	0	5	63	0	8	9	43	3	18	4	0	8	1	250	0	3	1	0	0	0	0	0	3	0	0	0	0	0
K	0	0	0	0	0	0	0	0	0	0	0	0	0	0	0	0	0	0	0	247	59	0	9	103	0	10	17	133	425	44	33	0	92	8	2	0	0	3	0	0	0	0	0	0	0	3	7	0	0
R	0	1	1	0	0	0	0	0	0	0	0	0	0	0	0	0	0	0	0	51	23	2	10	64	0	3	24	33	24	23	240	1	13	3	0	3	0	0	0	0	0	0	0	0	0	0	0	0	0
H	0	0	0	0	0	0	0	0	0	0	0	1	0	0	0	0	0	0	1	0	12	4	171	3	3	0	205	118	7	16	5	0	1	0	2	0	0	0	0	0	0	0	0	0	0	0	0	0	0
F	0	1	0	0	0	0	0	0	0	0	0	0	0	0	0	1	0	0	15	1	7	2	83	1	371	11	4	1	3	0	13	3	0	0	0	0	0	0	0	0	0	0	4	0	0	0	0	0	0
Y	0	0	0	0	0	0	0	0	0	0	0	0	0	0	0	0	0	0	0	0	8	0	195	6	254	0	19	7	9	1	36	273	1	0	0	0	0	0	0	0	0	0	3	0	0	0	0	3	0
W	0	0	0	0	0	0	0	0	0	0	0	0	0	0	0	0	0	0	3	0	0	0	0	1	15	3	0	1	2	0	10	0	0	0	1	0	0	0	0	0	0	0	0	0	0	0	0	0	0
P	0	0	0	1	0	0	0	0	0	0	0	0	0	0	0	0	0	0	0	0	0	3	6	26	0	0	1	0	0	0	2	1	51	21	0	0	0	0	0	0	0	0	0	0	0	0	0	0	0
-	699	699	699	699	700	700	700	700	700	700	700	700	700	700	700	700	700	700	362	328	174	135	135	11	10	10	11	13	20	16	142	159	167	356	415	691	693	694	694	694	694	694	694	694	694	694	694	694	694
Tot.	701	701	701	701	701	701	701	701	701	701	701	701	701	701	701	701	701	701	701	701	701	701	701	701	701	701	701	701	701	701	701	701	701	701	701	701	701	701	701	701	701	701	701	701	701	701	701	701	701
XendoU_%
G	0	0	0	0	0	0	0	0	0	0	0	0	0	0	0	0	0	0	0.285307	0	0	0	0	13.2668	0	0	0	2.85307	0.42796	30.2425	0	0	12.8388	0.42796	0.142653	0	0	0	0.998573	0.998573	0	0.998573	0	0	0	0	0	0	0
A	0	0	0	0	0	0	0	0	0	0	0	0	0	0	0	0	0	0	0	1.14123	0.998573	27.5321	0.85592	9.98573	0.142653	0	4.70756	6.70471	0	0.713267	0.42796	15.8345	1.71184	2.71041	0.85592	0	0.285307	0	0	0	0	0	0	0.42796	0.85592	0.142653	0	0	0
V	0	0	0.142653	0	0	0	0	0	0	0	0	0	0	0	0	0	0	0	0	0.142653	0.998573	1.14123	0.142653	0.998573	0.285307	0.570613	22.9672	0.998573	0	0	4.13695	7.41797	0.142653	0.570613	0.142653	0	0	0	0	0	0	0	0	0.142653	0	0	0	0	0
L	0	0	0	0	0	0	0	0	0.142653	0	0	0	0	0	0.142653	0	0	0	1.99715	0	14.1227	40.3709	0.42796	3.99429	1.28388	89.8716	12.4108	4.56491	0.42796	0	18.6876	0.285307	0.285307	0.142653	0.142653	0	0	0	0	0	0.998573	0	0	0	0	0	0	0.142653	0
I	0	0	0	0	0	0	0	0	0	0	0.142653	0	0.142653	0	0	0	0	0.142653	1.56919	0.42796	3.99429	0.42796	0.142653	0	0.85592	0.142653	4.2796	1.28388	0	0	2.99572	4.42225	0.285307	0	0	0	0	0.42796	0	0	0	0	0	0	0	0	0	0	0
M	0	0	0	0	0	0	0	0	0	0	0	0	0	0	0	0	0	0	41.6548	0.142653	0.998573	0.285307	6.70471	0.42796	3.85164	0.142653	0.42796	0	0.142653	0	0.285307	0.142653	0.713267	0	0	0	0	0	0	0	0	0	0	0	0	0	0	0	0
C	0	0	0	0	0	0	0	0	0	0	0	0	0	0	0	0	0	0	0	0	1.28388	0	0.142653	0.142653	0	0.713267	0.142653	0.42796	0.142653	0	0	0	0	0.142653	0	0	0.142653	0	0	0	0	0	0	0	0	0	0	0	0
S	0.142653	0	0	0	0	0	0	0	0	0	0	0	0	0.142653	0	0	0.142653	0	0	2.1398	0.570613	1.42653	1.28388	12.8388	0.285307	0.142653	5.70613	10.271	0.570613	0.713267	0.142653	8.70185	27.5321	36.5193	0.570613	0.142653	0.142653	0	0	0	0	0	0	0	0	0	0	0	0.42796
T	0	0	0	0.142653	0	0	0.142653	0	0	0	0	0	0	0	0	0	0	0	0.142653	0.713267	2.1398	7.84593	1.42653	3.13837	0	0	0.42796	3.28103	0.42796	0.713267	0	0.570613	3.70899	3.13837	0	0.42796	0.142653	0	0	0	0	0	0	0	0	0.42796	0	0	0.570613
N	0	0	0	0	0	0	0	0	0	0	0	0	0	0	0	0	0	0	0	1.28388	0	0	0.42796	3.28103	0	0	1.42653	2.1398	3.13837	41.7974	0.570613	0	1.85449	0.285307	0.142653	0.142653	0	0	0	0	0	0	0	0	0	0	0	0	0
Q	0	0	0	0	0	0	0	0	0	0.142653	0	0	0	0	0	0	0	0	0	3.28103	3.28103	0.142653	0.285307	8.70185	0.142653	1.99715	5.99144	13.2668	24.3937	3.99429	3.56633	0	1.14123	0.42796	2.1398	0.142653	0	0	0	0	0	0	0	0	0.142653	0	0	0.42796	0
D	0	0	0	0	0	0.142653	0	0	0	0	0	0	0	0	0	0	0	0	0	0.142653	0.142653	0	0.570613	3.56633	0	0	0.142653	4.42225	0	4.99287	0	0.285307	2.28245	0.142653	0.285307	0.142653	0	0	0	0	0	0	0	0	0	0	0	0	0
E	0.142653	0	0	0	0.142653	0	0	0.142653	0	0	0	0	0	0	0	0	0	0	0	1.14123	31.0984	0	0.713267	8.98716	0	1.14123	1.28388	6.13409	0.42796	2.56776	0.570613	0	1.14123	0.142653	35.6633	0	0.42796	0.142653	0	0	0	0	0	0.42796	0	0	0	0	0
K	0	0	0	0	0	0	0	0	0	0	0	0	0	0	0	0	0	0	0	35.2354	8.41655	0	1.28388	14.6933	0	1.42653	2.42511	18.9729	60.6277	6.27675	4.70756	0	13.1241	1.14123	0.285307	0	0	0.42796	0	0	0	0	0	0	0	0.42796	0.998573	0	0
R	0	0.142653	0.142653	0	0	0	0	0	0	0	0	0	0	0	0	0	0	0	0	7.27532	3.28103	0.285307	1.42653	9.12981	0	0.42796	3.42368	4.70756	3.42368	3.28103	34.2368	0.142653	1.85449	0.42796	0	0.42796	0	0	0	0	0	0	0	0	0	0	0	0	0
H	0	0	0	0	0	0	0	0	0	0	0	0.142653	0	0	0	0	0	0	0.142653	0	1.71184	0.570613	24.3937	0.42796	0.42796	0	29.2439	16.8331	0.998573	2.28245	0.713267	0	0.142653	0	0.285307	0	0	0	0	0	0	0	0	0	0	0	0	0	0
F	0	0.142653	0	0	0	0	0	0	0	0	0	0	0	0	0	0.142653	0	0	2.1398	0.142653	0.998573	0.285307	11.8402	0.142653	52.9244	1.56919	0.570613	0.142653	0.42796	0	1.85449	0.42796	0	0	0	0	0	0	0	0	0	0	0.570613	0	0	0	0	0	0
Y	0	0	0	0	0	0	0	0	0	0	0	0	0	0	0	0	0	0	0	0	1.14123	0	27.8174	0.85592	36.234	0	2.71041	0.998573	1.28388	0.142653	5.13552	38.9444	0.142653	0	0	0	0	0	0	0	0	0	0.42796	0	0	0	0	0.42796	0
W	0	0	0	0	0	0	0	0	0	0	0	0	0	0	0	0	0	0	0.42796	0	0	0	0	0.142653	2.1398	0.42796	0	0.142653	0.285307	0	1.42653	0	0	0	0.142653	0	0	0	0	0	0	0	0	0	0	0	0	0	0
P	0	0	0	0.142653	0	0	0	0	0	0	0	0	0	0	0	0	0	0	0	0	0	0.42796	0.85592	3.70899	0	0	0.142653	0	0	0	0.285307	0.142653	7.27532	2.99572	0	0	0	0	0	0	0	0	0	0	0	0	0	0	0
-	99.7147	99.7147	99.7147	99.7147	99.8573	99.8573	99.8573	99.8573	99.8573	99.8573	99.8573	99.8573	99.8573	99.8573	99.8573	99.8573	99.8573	99.8573	51.6405	46.7903	24.8217	19.2582	19.2582	1.56919	1.42653	1.42653	1.56919	1.85449	2.85307	2.28245	20.2568	22.6819	23.8231	50.7846	59.2011	98.5735	98.8588	99.0014	99.0014	99.0014	99.0014	99.0014	99.0014	99.0014	99.0014	99.0014	99.0014	99.0014	99.0014
Tot.	100	100	100	100	100	100	100	100	100	100	100	100	100	100	100	100	100	100	100	100	100	100	100	100	100	100	100	100	100	100	100	100	100	100	100	100	100	100	100	100	100	100	100	100	100	100	100	100	100
Alignment numbering	359	360	361	362	363	364	365	366	367	368	369	370	371	372	373	374	375	376	377	378	379	380	381	382	383	384	385	386	387	388	389	390	391	392	393	394	395	396	397	398	399	400	401	402	403	404	405	406	407
XendoU_SS	-----	-----																			-----	-----	β3	-----	-----	-----
XendoU_FR
XendoU Numbering			190																												200
			|																												|
gi|148222783|ref|NP_001081040.1|:1-292/1-292 UniProt: sp|Q8JFY9|ENDUA_XENLA (XendoU)	K	R	K	N	-	-	-	-	-	-	-	-	-	-	-	-	-	-	-	-	I	D	Y	K	G	Y	V	-	-	A	R	Q	N	K	S	R	-	-	-	-	-	-	-	-	-	-	-	-	-
gi|213625135|gb|AAI69902.1|:1-292/1-292	K	R	K	N	-	-	-	-	-	-	-	-	-	-	-	-	-	-	-	-	I	D	Y	K	G	Y	V	-	-	A	R	Q	N	K	S	R	-	-	-	-	-	-	-	-	-	-	-	-	-
gi|205360888|ref|NP_001128550.1|:1-292/1-292	K	R	K	N	-	-	-	-	-	-	-	-	-	-	-	-	-	-	-	-	I	D	Y	K	G	Y	V	-	-	A	R	Q	N	K	S	R	-	-	-	-	-	-	-	-	-	-	-	-	-
gi|187607203|ref|NP_001120485.1|:1-293/1-293	K	R	K	T	-	-	-	-	-	-	-	-	-	-	-	-	-	-	-	-	I	D	Y	K	G	Y	V	-	-	G	R	Q	N	K	S	R	-	-	-	-	-	-	-	-	-	-	-	-	-
gi|530610229|ref|XP_005296741.1|:2-291/1-290	K	H	K	Q	-	-	-	-	-	-	-	-	-	-	-	-	-	-	-	-	I	D	Y	K	G	Y	I	-	-	A	R	R	K	N	S	R	-	-	-	-	-	-	-	-	-	-	-	-	-
gi|591379381|ref|XP_007064238.1|:1-292/1-292	K	H	K	Q	-	-	-	-	-	-	-	-	-	-	-	-	-	-	-	-	I	D	Y	K	G	Y	V	-	-	A	R	R	N	K	S	R	-	-	-	-	-	-	-	-	-	-	-	-	-
gi|327273397|ref|XP_003221467.1|:2-291/1-290	K	L	K	H	-	-	-	-	-	-	-	-	-	-	-	-	-	-	-	-	I	D	Y	K	G	Y	V	-	-	A	R	Q	N	K	S	R	-	-	-	-	-	-	-	-	-	-	-	-	-
gi|637304782|ref|XP_008109644.1|:1-292/1-292	K	L	K	H	-	-	-	-	-	-	-	-	-	-	-	-	-	-	-	-	I	D	Y	K	G	Y	V	-	-	A	R	Q	N	K	S	R	-	-	-	-	-	-	-	-	-	-	-	-	-
gi|395541319|ref|XP_003772592.1|:7-291/1-285	K	R	G	N	-	-	-	-	-	-	-	-	-	-	-	-	-	-	-	-	I	D	Y	K	G	Y	V	-	-	A	R	K	H	K	S	R	-	-	-	-	-	-	-	-	-	-	-	-	-
gi|558183270|ref|XP_006127765.1|:7-291/1-285	K	H	K	Q	-	-	-	-	-	-	-	-	-	-	-	-	-	-	-	-	I	D	Y	K	G	Y	V	-	-	A	R	S	Q	K	S	R	-	-	-	-	-	-	-	-	-	-	-	-	-
gi|701320632|ref|XP_009989951.1|:3-285/1-283	K	R	N	Q	-	-	-	-	-	-	-	-	-	-	-	-	-	-	-	-	I	D	Y	K	G	Y	V	-	-	A	R	K	N	K	T	R	-	-	-	-	-	-	-	-	-	-	-	-	-
gi|678129627|gb|KFU98813.1|:1-284/1-284	K	R	N	Q	-	-	-	-	-	-	-	-	-	-	-	-	-	-	-	-	I	D	Y	K	G	Y	V	-	-	A	R	K	N	K	T	R	-	-	-	-	-	-	-	-	-	-	-	-	-
gi|632955720|ref|XP_007893602.1|:1-290/1-290	K	R	K	N	-	-	-	-	-	-	-	-	-	-	-	-	-	-	-	-	I	D	Y	K	G	F	V	-	-	A	R	R	N	K	N	K	-	-	-	-	-	-	-	-	-	-	-	-	-
gi|694844818|ref|XP_009463349.1|:2-289/1-288	K	R	Q	Q	-	-	-	-	-	-	-	-	-	-	-	-	-	-	-	-	I	D	Y	K	G	Y	V	-	-	A	R	K	N	K	T	R	-	-	-	-	-	-	-	-	-	-	-	-	-
gi|698399479|ref|XP_009808418.1|:2-289/1-288	K	R	N	Q	-	-	-	-	-	-	-	-	-	-	-	-	-	-	-	-	I	D	Y	K	G	Y	V	-	-	A	R	K	N	K	T	R	-	-	-	-	-	-	-	-	-	-	-	-	-
gi|677534893|gb|KFQ96968.1|:1-284/1-284	K	R	Q	Q	-	-	-	-	-	-	-	-	-	-	-	-	-	-	-	-	I	D	Y	K	G	Y	V	-	-	A	R	K	N	K	T	R	-	-	-	-	-	-	-	-	-	-	-	-	-
gi|678184517|gb|KFV52239.1|:1-284/1-284	K	R	N	Q	-	-	-	-	-	-	-	-	-	-	-	-	-	-	-	-	I	D	Y	K	G	Y	V	-	-	A	R	K	N	K	T	R	-	-	-	-	-	-	-	-	-	-	-	-	-
gi|701352145|ref|XP_009975008.1|:1-289/1-289	K	H	N	Q	-	-	-	-	-	-	-	-	-	-	-	-	-	-	-	-	I	D	Y	K	G	Y	V	-	-	T	R	K	N	K	T	R	-	-	-	-	-	-	-	-	-	-	-	-	-
gi|334347683|ref|XP_001370859.2|:7-291/1-285	K	R	G	N	-	-	-	-	-	-	-	-	-	-	-	-	-	-	-	-	I	D	Y	K	G	Y	V	-	-	A	R	Q	H	K	S	R	-	-	-	-	-	-	-	-	-	-	-	-	-
gi|541955685|ref|XP_005433768.1|:26-312/1-287	K	R	N	Q	-	-	-	-	-	-	-	-	-	-	-	-	-	-	-	-	I	D	Y	K	G	Y	V	-	-	T	R	K	N	K	T	R	-	-	-	-	-	-	-	-	-	-	-	-	-
gi|723557567|ref|XP_010300568.1|:3-285/1-283	K	R	N	Q	-	-	-	-	-	-	-	-	-	-	-	-	-	-	-	-	I	D	Y	K	G	Y	V	-	-	T	R	K	N	K	T	R	-	-	-	-	-	-	-	-	-	-	-	-	-
gi|524984687|ref|XP_005040316.1|:1-289/1-289	K	R	D	Q	-	-	-	-	-	-	-	-	-	-	-	-	-	-	-	-	I	D	Y	K	G	Y	V	-	-	A	R	K	N	K	T	R	-	-	-	-	-	-	-	-	-	-	-	-	-
gi|363728053|ref|XP_416446.3|:2-289/1-288	K	H	K	Q	-	-	-	-	-	-	-	-	-	-	-	-	-	-	-	-	I	D	Y	K	G	Y	I	-	-	A	R	K	N	K	T	R	-	-	-	-	-	-	-	-	-	-	-	-	-
gi|698462562|ref|XP_009703910.1|:3-285/1-283	K	R	N	Q	-	-	-	-	-	-	-	-	-	-	-	-	-	-	-	-	I	D	Y	K	G	Y	V	-	-	T	R	K	N	K	T	R	-	-	-	-	-	-	-	-	-	-	-	-	-
gi|678177288|gb|KFV45094.1|:1-284/1-284	K	H	N	Q	-	-	-	-	-	-	-	-	-	-	-	-	-	-	-	-	I	D	Y	K	G	Y	V	-	-	T	R	K	N	K	T	R	-	-	-	-	-	-	-	-	-	-	-	-	-
gi|677276389|gb|KFP67707.1|:1-284/1-284	K	R	N	Q	-	-	-	-	-	-	-	-	-	-	-	-	-	-	-	-	I	D	Y	K	G	Y	V	-	-	T	R	K	N	K	T	R	-	-	-	-	-	-	-	-	-	-	-	-	-
gi|676246919|gb|KFO10791.1|:1-284/1-284	K	R	N	Q	-	-	-	-	-	-	-	-	-	-	-	-	-	-	-	-	I	D	Y	K	G	Y	V	-	-	T	R	K	N	K	T	R	-	-	-	-	-	-	-	-	-	-	-	-	-
gi|699577853|ref|XP_009876980.1|:3-285/1-283	K	H	N	H	-	-	-	-	-	-	-	-	-	-	-	-	-	-	-	-	I	D	Y	K	G	Y	V	-	-	T	R	K	N	K	T	R	-	-	-	-	-	-	-	-	-	-	-	-	-
gi|529439365|ref|XP_005239432.1|:26-312/1-287	K	R	N	Q	-	-	-	-	-	-	-	-	-	-	-	-	-	-	-	-	I	D	Y	K	G	Y	V	-	-	T	R	K	N	K	T	R	-	-	-	-	-	-	-	-	-	-	-	-	-
gi|677291129|gb|KFP73557.1|:1-284/1-284	K	H	N	H	-	-	-	-	-	-	-	-	-	-	-	-	-	-	-	-	I	D	Y	K	G	Y	V	-	-	T	R	K	N	K	T	R	-	-	-	-	-	-	-	-	-	-	-	-	-
gi|677378321|gb|KFQ02088.1|:1-284/1-284	K	R	N	Q	-	-	-	-	-	-	-	-	-	-	-	-	-	-	-	-	I	D	Y	K	G	Y	V	-	-	T	R	K	N	K	T	R	-	-	-	-	-	-	-	-	-	-	-	-	-
gi|677168591|gb|KFP45832.1|:1-284/1-284	K	H	K	H	-	-	-	-	-	-	-	-	-	-	-	-	-	-	-	-	I	D	Y	K	G	Y	V	-	-	A	R	K	N	K	T	R	-	-	-	-	-	-	-	-	-	-	-	-	-
gi|704481732|ref|XP_010073706.1|:5-287/1-283	K	R	N	Q	-	-	-	-	-	-	-	-	-	-	-	-	-	-	-	-	I	D	Y	K	G	Y	V	-	-	A	R	K	N	T	T	R	-	-	-	-	-	-	-	-	-	-	-	-	-
gi|678129028|gb|KFU98216.1|:1-284/1-284	K	R	N	Q	-	-	-	-	-	-	-	-	-	-	-	-	-	-	-	-	I	D	Y	K	G	Y	V	-	-	A	R	K	N	T	T	R	-	-	-	-	-	-	-	-	-	-	-	-	-
gi|700342332|ref|XP_009914996.1|:2-287/1-286	K	R	N	Q	-	-	-	-	-	-	-	-	-	-	-	-	-	-	-	-	I	D	Y	K	G	Y	V	-	-	T	R	K	N	K	T	R	-	-	-	-	-	-	-	-	-	-	-	-	-
gi|669294859|ref|XP_008640671.1|:1-289/1-289	K	H	N	Q	-	-	-	-	-	-	-	-	-	-	-	-	-	-	-	-	I	D	Y	K	G	Y	V	-	-	A	R	K	N	K	T	R	-	-	-	-	-	-	-	-	-	-	-	-	-
gi|705703643|ref|XP_010126821.1|:2-287/1-286	K	H	K	H	-	-	-	-	-	-	-	-	-	-	-	-	-	-	-	-	I	D	Y	K	G	Y	V	-	-	A	R	K	N	K	T	R	-	-	-	-	-	-	-	-	-	-	-	-	-
gi|683923430|ref|XP_009092353.1|:1-290/1-290	K	R	N	Q	-	-	-	-	-	-	-	-	-	-	-	-	-	-	-	-	I	D	Y	K	G	Y	V	-	-	A	R	K	N	K	T	R	-	-	-	-	-	-	-	-	-	-	-	-	-
gi|704286997|ref|XP_010157858.1|:101-385/1-285	K	R	N	Q	-	-	-	-	-	-	-	-	-	-	-	-	-	-	-	-	I	D	Y	K	G	Y	V	-	-	A	R	K	N	K	T	R	-	-	-	-	-	-	-	-	-	-	-	-	-
gi|700425990|ref|XP_009951491.1|:2-289/1-288	K	L	N	Q	-	-	-	-	-	-	-	-	-	-	-	-	-	-	-	-	I	D	Y	K	G	Y	V	-	-	A	R	K	N	K	T	R	-	-	-	-	-	-	-	-	-	-	-	-	-
gi|701304553|ref|XP_010012949.1|:2-284/1-283	K	R	N	Q	-	-	-	-	-	-	-	-	-	-	-	-	-	-	-	-	I	D	Y	K	G	Y	V	-	-	T	R	K	N	K	T	R	-	-	-	-	-	-	-	-	-	-	-	-	-
gi|699640382|ref|XP_009878079.1|:77-367/1-291	K	R	N	Q	-	-	-	-	-	-	-	-	-	-	-	-	-	-	-	-	I	D	Y	K	G	Y	V	-	-	A	R	K	N	K	T	R	-	-	-	-	-	-	-	-	-	-	-	-	-
gi|676815040|gb|KFP11056.1|:1-284/1-284	K	L	N	Q	-	-	-	-	-	-	-	-	-	-	-	-	-	-	-	-	I	D	Y	K	G	Y	V	-	-	A	R	K	N	K	T	R	-	-	-	-	-	-	-	-	-	-	-	-	-
gi|556960959|ref|XP_005990888.1|:1-292/1-292	K	R	N	N	-	-	-	-	-	-	-	-	-	-	-	-	-	-	-	-	I	D	Y	K	G	Y	V	-	-	A	R	R	N	K	S	R	-	-	-	-	-	-	-	-	-	-	-	-	-
gi|694666488|ref|XP_009487686.1|:3-285/1-283	K	R	N	Q	-	-	-	-	-	-	-	-	-	-	-	-	-	-	-	-	I	D	Y	K	G	Y	V	-	-	T	R	K	N	K	T	R	-	-	-	-	-	-	-	-	-	-	-	-	-
gi|677395405|gb|KFQ12880.1|:1-284/1-284	K	L	N	Q	-	-	-	-	-	-	-	-	-	-	-	-	-	-	-	-	I	D	Y	K	G	Y	V	-	-	A	R	K	N	K	T	R	-	-	-	-	-	-	-	-	-	-	-	-	-
gi|727059804|ref|XP_010408610.1|:1-289/1-289	K	H	N	Q	-	-	-	-	-	-	-	-	-	-	-	-	-	-	-	-	I	D	Y	K	G	Y	V	-	-	A	R	K	N	K	T	R	-	-	-	-	-	-	-	-	-	-	-	-	-
gi|676424876|gb|KFO65727.1|:1-284/1-284	K	H	N	Q	-	-	-	-	-	-	-	-	-	-	-	-	-	-	-	-	I	D	Y	K	G	Y	V	-	-	A	R	K	N	K	T	R	-	-	-	-	-	-	-	-	-	-	-	-	-
gi|677460234|gb|KFQ49648.1|:1-279/1-279	K	R	N	Q	-	-	-	-	-	-	-	-	-	-	-	-	-	-	-	-	I	D	Y	K	G	Y	V	-	-	T	R	K	N	K	T	R	-	-	-	-	-	-	-	-	-	-	-	-	-
gi|677465245|gb|KFQ54659.1|:1-284/1-284	K	R	N	Q	-	-	-	-	-	-	-	-	-	-	-	-	-	-	-	-	I	D	Y	K	G	Y	V	-	-	T	R	K	N	K	T	R	-	-	-	-	-	-	-	-	-	-	-	-	-
gi|733870917|ref|XP_010713756.1|:2-289/1-288	K	H	K	Q	-	-	-	-	-	-	-	-	-	-	-	-	-	-	-	-	I	D	Y	K	G	Y	I	-	-	T	Q	K	N	K	T	R	-	-	-	-	-	-	-	-	-	-	-	-	-
gi|701423198|ref|XP_010001334.1|:2-287/1-286	K	Q	N	Q	-	-	-	-	-	-	-	-	-	-	-	-	-	-	-	-	I	D	Y	K	G	Y	V	-	-	A	R	K	N	K	T	R	-	-	-	-	-	-	-	-	-	-	-	-	-
gi|678118473|gb|KFU93662.1|:1-284/1-284	K	Q	N	Q	-	-	-	-	-	-	-	-	-	-	-	-	-	-	-	-	I	D	Y	K	G	Y	V	-	-	A	R	K	N	K	T	R	-	-	-	-	-	-	-	-	-	-	-	-	-
gi|697449660|gb|KGL88906.1|:1-284/1-284	K	R	N	Q	-	-	-	-	-	-	-	-	-	-	-	-	-	-	-	-	I	D	Y	K	G	Y	V	-	-	A	R	K	N	K	T	R	-	-	-	-	-	-	-	-	-	-	-	-	-
gi|679016092|gb|KFW12604.1|:4-279/1-276	K	R	N	Q	-	-	-	-	-	-	-	-	-	-	-	-	-	-	-	-	I	D	Y	K	G	Y	V	-	-	A	R	K	N	K	T	R	-	-	-	-	-	-	-	-	-	-	-	-	-
gi|542147779|ref|XP_005482883.1|:1-289/1-289	K	R	N	Q	-	-	-	-	-	-	-	-	-	-	-	-	-	-	-	-	I	D	Y	K	G	Y	V	-	-	A	R	K	N	K	T	R	-	-	-	-	-	-	-	-	-	-	-	-	-
gi|449482118|ref|XP_002189549.2|:1-288/1-288	K	R	N	Q	-	-	-	-	-	-	-	-	-	-	-	-	-	-	-	-	I	D	Y	K	G	Y	V	-	-	A	R	K	N	K	T	R	-	-	-	-	-	-	-	-	-	-	-	-	-
gi|697494190|ref|XP_009677107.1|:2-286/1-285	K	R	N	Q	-	-	-	-	-	-	-	-	-	-	-	-	-	-	-	-	I	D	Y	K	G	Y	V	-	-	A	R	K	N	K	N	R	-	-	-	-	-	-	-	-	-	-	-	-	-
gi|514774480|ref|XP_005026362.1|:9-294/1-286	K	H	N	Q	-	-	-	-	-	-	-	-	-	-	-	-	-	-	-	-	I	D	Y	K	G	Y	I	-	-	T	R	K	N	K	T	R	-	-	-	-	-	-	-	-	-	-	-	-	-
gi|543293121|ref|XP_005429819.1|:1-289/1-289	K	R	N	Q	-	-	-	-	-	-	-	-	-	-	-	-	-	-	-	-	I	D	Y	K	G	Y	V	-	-	A	R	K	N	K	T	R	-	-	-	-	-	-	-	-	-	-	-	-	-
gi|483504433|gb|EOA96529.1|:1-284/1-284	K	H	N	Q	-	-	-	-	-	-	-	-	-	-	-	-	-	-	-	-	I	D	Y	K	G	Y	I	-	-	T	R	K	N	K	T	R	-	-	-	-	-	-	-	-	-	-	-	-	-
gi|723127967|ref|XP_010280217.1|:1-287/1-287	K	R	N	Q	-	-	-	-	-	-	-	-	-	-	-	-	-	-	-	-	I	D	Y	K	G	Y	V	-	-	T	R	K	N	K	T	R	-	-	-	-	-	-	-	-	-	-	-	-	-
gi|677476309|gb|KFQ65723.1|:1-284/1-284	K	R	N	Q	-	-	-	-	-	-	-	-	-	-	-	-	-	-	-	-	I	D	Y	K	G	Y	V	-	-	T	R	K	N	K	T	R	-	-	-	-	-	-	-	-	-	-	-	-	-
gi|678216374|gb|KFV83353.1|:1-278/1-278	K	R	N	Q	-	-	-	-	-	-	-	-	-	-	-	-	-	-	-	-	I	D	Y	K	G	Y	V	-	-	A	R	K	N	K	N	R	-	-	-	-	-	-	-	-	-	-	-	-	-
gi|513160581|ref|XP_004938074.1|:2-314/1-313	K	H	K	Q	-	-	-	-	-	-	-	-	-	-	-	-	-	-	-	-	I	D	Y	K	G	Y	I	-	-	A	R	K	N	K	T	R	-	-	-	-	-	-	-	-	-	-	-	-	-
gi|527260032|ref|XP_005148268.1|:2-284/1-283	K	R	N	Q	-	-	-	-	-	-	-	-	-	-	-	-	-	-	-	-	I	D	Y	K	G	Y	V	-	-	T	R	K	N	K	T	R	-	-	-	-	-	-	-	-	-	-	-	-	-
gi|663250094|ref|XP_008488493.1|:10-295/1-286	K	H	D	Q	-	-	-	-	-	-	-	-	-	-	-	-	-	-	-	-	I	D	Y	K	G	Y	I	-	-	T	R	K	N	K	T	R	-	-	-	-	-	-	-	-	-	-	-	-	-
gi|696959721|ref|XP_009568248.1|:2-289/1-288	K	R	N	Q	-	-	-	-	-	-	-	-	-	-	-	-	-	-	-	-	I	D	Y	K	G	Y	I	-	-	A	Q	K	N	K	T	K	-	-	-	-	-	-	-	-	-	-	-	-	-
gi|676768889|gb|KFO98138.1|:1-284/1-284	K	H	D	Q	-	-	-	-	-	-	-	-	-	-	-	-	-	-	-	-	I	D	Y	K	G	Y	I	-	-	T	R	K	N	K	T	R	-	-	-	-	-	-	-	-	-	-	-	-	-
gi|676580184|gb|KFO70585.1|:1-284/1-284	K	R	N	Q	-	-	-	-	-	-	-	-	-	-	-	-	-	-	-	-	I	D	Y	K	G	Y	I	-	-	A	Q	K	N	K	T	K	-	-	-	-	-	-	-	-	-	-	-	-	-
gi|690465078|ref|XP_009331274.1|:8-295/1-288	K	R	N	Q	-	-	-	-	-	-	-	-	-	-	-	-	-	-	-	-	I	D	Y	K	G	Y	V	-	-	S	Q	K	N	K	T	R	-	-	-	-	-	-	-	-	-	-	-	-	-
gi|465968486|gb|EMP31725.1|:80-332/1-253	K	H	K	Q	-	-	-	-	-	-	-	-	-	-	-	-	-	-	-	-	I	D	Y	K	G	Y	V	-	-	A	R	R	N	K	S	R	-	-	-	-	-	-	-	-	-	-	-	-	-
gi|697821358|ref|XP_009647057.1|:1-272/1-272	K	L	N	Q	-	-	-	-	-	-	-	-	-	-	-	-	-	-	-	-	I	D	Y	K	G	Y	V	-	-	A	R	K	N	K	T	R	-	-	-	-	-	-	-	-	-	-	-	-	-
gi|612049700|ref|XP_007502859.1|:7-278/1-272	K	R	G	N	-	-	-	-	-	-	-	-	-	-	-	-	-	-	-	-	I	D	Y	K	G	Y	V	-	-	A	R	Q	H	K	S	R	-	-	-	-	-	-	-	-	-	-	-	-	-
gi|677677784|ref|XP_009081248.1|:1-294/1-294	K	Y	S	Q	-	-	-	-	-	-	-	-	-	-	-	-	-	-	-	-	I	D	Y	K	G	Y	V	-	-	A	R	K	N	K	T	R	L	S	T	R	T	-	-	-	-	-	-	-	-
gi|677423162|gb|KFQ26288.1|:1-282/1-282	K	L	N	Q	-	-	-	-	-	-	-	-	-	-	-	-	-	-	-	-	I	D	Y	K	G	Y	I	-	-	T	R	K	N	K	T	R	-	-	-	-	-	-	-	-	-	-	-	-	-
gi|704591054|ref|XP_010191610.1|:3-281/1-279	K	L	N	Q	-	-	-	-	-	-	-	-	-	-	-	-	-	-	-	-	I	D	Y	K	G	Y	I	-	-	T	R	K	N	K	T	R	-	-	-	-	-	-	-	-	-	-	-	-	-
gi|677286998|gb|KFP69426.1|:1-293/1-293	K	Y	S	Q	-	-	-	-	-	-	-	-	-	-	-	-	-	-	-	-	I	D	Y	K	G	Y	V	-	-	A	R	K	N	K	T	R	L	S	T	R	T	V	S	L	-	-	-	-	-
gi|551500972|ref|XP_005802033.1|:1-290/1-290	K	H	G	H	-	-	-	-	-	-	-	-	-	-	-	-	-	-	-	-	V	D	Y	K	G	Y	K	-	-	A	R	D	N	K	D	T	-	-	-	-	-	-	-	-	-	-	-	-	-
gi|612005810|ref|XP_001379849.2|:7-278/1-272	K	R	G	N	-	-	-	-	-	-	-	-	-	-	-	-	-	-	-	-	I	D	Y	K	G	Y	V	-	-	A	R	Q	H	K	S	R	-	-	-	-	-	-	-	-	-	-	-	-	-
gi|617447694|ref|XP_007567455.1|:1-290/1-290	K	H	G	H	-	-	-	-	-	-	-	-	-	-	-	-	-	-	-	-	V	D	Y	K	G	Y	K	-	-	A	R	D	N	K	D	T	-	-	-	-	-	-	-	-	-	-	-	-	-
gi|499002747|ref|XP_004555306.1|:8-290/1-283	K	H	D	H	-	-	-	-	-	-	-	-	-	-	-	-	-	-	-	-	V	D	Y	K	G	Y	K	-	-	A	R	D	N	K	D	T	-	-	-	-	-	-	-	-	-	-	-	-	-
gi|734646118|ref|XP_010752182.1|:8-290/1-283	K	H	D	H	-	-	-	-	-	-	-	-	-	-	-	-	-	-	-	-	I	D	Y	K	G	Y	K	-	-	A	R	D	N	K	D	T	-	-	-	-	-	-	-	-	-	-	-	-	-
gi|542206616|ref|XP_005476732.1|:8-290/1-283	K	H	G	H	-	-	-	-	-	-	-	-	-	-	-	-	-	-	-	-	V	D	Y	K	G	Y	K	-	-	A	R	D	N	K	D	T	-	-	-	-	-	-	-	-	-	-	-	-	-
gi|658899997|ref|XP_008432834.1|:1-290/1-290	K	H	G	H	-	-	-	-	-	-	-	-	-	-	-	-	-	-	-	-	V	D	Y	K	G	Y	K	-	-	A	R	D	N	K	D	T	-	-	-	-	-	-	-	-	-	-	-	-	-
gi|548353683|ref|XP_005729086.1|:8-290/1-283	K	H	D	H	-	-	-	-	-	-	-	-	-	-	-	-	-	-	-	-	V	D	Y	K	G	Y	K	-	-	A	R	D	N	K	D	T	-	-	-	-	-	-	-	-	-	-	-	-	-
gi|583994458|ref|XP_006792372.1|:8-290/1-283	K	H	G	H	-	-	-	-	-	-	-	-	-	-	-	-	-	-	-	-	V	D	Y	K	G	Y	K	-	-	A	R	D	N	K	D	T	-	-	-	-	-	-	-	-	-	-	-	-	-
gi|573890900|ref|XP_006633210.1|:1-290/1-290	K	L	N	N	-	-	-	-	-	-	-	-	-	-	-	-	-	-	-	-	V	D	Y	K	G	Y	K	-	-	A	R	D	N	K	D	T	-	-	-	-	-	-	-	-	-	-	-	-	-
gi|697043783|ref|XP_009584651.1|:1-252/1-252	K	H	N	Q	-	-	-	-	-	-	-	-	-	-	-	-	-	-	-	-	I	D	Y	K	G	Y	V	-	-	A	R	K	N	K	T	R	-	-	-	-	-	-	-	-	-	-	-	-	-
gi|657545013|ref|XP_008277885.1|:1-290/1-290	K	H	D	H	-	-	-	-	-	-	-	-	-	-	-	-	-	-	-	-	V	D	Y	K	G	Y	K	-	-	A	R	D	N	K	D	T	-	-	-	-	-	-	-	-	-	-	-	-	-
gi|410923869|ref|XP_003975404.1|:35-323/1-289	K	H	N	H	-	-	-	-	-	-	-	-	-	-	-	-	-	-	-	-	V	D	Y	K	G	Y	K	-	-	A	R	D	N	K	D	T	-	-	-	-	-	-	-	-	-	-	-	-	-
gi|678988116|gb|KFV96257.1|:1-250/1-250	K	H	N	Q	-	-	-	-	-	-	-	-	-	-	-	-	-	-	-	-	I	D	Y	K	G	Y	V	-	-	A	R	K	N	K	T	R	-	-	-	-	-	-	-	-	-	-	-	-	-
gi|432911388|ref|XP_004078655.1|:8-290/1-283	K	H	G	H	-	-	-	-	-	-	-	-	-	-	-	-	-	-	-	-	V	D	Y	K	G	Y	K	-	-	A	R	Q	N	K	D	T	-	-	-	-	-	-	-	-	-	-	-	-	-
gi|47223027|emb|CAG07114.1|:6-290/1-285	K	H	N	H	-	-	-	-	-	-	-	-	-	-	-	-	-	-	-	-	V	D	Y	K	G	Y	K	-	-	A	R	D	N	K	D	T	-	-	-	-	-	-	-	-	-	-	-	-	-
gi|675405508|ref|XP_008929501.1|:10-293/1-284	K	C	N	Q	-	-	-	-	-	-	-	-	-	-	-	-	-	-	-	-	I	D	Y	K	G	Y	V	-	-	A	W	K	N	K	T	R	-	-	-	-	-	-	-	-	-	-	-	-	-
gi|145337881|gb|AAI39579.1|:3-290/1-288	K	Q	N	I	-	-	-	-	-	-	-	-	-	-	-	-	-	-	-	-	V	D	Y	K	G	Y	K	-	-	A	R	D	K	K	D	T	-	-	-	-	-	-	-	-	-	-	-	-	-
gi|113678798|ref|NP_001038432.1|:3-290/1-288	K	Q	N	I	-	-	-	-	-	-	-	-	-	-	-	-	-	-	-	-	V	D	Y	K	G	Y	K	-	-	A	R	D	K	K	D	T	-	-	-	-	-	-	-	-	-	-	-	-	-
gi|597773743|ref|XP_007250602.1|:27-309/1-283	K	Q	N	L	-	-	-	-	-	-	-	-	-	-	-	-	-	-	-	-	L	D	Y	K	G	Y	K	-	-	-	A	R	S	N	D	V	-	-	-	-	-	-	-	-	-	-	-	-	-
gi|695159646|ref|XP_009507961.1|:1-250/1-250	K	H	N	Q	-	-	-	-	-	-	-	-	-	-	-	-	-	-	-	-	I	D	C	K	G	Y	V	-	-	A	R	K	N	K	T	R	-	-	-	-	-	-	-	-	-	-	-	-	-
gi|742239883|ref|XP_010903861.1|:1-290/1-290	K	Q	G	Q	-	-	-	-	-	-	-	-	-	-	-	-	-	-	-	-	V	D	Y	K	G	Y	K	-	-	A	Q	E	E	K	S	T	-	-	-	-	-	-	-	-	-	-	-	-	-
gi|345329223|ref|XP_001510387.2|:1-254/1-254	K	R	G	N	-	-	-	-	-	-	-	-	-	-	-	-	-	-	-	-	V	D	Y	K	G	Y	V	-	-	A	R	Q	S	K	T	R	-	-	-	-	-	-	-	-	-	-	-	-	-
gi|742183426|ref|XP_010888635.1|:60-342/1-283	K	S	K	N	-	-	-	-	-	-	-	-	-	-	-	-	-	-	-	-	V	D	Y	K	G	Y	K	-	-	-	A	R	D	H	D	K	-	-	-	-	-	-	-	-	-	-	-	-	-
gi|642115623|emb|CDQ68047.1|:105-385/1-281	K	S	R	N	-	-	-	-	-	-	-	-	-	-	-	-	-	-	-	-	L	D	Y	K	G	Y	K	-	-	-	A	R	D	H	D	I	-	-	-	-	-	-	-	-	-	-	-	-	-
gi|113678865|ref|NP_001038439.1|:27-306/1-280	K	Q	N	L	-	-	-	-	-	-	-	-	-	-	-	-	-	-	-	-	L	D	Y	K	G	Y	K	-	-	-	A	R	A	N	D	V	-	-	-	-	-	-	-	-	-	-	-	-	-
gi|126632073|gb|AAI33831.1|:27-306/1-280	K	Q	N	L	-	-	-	-	-	-	-	-	-	-	-	-	-	-	-	-	L	D	Y	K	G	Y	K	-	-	-	A	R	A	N	D	V	-	-	-	-	-	-	-	-	-	-	-	-	-
gi|736205906|ref|XP_010775806.1|:1-289/1-289	K	H	D	H	-	-	-	-	-	-	-	-	-	-	-	-	-	-	-	-	L	D	Y	K	G	Y	K	-	-	A	R	A	N	K	N	T	-	-	-	-	-	-	-	-	-	-	-	-	-
gi|657811507|ref|XP_008333101.1|:2-284/1-283	K	H	G	H	-	-	-	-	-	-	-	-	-	-	-	-	-	-	-	-	V	D	Y	K	G	F	K	-	-	A	R	N	N	K	K	T	-	-	-	-	-	-	-	-	-	-	-	-	-
gi|551501536|ref|XP_005802314.1|:20-304/1-285	K	N	S	H	-	-	-	-	-	-	-	-	-	-	-	-	-	-	-	-	L	D	Y	K	G	Y	K	-	-	-	A	R	D	Q	D	L	-	-	-	-	-	-	-	-	-	-	-	-	-
gi|733870915|ref|XP_010713749.1|:113-326/1-214	K	H	K	Q	-	-	-	-	-	-	-	-	-	-	-	-	-	-	-	-	I	D	Y	K	G	Y	I	-	-	T	Q	K	N	K	T	R	-	-	-	-	-	-	-	-	-	-	-	-	-
gi|583988754|ref|XP_006789594.1|:19-304/1-286	K	N	Q	H	-	-	-	-	-	-	-	-	-	-	-	-	-	-	-	-	L	D	Y	K	G	Y	K	-	-	-	A	R	E	H	D	L	-	-	-	-	-	-	-	-	-	-	-	-	-
gi|617378089|ref|XP_007545610.1|:18-307/1-290	K	N	S	H	-	-	-	-	-	-	-	-	-	-	-	-	-	-	-	-	L	D	Y	K	G	Y	Q	G	Y	T	A	R	D	Q	D	L	-	-	-	-	-	-	-	-	-	-	-	-	-
gi|554883361|ref|XP_005951391.1|:18-303/1-286	K	N	Q	H	-	-	-	-	-	-	-	-	-	-	-	-	-	-	-	-	L	D	Y	K	G	Y	K	-	-	-	A	R	E	H	D	L	-	-	-	-	-	-	-	-	-	-	-	-	-
gi|410907710|ref|XP_003967334.1|:26-315/1-290	K	N	G	N	-	-	-	-	-	-	-	-	-	-	-	-	-	-	-	-	L	D	Y	K	G	Y	K	-	-	-	A	K	N	H	D	L	-	-	-	-	-	-	-	-	-	-	-	-	-
gi|657749665|ref|XP_008310216.1|:19-308/1-290	K	N	T	H	-	-	-	-	-	-	-	-	-	-	-	-	-	-	-	-	L	D	Y	K	G	Y	K	-	-	-	A	K	A	H	D	L	-	-	-	-	-	-	-	-	-	-	-	-	-
gi|734646310|ref|XP_010752289.1|:19-305/1-287	K	N	R	H	-	-	-	-	-	-	-	-	-	-	-	-	-	-	-	-	L	D	Y	K	G	Y	K	-	-	-	A	R	D	L	D	L	-	-	-	-	-	-	-	-	-	-	-	-	-
gi|658854917|ref|XP_008410083.1|:21-307/1-287	K	N	S	H	-	-	-	-	-	-	-	-	-	-	-	-	-	-	-	-	L	D	Y	K	G	Y	Q	G	Y	T	A	R	D	Q	D	L	-	-	-	-	-	-	-	-	-	-	-	-	-
gi|348506024|ref|XP_003440560.1|:19-304/1-286	K	N	Q	H	-	-	-	-	-	-	-	-	-	-	-	-	-	-	-	-	L	D	Y	K	G	Y	K	-	-	-	A	R	E	H	D	L	-	-	-	-	-	-	-	-	-	-	-	-	-
gi|432862169|ref|XP_004069757.1|:20-303/1-284	K	N	T	H	-	-	-	-	-	-	-	-	-	-	-	-	-	-	-	-	L	D	Y	K	G	F	K	-	-	-	A	G	H	Q	D	S	-	-	-	-	-	-	-	-	-	-	-	-	-
gi|617431832|ref|XP_007562088.1|:6-283/1-278	K	L	G	H	-	-	-	-	-	-	-	-	-	-	-	-	-	-	-	-	I	D	Y	K	G	Y	S	-	-	V	T	A	N	S	P	Q	-	-	-	-	-	-	-	-	-	-	-	-	-
gi|348519042|ref|XP_003447040.1|:5-282/1-278	K	L	G	H	-	-	-	-	-	-	-	-	-	-	-	-	-	-	-	-	I	D	Y	K	G	Y	S	-	-	V	N	A	N	S	P	Q	-	-	-	-	-	-	-	-	-	-	-	-	-
gi|498982898|ref|XP_004550416.1|:5-282/1-278	K	L	G	H	-	-	-	-	-	-	-	-	-	-	-	-	-	-	-	-	I	D	Y	K	G	Y	S	-	-	V	T	A	H	S	P	Q	-	-	-	-	-	-	-	-	-	-	-	-	-
gi|583979410|ref|XP_006785038.1|:5-281/1-277	K	L	G	H	-	-	-	-	-	-	-	-	-	-	-	-	-	-	-	-	I	D	Y	K	G	Y	S	-	-	V	T	A	H	S	P	Q	-	-	-	-	-	-	-	-	-	-	-	-	-
gi|551507994|ref|XP_005805526.1|:5-282/1-278	K	L	G	H	-	-	-	-	-	-	-	-	-	-	-	-	-	-	-	-	I	D	Y	K	G	Y	S	-	-	V	T	A	N	S	P	Q	-	-	-	-	-	-	-	-	-	-	-	-	-
gi|736248672|ref|XP_010787340.1|:69-355/1-287	K	S	T	H	-	-	-	-	-	-	-	-	-	-	-	-	-	-	-	-	L	D	Y	K	G	Y	K	-	-	-	A	R	D	H	D	L	-	-	-	-	-	-	-	-	-	-	-	-	-
gi|734601514|ref|XP_010727666.1|:5-284/1-280	K	L	G	H	-	-	-	-	-	-	-	-	-	-	-	-	-	-	-	-	I	D	Y	K	G	Y	T	-	-	V	S	A	N	S	P	Q	-	-	-	-	-	-	-	-	-	-	-	-	-
gi|657529986|ref|XP_008296383.1|:5-282/1-278	K	L	G	H	-	-	-	-	-	-	-	-	-	-	-	-	-	-	-	-	I	D	Y	K	G	Y	S	-	-	V	N	A	N	S	P	Q	-	-	-	-	-	-	-	-	-	-	-	-	-
gi|658884657|ref|XP_008425154.1|:6-283/1-278	K	L	G	H	-	-	-	-	-	-	-	-	-	-	-	-	-	-	-	-	I	D	Y	K	G	Y	S	-	-	V	T	A	N	S	P	Q	-	-	-	-	-	-	-	-	-	-	-	-	-
gi|410915052|ref|XP_003971001.1|:7-282/1-276	K	L	G	H	-	-	-	-	-	-	-	-	-	-	-	-	-	-	-	-	I	D	Y	K	G	Y	S	-	-	V	N	A	N	S	P	Q	-	-	-	-	-	-	-	-	-	-	-	-	-
gi|657807691|ref|XP_008331070.1|:5-281/1-277	K	L	G	H	-	-	-	-	-	-	-	-	-	-	-	-	-	-	-	-	I	D	Y	K	G	Y	S	-	-	V	D	A	N	S	P	Q	-	-	-	-	-	-	-	-	-	-	-	-	-
gi|632983761|ref|XP_007908808.1|:4-275/1-272	K	L	G	N	-	-	-	-	-	-	-	-	-	-	-	-	-	-	-	-	V	D	Y	K	G	Y	A	-	-	F	Q	-	N	S	Q	V	-	-	-	-	-	-	-	-	-	-	-	-	-
gi|432895793|ref|XP_004076164.1|:5-281/1-277	K	L	G	H	-	-	-	-	-	-	-	-	-	-	-	-	-	-	-	-	I	D	Y	K	G	Y	S	-	-	V	N	A	N	S	P	Q	-	-	-	-	-	-	-	-	-	-	-	-	-
gi|736301225|ref|XP_010793193.1|:5-282/1-278	K	M	G	H	-	-	-	-	-	-	-	-	-	-	-	-	-	-	-	-	V	D	Y	K	G	Y	S	-	-	V	D	A	H	S	P	Q	-	-	-	-	-	-	-	-	-	-	-	-	-
gi|597766415|ref|XP_007247084.1|:5-277/1-273	K	L	G	H	-	-	-	-	-	-	-	-	-	-	-	-	-	-	-	-	I	D	Y	K	G	Y	S	-	-	V	N	T	N	S	P	Q	-	-	-	-	-	-	-	-	-	-	-	-	-
gi|688606722|ref|XP_009293954.1|:5-277/1-273	K	L	G	H	-	-	-	-	-	-	-	-	-	-	-	-	-	-	-	-	I	D	Y	K	G	Y	S	-	-	V	N	A	N	S	P	Q	-	-	-	-	-	-	-	-	-	-	-	-	-
gi|742101575|ref|XP_010869419.1|:3-286/1-284	K	L	G	H	-	-	-	-	-	-	-	-	-	-	-	-	-	-	-	-	I	D	Y	K	G	Y	S	-	-	V	N	A	N	S	P	Q	-	-	-	-	-	-	-	-	-	-	-	-	-
gi|66472630|ref|NP_001018398.1|:5-275/1-271	K	L	G	H	-	-	-	-	-	-	-	-	-	-	-	-	-	-	-	-	I	D	Y	K	G	Y	S	-	-	V	N	A	N	S	P	Q	-	-	-	-	-	-	-	-	-	-	-	-	-
gi|47219789|emb|CAG03416.1|:23-268/1-246	K	S	G	N	-	-	-	-	-	-	-	-	-	-	-	-	-	-	-	-	L	D	Y	K	G	Y	K	-	-	-	A	K	N	Q	D	L	-	-	-	-	-	-	-	-	-	-	-	-	-
gi|47219246|emb|CAG11708.1|:6-245/1-240	K	L	G	H	-	-	-	-	-	-	-	-	-	-	-	-	-	-	-	-	I	D	Y	K	G	Y	S	-	-	V	T	A	N	S	P	Q	-	-	-	-	-	-	-	-	-	-	-	-	-
gi|573888322|ref|XP_006631931.1|:7-277/1-271	K	L	G	H	-	-	-	-	-	-	-	-	-	-	-	-	-	-	-	-	V	D	Y	R	G	Y	S	-	-	L	D	A	N	S	P	Q	-	-	-	-	-	-	-	-	-	-	-	-	-
gi|642126342|emb|CDQ60926.1|:3-248/1-246	K	L	G	H	-	-	-	-	-	-	-	-	-	-	-	-	-	-	-	-	I	D	Y	K	G	Y	S	-	-	V	N	A	N	S	P	Q	-	-	-	-	-	-	-	-	-	-	-	-	-
gi|706121132|ref|XP_010196368.1|:50-258/1-209	A	V	L	K	-	-	-	-	-	-	-	-	-	-	-	-	-	-	-	-	I	I	L	L	F	Y	L	-	-	C	F	Q	-	-	-	-	-	-	-	-	-	-	-	-	-	-	-	-	-
gi|557001507|ref|XP_006003273.1|:7-276/1-270	K	L	G	H	-	-	-	-	-	-	-	-	-	-	-	-	-	-	-	-	I	D	Y	K	G	F	S	-	-	G	T	P	D	S	P	T	-	-	-	-	-	-	-	-	-	-	-	-	-
gi|548397412|ref|XP_005737775.1|:22-289/1-268	K	N	Q	H	-	-	-	-	-	-	-	-	-	-	-	-	-	-	-	-	L	D	Y	K	G	Y	K	-	-	-	A	R	E	H	D	L	-	-	-	-	-	-	-	-	-	-	-	-	-
gi|72181204|ref|XP_788965.1|:2-286/1-285	K	R	G	H	-	-	-	-	-	-	-	-	-	-	-	-	-	-	-	-	V	D	Y	K	G	W	I	P	P	R	T	R	G	K	K	R	V	-	-	-	-	-	-	-	-	-	-	-	-
gi|340371673|ref|XP_003384369.1|:1-267/1-267	K	A	G	N	-	-	-	-	-	-	-	-	-	-	-	-	-	-	-	-	V	D	Y	Q	G	Y	V	-	-	-	-	-	-	-	R	H	G	-	-	-	-	-	-	-	-	-	-	-	-
gi|405964707|gb|EKC30160.1|:13-279/1-267	K	A	G	N	-	-	-	-	-	-	-	-	-	-	-	-	-	-	-	-	I	D	Y	H	G	Y	F	R	R	E	T	V	K	D	D	E	-	-	-	-	-	-	-	-	-	-	-	-	-
gi|443725879|gb|ELU13279.1|:16-285/1-270	K	K	G	N	-	-	-	-	-	-	-	-	-	-	-	-	-	-	-	-	I	D	Y	K	G	Y	F	R	R	G	T	S	N	E	D	Q	-	-	-	-	-	-	-	-	-	-	-	-	-
gi|585695268|ref|XP_002739117.2|:60-317/1-258	R	R	G	N	-	-	-	-	-	-	-	-	-	-	-	-	-	-	-	-	I	D	Y	K	G	W	I	P	P	R	G	R	K	S	K	K	P	-	-	-	-	-	-	-	-	-	-	-	-
gi|443707063|gb|ELU02840.1|:1-279/1-279	K	K	G	N	-	-	-	-	-	-	-	-	-	-	-	-	-	-	-	-	I	D	Y	K	G	Y	F	R	R	G	T	V	S	T	H	K	F	H	-	-	-	-	-	-	-	-	-	-	-
gi|675869132|ref|XP_009020126.1|:9-279/1-271	K	V	G	N	-	-	-	-	-	-	-	-	-	-	-	-	-	-	-	-	L	D	Y	M	G	F	F	R	R	G	T	T	D	K	S	E	P	-	-	-	-	-	-	-	-	-	-	-	-
gi|719754367|ref|XP_010214114.1|:2-134/1-133	K	R	N	Q	-	-	-	-	-	-	-	-	-	-	-	-	-	-	-	-	I	D	Y	K	G	Y	V	-	-	A	R	K	N	K	S	R	-	-	-	-	-	-	-	-	-	-	-	-	-
gi|221115805|ref|XP_002165493.1|:56-316/1-261	K	A	G	N	-	-	-	-	-	-	-	-	-	-	-	-	-	-	-	-	V	D	Y	K	G	F	M	S	-	-	-	-	-	-	-	-	-	-	-	-	-	-	-	-	-	-	-	-	-
gi|524884793|ref|XP_005099015.1|:8-275/1-268	K	A	G	N	-	-	-	-	-	-	-	-	-	-	-	-	-	-	-	-	I	D	Y	H	G	F	F	R	R	E	T	V	R	D	D	E	-	-	-	-	-	-	-	-	-	-	-	-	-
gi|675869134|ref|XP_009020127.1|:24-292/1-269	K	A	G	N	-	-	-	-	-	-	-	-	-	-	-	-	-	-	-	-	L	D	Y	R	G	Y	F	R	R	G	T	T	E	E	I	E	A	-	-	-	-	-	-	-	-	-	-	-	-
gi|545376305|ref|XP_005652255.1|:13-286/1-274	R	A	Q	R	-	-	-	-	-	-	-	-	-	-	-	-	-	-	-	-	V	N	Y	L	G	-	-	-	-	Y	L	L	P	R	G	R	Q	G	E	G	Q	V	Q	V	-	-	-	-	-
gi|676464410|ref|XP_009056913.1|:9-275/1-267	K	A	G	H	-	-	-	-	-	-	-	-	-	-	-	-	-	-	-	-	I	N	Y	N	G	Y	F	R	R	E	T	V	K	D	D	E	-	-	-	-	-	-	-	-	-	-	-	-	-
gi|159468997|ref|XP_001692654.1|:18-282/1-265	G	R	G	N	-	-	-	-	-	-	-	-	-	-	-	-	-	-	-	-	V	D	Y	L	G	-	-	-	-	Y	V	R	P	K	Y	G	-	-	-	R	D	A	-	A	-	-	-	-	-
gi|673034126|ref|XP_008871024.1|:14-279/1-266	K	A	G	R	-	-	-	-	-	-	-	-	-	-	-	-	-	-	-	-	L	D	Y	L	G	-	-	-	-	Y	I	K	P	K	Q	R	G	R	S	T	L	E	P	-	-	-	-	-	-
gi|657592892|ref|XP_008300993.1|:16-185/1-170	K	N	T	H	-	-	-	-	-	-	-	-	-	-	-	-	-	-	-	-	L	D	Y	K	G	Y	K	-	-	-	A	R	E	Q	D	L	-	-	-	-	-	-	-	-	-	-	-	-	-
gi|570998200|gb|ETP54455.1|:29-297/1-269	R	H	G	R	-	-	-	-	-	-	-	-	-	-	-	-	-	-	-	-	I	D	Y	R	G	-	-	-	-	Y	I	R	P	K	Q	R	G	C	K	F	M	E	P	-	-	-	-	-	-
gi|570337414|gb|ETO85362.1|:29-297/1-269	R	H	G	R	-	-	-	-	-	-	-	-	-	-	-	-	-	-	-	-	I	D	Y	R	G	-	-	-	-	Y	I	R	P	K	Q	R	G	C	K	F	M	E	P	-	-	-	-	-	-
gi|566033786|gb|ETI56697.1|:29-297/1-269	R	H	G	R	-	-	-	-	-	-	-	-	-	-	-	-	-	-	-	-	I	D	Y	R	G	-	-	-	-	Y	I	R	P	K	Q	R	G	C	K	F	M	E	P	-	-	-	-	-	-
gi|675163135|ref|XP_008890452.1|:29-297/1-269	R	H	G	R	-	-	-	-	-	-	-	-	-	-	-	-	-	-	-	-	I	D	Y	R	G	-	-	-	-	Y	I	R	P	K	Q	R	G	C	K	F	M	E	P	-	-	-	-	-	-
gi|219129979|ref|XP_002185153.1|:74-349/1-276	K	K	G	T	-	-	-	-	-	-	-	-	-	-	-	-	-	-	-	-	V	D	Y	R	G	-	-	-	-	Y	I	K	P	K	S	K	-	-	-	T	N	A	D	T	-	-	-	-	-
gi|568028939|gb|ETM02873.1|:29-297/1-269	R	H	G	R	-	-	-	-	-	-	-	-	-	-	-	-	-	-	-	-	I	D	Y	R	G	-	-	-	-	Y	I	R	P	K	Q	R	G	C	K	F	M	E	P	-	-	-	-	-	-
gi|302841807|ref|XP_002952448.1|:18-262/1-245	G	R	G	N	-	-	-	-	-	-	-	-	-	-	-	-	-	-	-	-	V	D	Y	L	G	-	-	-	-	Y	V	K	P	K	Y	G	-	-	-	R	D	S	-	T	-	-	-	-	-
gi|641533340|gb|KDO27335.1|:11-276/1-266	K	A	G	R	-	-	-	-	-	-	-	-	-	-	-	-	-	-	-	-	L	D	Y	L	G	-	-	-	-	Y	I	K	P	K	Q	R	G	R	S	V	M	E	P	-	-	-	-	-	-
gi|675623393|ref|XP_008939868.1|:1-134/1-134	K	H	N	Q	-	-	-	-	-	-	-	-	-	-	-	-	-	-	-	-	I	D	Y	K	G	Y	V	-	-	T	Q	K	N	K	T	R	-	-	-	-	-	-	-	-	-	-	-	-	-
gi|669144848|ref|XP_008607986.1|:11-276/1-266	K	A	G	R	-	-	-	-	-	-	-	-	-	-	-	-	-	-	-	-	L	D	Y	L	G	-	-	-	-	Y	I	K	P	K	Q	R	G	R	S	V	M	E	P	-	-	-	-	-	-
gi|669164184|ref|XP_008617654.1|:16-281/1-266	K	A	G	R	-	-	-	-	-	-	-	-	-	-	-	-	-	-	-	-	L	D	Y	L	G	-	-	-	-	Y	I	K	P	K	Q	R	G	R	S	V	M	E	P	-	-	-	-	-	-
gi|698785991|ref|XP_009826039.1|:14-279/1-266	K	A	G	R	-	-	-	-	-	-	-	-	-	-	-	-	-	-	-	-	L	D	Y	L	G	-	-	-	-	Y	I	K	P	K	Q	R	G	R	S	T	L	D	P	-	-	-	-	-	-
gi|56754509|gb|AAW25442.1|:32-273/1-242	K	N	N	Q	-	-	-	-	-	-	-	-	-	-	-	-	-	-	-	-	L	N	F	F	G	-	-	-	-	-	-	W	T	K	R	L	C	N	D	Q	L	-	-	-	-	-	-	-	-
gi|657389965|gb|KEH31588.1|:154-419/1-266	T	K	G	A	-	-	-	-	-	-	-	-	-	-	-	-	-	-	-	-	V	D	Y	Q	G	-	-	-	-	Y	I	F	P	R	R	R	G	-	E	V	P	D	S	-	-	-	-	-	-
gi|226468568|emb|CAX69961.1|:28-258/1-231	K	N	S	Q	-	-	-	-	-	-	-	-	-	-	-	-	-	-	-	-	L	N	F	F	G	-	-	-	-	-	-	W	T	K	R	L	C	N	D	Q	L	-	-	-	-	-	-	-	-
gi|657389964|gb|KEH31587.1|:177-442/1-266	T	K	G	A	-	-	-	-	-	-	-	-	-	-	-	-	-	-	-	-	V	D	Y	Q	G	-	-	-	-	Y	I	F	P	R	R	R	G	-	E	V	P	D	S	-	-	-	-	-	-
gi|566161571|ref|XP_002303447.2|:143-407/1-265	A	K	G	A	-	-	-	-	-	-	-	-	-	-	-	-	-	-	-	-	V	D	Y	Q	G	-	-	-	-	Y	I	S	P	R	R	G	G	-	Q	I	P	D	S	-	-	-	-	-	-
gi|219129981|ref|XP_002185154.1|:1-270/1-270	Q	K	G	G	-	-	-	-	-	-	-	-	-	-	-	-	-	-	-	-	L	D	Y	R	G	-	-	-	-	Y	I	K	P	R	S	Q	-	-	-	T	D	A	L	A	-	-	-	-	-
gi|747048536|ref|XP_011070281.1|:148-412/1-265	A	K	G	R	-	-	-	-	-	-	-	-	-	-	-	-	-	-	-	-	V	D	Y	Q	G	-	-	-	-	Y	V	F	P	R	R	R	G	-	D	M	P	D	S	-	-	-	-	-	-
gi|514803043|ref|XP_004976413.1|:196-468/1-273	A	K	G	N	-	-	-	-	-	-	-	-	-	-	-	-	-	-	-	-	V	D	Y	Q	G	-	-	-	-	Y	I	F	P	R	R	R	G	-	E	S	P	D	S	-	-	-	-	-	-
gi|449459026|ref|XP_004147247.1|:162-426/1-265	A	K	G	S	-	-	-	-	-	-	-	-	-	-	-	-	-	-	-	-	V	D	Y	Q	G	-	-	-	-	Y	I	F	P	R	R	R	G	-	Q	C	P	D	S	-	-	-	-	-	-
gi|729338397|ref|XP_010539194.1|:158-425/1-268	A	K	G	R	-	-	-	-	-	-	-	-	-	-	-	-	-	-	-	-	V	D	Y	Q	G	-	-	-	-	Y	I	F	P	R	R	R	G	-	E	I	P	D	E	-	-	-	-	-	-
gi|196009151|ref|XP_002114441.1|:24-286/1-263	K	A	N	N	-	-	-	-	-	-	-	-	-	-	-	-	-	-	-	-	L	N	Y	H	G	Y	I	G	T	Y	P	K	N	T	P	R	V	L	-	-	-	-	-	-	-	-	-	-	-
gi|260793549|ref|XP_002591774.1|:83-291/1-209	K	K	G	S	-	-	-	-	-	-	-	-	-	-	-	-	-	-	-	-	I	D	Y	T	G	F	K	-	-	-	-	-	-	-	S	R	G	-	-	-	-	-	-	-	-	-	-	-	-
gi|350645555|emb|CCD59795.1|:4-232/1-229	K	K	N	E	-	-	-	-	-	-	-	-	-	-	-	-	-	-	-	-	I	N	Y	Y	G	-	-	-	-	-	-	W	K	K	R	S	C	D	D	R	L	-	-	-	-	-	-	-	-
gi|694410552|ref|XP_009333682.1|:173-437/1-265	A	K	G	R	-	-	-	-	-	-	-	-	-	-	-	-	-	-	-	-	V	D	Y	Q	G	-	-	-	-	Y	I	F	P	R	R	R	G	-	Q	T	P	D	S	-	-	-	-	-	-
gi|743864750|ref|XP_011032001.1|:164-428/1-265	A	K	G	A	-	-	-	-	-	-	-	-	-	-	-	-	-	-	-	-	V	D	Y	Q	G	-	-	-	-	Y	I	S	P	R	R	G	G	-	Q	I	P	D	S	-	-	-	-	-	-
gi|694371941|ref|XP_009363420.1|:173-437/1-265	A	K	G	R	-	-	-	-	-	-	-	-	-	-	-	-	-	-	-	-	V	D	Y	Q	G	-	-	-	-	Y	I	F	P	R	R	R	G	-	Q	T	P	D	S	-	-	-	-	-	-
gi|661882838|emb|CDP13429.1|:177-444/1-268	A	K	G	R	-	-	-	-	-	-	-	-	-	-	-	-	-	-	-	-	V	D	Y	Q	G	-	-	-	-	Y	I	L	P	R	R	H	G	-	Q	F	P	D	S	-	-	-	-	-	-
gi|685956197|gb|KGB32409.1|:23-248/1-226	K	K	N	Q	-	-	-	-	-	-	-	-	-	-	-	-	-	-	-	-	L	N	F	F	G	-	-	-	-	-	-	W	T	R	R	F	C	K	D	Q	L	-	-	-	-	-	-	-	-
gi|29367523|gb|AAO72617.1|:26-300/1-275	A	N	G	N	-	-	-	-	-	-	-	-	-	-	-	-	-	-	-	-	V	D	Y	Q	G	-	-	-	-	Y	I	F	P	R	R	R	G	-	E	S	P	D	S	-	-	-	-	-	-
gi|357165053|ref|XP_003580254.1|:190-462/1-273	A	K	G	N	-	-	-	-	-	-	-	-	-	-	-	-	-	-	-	-	V	D	Y	Q	G	-	-	-	-	Y	I	F	P	R	R	R	G	-	E	S	P	D	S	-	-	-	-	-	-
gi|460400652|ref|XP_004245847.1|:155-419/1-265	A	K	G	N	-	-	-	-	-	-	-	-	-	-	-	-	-	-	-	-	V	D	Y	Q	G	-	-	-	-	Y	I	F	P	R	R	R	G	-	E	I	P	D	S	-	-	-	-	-	-
gi|565385454|ref|XP_006358620.1|:159-423/1-265	A	K	G	N	-	-	-	-	-	-	-	-	-	-	-	-	-	-	-	-	V	D	Y	Q	G	-	-	-	-	Y	I	F	P	R	R	R	G	-	E	I	P	D	S	-	-	-	-	-	-
gi|685956195|gb|KGB32407.1|:59-305/1-247	K	K	K	E	-	-	-	-	-	-	-	-	-	-	-	-	-	-	-	-	I	N	Y	Y	G	-	-	-	-	-	-	W	K	K	S	T	L	H	E	H	L	-	-	-	-	-	-	-	-
gi|568846427|ref|XP_006477056.1|:105-369/1-265	A	K	G	N	-	-	-	-	-	-	-	-	-	-	-	-	-	-	-	-	V	D	Y	Q	G	-	-	-	-	Y	I	F	P	R	R	R	G	-	Q	I	P	D	S	-	-	-	-	-	-
gi|460400650|ref|XP_004245846.1|:165-429/1-265	A	K	G	N	-	-	-	-	-	-	-	-	-	-	-	-	-	-	-	-	V	D	Y	Q	G	-	-	-	-	Y	I	F	P	R	R	R	G	-	E	I	P	D	S	-	-	-	-	-	-
gi|658033465|ref|XP_008352243.1|:172-436/1-265	A	K	G	R	-	-	-	-	-	-	-	-	-	-	-	-	-	-	-	-	V	D	Y	Q	G	-	-	-	-	Y	I	F	P	R	R	R	G	-	Q	T	P	E	A	-	-	-	-	-	-
gi|659095765|ref|XP_008448757.1|:145-409/1-265	A	K	G	S	-	-	-	-	-	-	-	-	-	-	-	-	-	-	-	-	V	D	Y	Q	G	-	-	-	-	Y	I	F	P	R	R	R	G	-	Q	C	P	D	S	-	-	-	-	-	-
gi|659095763|ref|XP_008448756.1|:145-409/1-265	A	K	G	S	-	-	-	-	-	-	-	-	-	-	-	-	-	-	-	-	V	D	Y	Q	G	-	-	-	-	Y	I	F	P	R	R	R	G	-	Q	C	P	D	S	-	-	-	-	-	-
gi|242073874|ref|XP_002446873.1|:202-475/1-274	A	K	G	N	-	-	-	-	-	-	-	-	-	-	-	-	-	-	-	-	V	D	Y	Q	G	-	-	-	-	Y	I	F	P	R	R	R	G	-	E	S	P	D	S	-	-	-	-	-	-
gi|225427364|ref|XP_002282850.1|:177-441/1-265	A	K	G	R	-	-	-	-	-	-	-	-	-	-	-	-	-	-	-	-	V	D	Y	Q	G	-	-	-	-	Y	I	F	P	R	R	R	G	-	Q	T	P	D	S	-	-	-	-	-	-
gi|659095761|ref|XP_008448755.1|:162-426/1-265	A	K	G	S	-	-	-	-	-	-	-	-	-	-	-	-	-	-	-	-	V	D	Y	Q	G	-	-	-	-	Y	I	F	P	R	R	R	G	-	Q	C	P	D	S	-	-	-	-	-	-
gi|659095759|ref|XP_008448753.1|:162-426/1-265	A	K	G	S	-	-	-	-	-	-	-	-	-	-	-	-	-	-	-	-	V	D	Y	Q	G	-	-	-	-	Y	I	F	P	R	R	R	G	-	Q	C	P	D	S	-	-	-	-	-	-
gi|645246750|ref|XP_008229499.1|:172-436/1-265	A	K	G	R	-	-	-	-	-	-	-	-	-	-	-	-	-	-	-	-	V	D	Y	Q	G	-	-	-	-	Y	I	F	P	R	R	R	G	-	Q	T	P	D	S	-	-	-	-	-	-
gi|593785385|ref|XP_007155733.1|:164-426/1-263	E	K	G	K	-	-	-	-	-	-	-	-	-	-	-	-	-	-	-	-	V	D	Y	Q	G	-	-	-	-	Y	I	L	P	R	R	R	G	-	Q	I	P	D	S	-	-	-	-	-	-
gi|527198155|gb|EPS66407.1|:153-417/1-265	A	K	G	R	-	-	-	-	-	-	-	-	-	-	-	-	-	-	-	-	V	D	Y	Q	G	-	-	-	-	Y	I	F	P	R	R	R	G	-	H	L	P	D	S	-	-	-	-	-	-
gi|697127248|ref|XP_009617663.1|:159-423/1-265	A	K	G	S	-	-	-	-	-	-	-	-	-	-	-	-	-	-	-	-	V	D	Y	Q	G	-	-	-	-	Y	I	F	P	R	R	R	G	-	E	I	P	D	S	-	-	-	-	-	-
gi|568846425|ref|XP_006477055.1|:166-430/1-265	A	K	G	N	-	-	-	-	-	-	-	-	-	-	-	-	-	-	-	-	V	D	Y	Q	G	-	-	-	-	Y	I	F	P	R	R	R	G	-	Q	I	P	D	S	-	-	-	-	-	-
gi|698575453|ref|XP_009775943.1|:162-426/1-265	A	K	G	S	-	-	-	-	-	-	-	-	-	-	-	-	-	-	-	-	V	D	Y	Q	G	-	-	-	-	Y	I	F	P	R	R	R	G	-	E	I	P	D	S	-	-	-	-	-	-
gi|604305850|gb|EYU24931.1|:135-399/1-265	S	K	E	R	-	-	-	-	-	-	-	-	-	-	-	-	-	-	-	-	V	D	Y	Q	G	-	-	-	-	Y	I	F	P	R	R	R	G	-	Q	V	P	D	A	-	-	-	-	-	-
gi|326496551|dbj|BAJ94737.1|:226-499/1-274	A	K	G	N	-	-	-	-	-	-	-	-	-	-	-	-	-	-	-	-	V	D	Y	Q	G	-	-	-	-	Y	I	F	P	R	R	R	G	-	E	S	P	D	S	-	-	-	-	-	-
gi|222629296|gb|EEE61428.1|:185-459/1-275	A	N	G	N	-	-	-	-	-	-	-	-	-	-	-	-	-	-	-	-	V	D	Y	Q	G	-	-	-	-	Y	I	F	P	R	R	R	G	-	E	S	P	D	S	-	-	-	-	-	-
gi|695020973|ref|XP_009397560.1|:143-407/1-265	W	K	E	R	-	-	-	-	-	-	-	-	-	-	-	-	-	-	-	-	V	D	Y	Q	G	-	-	-	-	Y	I	F	P	K	K	R	G	-	E	S	P	D	S	-	-	-	-	-	-
gi|38345945|emb|CAE04270.2|:186-459/1-274	A	N	G	N	-	-	-	-	-	-	-	-	-	-	-	-	-	-	-	-	V	D	Y	Q	G	-	-	-	-	Y	I	F	P	R	R	R	G	-	E	S	P	D	S	-	-	-	-	-	-
gi|147767385|emb|CAN62441.1|:225-489/1-265	A	K	G	R	-	-	-	-	-	-	-	-	-	-	-	-	-	-	-	-	V	D	Y	Q	G	-	-	-	-	Y	I	F	P	R	R	R	G	-	Q	T	P	D	S	-	-	-	-	-	-
gi|218195303|gb|EEC77730.1|:186-459/1-274	A	N	G	N	-	-	-	-	-	-	-	-	-	-	-	-	-	-	-	-	V	D	Y	Q	G	-	-	-	-	Y	I	F	P	R	R	R	G	-	E	S	P	D	S	-	-	-	-	-	-
gi|224014945|ref|XP_002297134.1|:233-504/1-272	Q	K	G	N	-	-	-	-	-	-	-	-	-	-	-	-	-	-	-	-	V	D	Y	R	G	-	-	-	-	Y	I	K	P	R	S	G	-	-	-	N	S	A	E	T	-	-	-	-	-
gi|685956196|gb|KGB32408.1|:39-264/1-226	K	N	K	E	-	-	-	-	-	-	-	-	-	-	-	-	-	-	-	-	I	N	Y	Y	G	-	-	-	-	-	-	W	K	K	S	I	C	N	D	R	L	-	-	-	-	-	-	-	-
gi|502152665|ref|XP_004509033.1|:166-428/1-263	A	K	G	R	-	-	-	-	-	-	-	-	-	-	-	-	-	-	-	-	I	D	Y	Q	G	-	-	-	-	Y	I	F	P	R	R	R	G	-	E	I	P	D	S	-	-	-	-	-	-
gi|115459702|ref|NP_001053451.1|:242-516/1-275	A	N	G	N	-	-	-	-	-	-	-	-	-	-	-	-	-	-	-	-	V	D	Y	Q	G	-	-	-	-	Y	I	F	P	R	R	R	G	-	E	S	P	D	S	-	-	-	-	-	-
gi|298714370|emb|CBJ27427.1|:118-378/1-261	K	S	G	R	-	-	-	-	-	-	-	-	-	-	-	-	-	-	-	-	L	D	Y	M	G	-	-	-	-	Y	I	F	P	R	K	R	G	-	-	Y	E	D	T	P	-	-	-	-	-
gi|586759522|ref|XP_006854024.1|:166-430/1-265	T	M	G	R	-	-	-	-	-	-	-	-	-	-	-	-	-	-	-	-	V	D	Y	Q	G	-	-	-	-	Y	I	I	P	R	R	H	R	-	E	M	P	D	S	-	-	-	-	-	-
gi|475565079|gb|EMT14694.1|:244-517/1-274	A	K	G	N	-	-	-	-	-	-	-	-	-	-	-	-	-	-	-	-	V	D	Y	Q	G	-	-	-	-	Y	I	F	P	R	R	R	G	-	E	S	P	D	S	-	-	-	-	-	-
gi|226529549|ref|NP_001150308.1|:199-472/1-274	A	K	G	N	-	-	-	-	-	-	-	-	-	-	-	-	-	-	-	-	V	D	Y	Q	G	-	-	-	-	Y	I	F	P	R	R	R	G	-	E	S	P	D	S	-	-	-	-	-	-
gi|643740326|gb|KDP45985.1|:160-424/1-265	A	K	G	N	-	-	-	-	-	-	-	-	-	-	-	-	-	-	-	-	V	D	Y	Q	G	-	-	-	-	Y	I	L	P	R	R	R	G	-	Q	F	P	D	S	-	-	-	-	-	-
gi|470128747|ref|XP_004300296.1|:170-434/1-265	A	K	G	T	-	-	-	-	-	-	-	-	-	-	-	-	-	-	-	-	V	D	Y	Q	G	-	-	-	-	Y	I	F	P	R	R	R	G	-	E	V	P	D	S	-	-	-	-	-	-
gi|670373449|ref|XP_008668060.1|:199-472/1-274	A	K	G	N	-	-	-	-	-	-	-	-	-	-	-	-	-	-	-	-	V	D	Y	Q	G	-	-	-	-	Y	I	F	P	R	R	R	G	-	E	S	P	D	S	-	-	-	-	-	-
gi|567895296|ref|XP_006440136.1|:166-430/1-265	A	K	G	N	-	-	-	-	-	-	-	-	-	-	-	-	-	-	-	-	V	D	Y	Q	G	-	-	-	-	Y	I	F	P	R	R	R	G	-	Q	V	P	D	S	-	-	-	-	-	-
gi|473933948|gb|EMS50095.1|:199-472/1-274	A	K	G	N	-	-	-	-	-	-	-	-	-	-	-	-	-	-	-	-	V	D	Y	Q	G	-	-	-	-	Y	I	F	P	R	R	R	G	-	E	S	P	D	S	-	-	-	-	-	-
gi|551678529|ref|XP_005842017.1|:10-279/1-270	R	N	G	K	-	-	-	-	-	-	-	-	-	-	-	-	-	-	-	-	F	D	Y	A	G	-	-	-	-	Y	I	K	P	R	R	R	G	T	N	S	L	K	S	G	-	-	-	-	-
gi|156352510|ref|XP_001622792.1|:17-290/1-274	K	R	R	D	-	-	-	-	-	-	-	-	-	-	-	-	-	-	-	-	A	D	Y	H	G	Y	Y	A	L	S	T	S	-	E	P	R	G	L	-	-	-	-	-	-	-	-	-	-	-
gi|590676061|ref|XP_007039628.1|:172-436/1-265	A	K	G	R	-	-	-	-	-	-	-	-	-	-	-	-	-	-	-	-	V	D	Y	Q	G	-	-	-	-	Y	I	L	P	R	R	R	G	-	E	T	P	D	S	-	-	-	-	-	-
gi|727555005|ref|XP_010449667.1|:164-431/1-268	A	K	G	T	-	-	-	-	-	-	-	-	-	-	-	-	-	-	-	-	V	D	Y	Q	G	-	-	-	-	Y	I	F	P	R	R	R	G	-	E	I	P	D	S	-	-	-	-	-	-
gi|727516684|ref|XP_010434719.1|:162-429/1-268	A	K	G	T	-	-	-	-	-	-	-	-	-	-	-	-	-	-	-	-	V	D	Y	Q	G	-	-	-	-	Y	I	F	P	R	R	R	G	-	E	I	P	D	S	-	-	-	-	-	-
gi|685291774|ref|XP_009136827.1|:160-427/1-268	A	K	G	T	-	-	-	-	-	-	-	-	-	-	-	-	-	-	-	-	V	D	Y	Q	G	-	-	-	-	Y	I	F	P	R	R	R	G	-	E	I	P	D	S	-	-	-	-	-	-
gi|727516682|ref|XP_010434718.1|:165-432/1-268	A	K	G	T	-	-	-	-	-	-	-	-	-	-	-	-	-	-	-	-	V	D	Y	Q	G	-	-	-	-	Y	I	F	P	R	R	R	G	-	E	I	P	D	S	-	-	-	-	-	-
gi|674942827|emb|CDX90486.1|:160-427/1-268	A	K	G	T	-	-	-	-	-	-	-	-	-	-	-	-	-	-	-	-	V	D	Y	Q	G	-	-	-	-	Y	I	F	P	R	R	R	G	-	E	I	P	D	S	-	-	-	-	-	-
gi|573940383|ref|XP_006652596.1|:189-461/1-273	A	N	G	N	-	-	-	-	-	-	-	-	-	-	-	-	-	-	-	-	V	D	Y	Q	G	-	-	-	-	Y	I	F	P	R	R	R	G	-	E	S	P	D	S	-	-	-	-	-	-
gi|565450702|ref|XP_006285815.1|:170-434/1-265	A	K	G	T	-	-	-	-	-	-	-	-	-	-	-	-	-	-	-	-	V	D	Y	Q	G	-	-	-	-	Y	I	F	P	R	R	R	G	-	E	I	P	D	S	-	-	-	-	-	-
gi|595858824|ref|XP_007210826.1|:172-408/1-237	A	K	G	R	-	-	-	-	-	-	-	-	-	-	-	-	-	-	-	-	V	D	Y	Q	G	-	-	-	-	Y	I	F	P	R	R	R	G	-	Q	T	P	D	S	-	-	-	-	-	-
gi|334186629|ref|NP_001190746.1|:170-437/1-268	A	K	G	T	-	-	-	-	-	-	-	-	-	-	-	-	-	-	-	-	V	D	Y	Q	G	-	-	-	-	Y	I	F	P	R	R	R	G	-	E	I	P	D	S	-	-	-	-	-	-
gi|238480782|ref|NP_193443.3|:167-434/1-268	A	K	G	T	-	-	-	-	-	-	-	-	-	-	-	-	-	-	-	-	V	D	Y	Q	G	-	-	-	-	Y	I	F	P	R	R	R	G	-	E	I	P	D	S	-	-	-	-	-	-
gi|567221280|ref|XP_006414269.1|:139-406/1-268	A	K	G	T	-	-	-	-	-	-	-	-	-	-	-	-	-	-	-	-	V	D	Y	Q	G	-	-	-	-	Y	I	F	P	R	R	R	G	-	E	I	P	D	S	-	-	-	-	-	-
gi|734314247|gb|KHN01650.1|:132-394/1-263	A	K	G	R	-	-	-	-	-	-	-	-	-	-	-	-	-	-	-	-	V	D	Y	Q	G	-	-	-	-	Y	I	F	P	R	R	R	G	-	E	T	P	D	S	-	-	-	-	-	-
gi|567221282|ref|XP_006414270.1|:157-424/1-268	A	K	G	T	-	-	-	-	-	-	-	-	-	-	-	-	-	-	-	-	V	D	Y	Q	G	-	-	-	-	Y	I	F	P	R	R	R	G	-	E	I	P	D	S	-	-	-	-	-	-
gi|676483254|ref|XP_009062965.1|:93-343/1-251	S	-	-	S	G	-	-	-	-	-	-	-	-	-	-	-	-	-	-	R	I	D	Y	K	G	Y	I	N	K	K	E	P	F	-	-	-	-	-	-	-	-	-	-	-	-	-	-	-	-
gi|720059358|ref|XP_010274551.1|:173-438/1-266	A	K	G	S	-	-	-	-	-	-	-	-	-	-	-	-	-	-	-	-	V	D	Y	Q	G	-	-	-	-	Y	I	F	P	R	R	Y	G	-	Q	I	P	D	S	-	-	-	-	-	-
gi|297800400|ref|XP_002868084.1|:180-447/1-268	A	K	G	T	-	-	-	-	-	-	-	-	-	-	-	-	-	-	-	-	V	D	Y	Q	G	-	-	-	-	Y	I	F	P	R	R	R	G	-	E	I	P	D	S	-	-	-	-	-	-
gi|727530043|ref|XP_010440055.1|:162-429/1-268	A	K	G	T	-	-	-	-	-	-	-	-	-	-	-	-	-	-	-	-	V	D	Y	Q	G	-	-	-	-	Y	I	F	P	R	R	R	G	-	E	I	P	D	S	-	-	-	-	-	-
gi|727530034|ref|XP_010440052.1|:165-432/1-268	A	K	G	T	-	-	-	-	-	-	-	-	-	-	-	-	-	-	-	-	V	D	Y	Q	G	-	-	-	-	Y	I	F	P	R	R	R	G	-	E	I	P	D	S	-	-	-	-	-	-
gi|727530037|ref|XP_010440053.1|:164-431/1-268	A	K	G	T	-	-	-	-	-	-	-	-	-	-	-	-	-	-	-	-	V	D	Y	Q	G	-	-	-	-	Y	I	F	P	R	R	R	G	-	E	I	P	D	S	-	-	-	-	-	-
gi|674252239|gb|KFK45004.1|:161-425/1-265	A	K	G	T	-	-	-	-	-	-	-	-	-	-	-	-	-	-	-	-	V	D	Y	Q	G	-	-	-	-	Y	I	F	P	R	R	R	G	-	E	I	P	D	S	-	-	-	-	-	-
gi|674923522|emb|CDY09642.1|:160-427/1-268	A	K	G	T	-	-	-	-	-	-	-	-	-	-	-	-	-	-	-	-	V	D	Y	Q	G	-	-	-	-	Y	I	F	P	R	R	R	G	-	E	I	P	D	S	-	-	-	-	-	-
gi|629106703|gb|KCW71849.1|:220-485/1-266	A	K	G	R	-	-	-	-	-	-	-	-	-	-	-	-	-	-	-	-	V	D	Y	Q	G	-	-	-	-	Y	I	F	P	R	R	R	G	-	E	N	P	D	S	-	-	-	-	-	-
gi|702335576|ref|XP_010055391.1|:182-447/1-266	A	K	G	R	-	-	-	-	-	-	-	-	-	-	-	-	-	-	-	-	V	D	Y	Q	G	-	-	-	-	Y	I	F	P	R	R	R	G	-	E	N	P	D	S	-	-	-	-	-	-
gi|695005317|ref|XP_009389105.1|:138-403/1-266	A	K	G	R	-	-	-	-	-	-	-	-	-	-	-	-	-	-	-	-	V	D	Y	Q	G	-	-	-	-	Y	I	L	P	R	R	R	G	-	P	Y	P	D	S	-	-	-	-	-	-
gi|260814333|ref|XP_002601870.1|:129-402/1-274	R	D	G	D	-	-	-	-	-	-	-	-	-	-	-	-	-	-	-	-	A	N	Y	Y	G	Y	I	W	D	K	Q	-	-	-	-	-	-	-	-	-	-	-	-	-	-	-	-	-	-
gi|255552942|ref|XP_002517514.1|:167-431/1-265	A	K	G	T	-	-	-	-	-	-	-	-	-	-	-	-	-	-	-	-	V	D	Y	Q	G	-	-	-	-	Y	I	F	P	R	R	H	G	-	Q	T	P	D	S	-	-	-	-	-	-
gi|325180428|emb|CCA14833.1|:12-277/1-266	K	A	G	H	-	-	-	-	-	-	-	-	-	-	-	-	-	-	-	-	F	Q	Y	E	G	-	-	-	-	F	V	R	P	N	Q	R	G	L	S	L	M	K	P	-	-	-	-	-	-
gi|674267193|emb|CDI97210.1|:11-279/1-269	K	E	G	I	-	-	-	-	-	-	-	-	-	-	-	-	-	-	-	-	I	D	Y	Y	G	Y	S	R	P	K	S	E	D	P	D	F	K	R	-	-	-	-	-	-	-	-	-	-	-
gi|634839977|ref|XP_007936093.1|:138-407/1-270	K	E	G	L	-	-	-	-	-	-	-	-	-	-	-	-	-	-	-	-	V	D	Y	Y	S	H	I	Y	D	G	P	W	D	S	Y	-	-	-	-	-	-	-	-	-	-	-	-	-	-
gi|634839970|ref|XP_007936091.1|:140-409/1-270	K	E	G	L	-	-	-	-	-	-	-	-	-	-	-	-	-	-	-	-	V	D	Y	Y	S	H	I	Y	D	G	P	W	D	S	Y	-	-	-	-	-	-	-	-	-	-	-	-	-	-
gi|634839973|ref|XP_007936092.1|:140-409/1-270	K	E	G	L	-	-	-	-	-	-	-	-	-	-	-	-	-	-	-	-	V	D	Y	Y	S	H	I	Y	D	G	P	W	D	S	Y	-	-	-	-	-	-	-	-	-	-	-	-	-	-
gi|558215784|ref|XP_006134702.1|:85-359/1-275	K	Q	G	L	-	-	-	-	-	-	-	-	-	-	-	-	-	-	-	-	V	D	Y	Y	G	H	N	Y	D	G	P	W	T	S	Y	-	-	-	-	-	-	-	-	-	-	-	-	-	-
gi|703152878|ref|XP_010110536.1|:180-457/1-278	A	K	G	R	-	-	-	-	-	-	-	-	-	-	-	-	-	-	-	-	V	D	Y	Q	G	-	-	-	-	Y	I	F	P	R	R	C	G	-	Q	A	P	D	S	-	-	-	-	-	-
gi|226468570|emb|CAX69962.1|:28-245/1-218	K	N	N	Q	-	-	-	-	-	-	-	-	-	-	-	-	-	-	-	-	L	N	F	F	G	-	-	-	-	-	-	W	T	K	R	L	C	N	D	Q	L	-	-	-	-	-	-	-	-
gi|635365076|emb|CCI46544.1|:12-293/1-282	R	A	G	H	-	-	-	-	-	-	-	-	-	-	-	-	-	-	-	-	F	Q	Y	E	G	-	-	-	-	F	V	R	P	N	Q	R	G	L	S	A	M	K	P	-	-	-	-	-	-
gi|552913772|gb|ERZ99055.1|:18-278/1-261	K	V	G	K	-	-	-	-	-	-	-	-	-	-	-	-	-	-	-	-	I	D	Y	E	G	-	-	-	-	F	V	S	-	-	N	K	K	N	R	N	E	E	P	-	-	-	-	-	-
gi|260797102|ref|XP_002593543.1|:70-328/1-259	K	S	G	D	-	-	-	-	-	-	-	-	-	-	-	-	-	-	-	-	F	D	Y	S	G	Y	V	Y	K	N	Q	-	-	-	-	-	-	-	-	-	-	-	-	-	-	-	-	-	-
gi|168027956|ref|XP_001766495.1|:27-293/1-267	E	K	G	T	-	-	-	-	-	-	-	-	-	-	-	-	-	-	-	-	L	D	Y	Q	G	-	-	-	-	Y	I	L	P	R	R	R	G	G	D	L	P	D	S	-	-	-	-	-	-
gi|558215782|ref|XP_006134701.1|:107-374/1-268	K	Q	G	L	-	-	-	-	-	-	-	-	-	-	-	-	-	-	-	-	V	D	Y	Y	G	H	N	Y	D	G	P	W	T	S	Y	-	-	-	-	-	-	-	-	-	-	-	-	-	-
gi|632989955|ref|XP_007883924.1|:113-335/1-223	K	R	G	E	-	-	-	-	-	-	-	-	-	-	-	-	-	-	-	-	L	N	Y	Y	S	H	N	F	N	N	P	M	T	G	Y	-	-	-	-	-	-	-	-	-	-	-	-	-	-
gi|168017716|ref|XP_001761393.1|:26-293/1-268	A	K	G	T	-	-	-	-	-	-	-	-	-	-	-	-	-	-	-	-	V	D	Y	Q	G	-	-	-	-	Y	I	F	P	R	R	R	G	G	D	L	P	D	S	-	-	-	-	-	-
gi|488561248|ref|XP_004470472.1|:75-344/1-270	K	E	G	L	-	-	-	-	-	-	-	-	-	-	-	-	-	-	-	-	V	D	Y	Y	S	H	I	Y	D	G	P	W	D	S	Y	-	-	-	-	-	-	-	-	-	-	-	-	-	-
gi|655829981|ref|XP_008257567.1|:100-367/1-268	K	E	G	L	-	-	-	-	-	-	-	-	-	-	-	-	-	-	-	-	V	D	Y	Y	S	Y	V	Y	D	G	P	W	D	S	Y	-	-	-	-	-	-	-	-	-	-	-	-	-	-
gi|743778703|ref|XP_010919818.1|:152-416/1-265	A	K	G	R	-	-	-	-	-	-	-	-	-	-	-	-	-	-	-	-	V	D	Y	Q	G	-	-	-	-	Y	I	F	P	K	R	R	G	-	H	S	P	D	S	-	-	-	-	-	-
gi|514722908|ref|XP_004955110.1|:174-447/1-274	S	N	G	N	-	-	-	-	-	-	-	-	-	-	-	-	-	-	-	-	V	D	Y	Q	G	-	-	-	-	Y	I	F	P	R	R	R	G	-	E	L	P	D	S	-	-	-	-	-	-
gi|602664070|ref|XP_007437658.1|:76-344/1-269	K	Q	G	I	-	-	-	-	-	-	-	-	-	-	-	-	-	-	-	-	V	N	Y	S	S	Y	S	Y	D	G	P	W	T	S	Y	-	-	-	-	-	-	-	-	-	-	-	-	-	-
gi|602664068|ref|XP_007437657.1|:84-352/1-269	K	Q	G	I	-	-	-	-	-	-	-	-	-	-	-	-	-	-	-	-	V	N	Y	S	S	Y	S	Y	D	G	P	W	T	S	Y	-	-	-	-	-	-	-	-	-	-	-	-	-	-
gi|697420988|gb|KGL81996.1|:49-325/1-277	K	Q	G	L	-	-	-	-	-	-	-	-	-	-	-	-	-	-	-	-	V	D	Y	F	S	Y	S	Y	N	G	P	W	N	T	Y	-	-	-	-	-	-	-	-	-	-	-	-	-	-
gi|694843378|ref|XP_009462551.1|:76-354/1-279	K	Q	G	I	-	-	-	-	-	-	-	-	-	-	-	-	-	-	-	-	V	N	Y	F	S	H	N	F	N	G	P	W	D	T	Y	-	-	-	-	-	-	-	-	-	-	-	-	-	-
gi|560961021|ref|XP_006202955.1|:77-344/1-268	K	A	G	L	-	-	-	-	-	-	-	-	-	-	-	-	-	-	-	-	V	D	Y	Y	S	H	V	Y	D	G	P	W	D	S	Y	-	-	-	-	-	-	-	-	-	-	-	-	-	-
gi|678214568|gb|KFV81547.1|:58-325/1-268	K	Q	G	L	-	-	-	-	-	-	-	-	-	-	-	-	-	-	-	-	I	D	Y	F	S	H	S	Y	D	G	P	W	S	T	Y	-	-	-	-	-	-	-	-	-	-	-	-	-	-
gi|302762402|ref|XP_002964623.1|:43-304/1-262	A	K	G	S	-	-	-	-	-	-	-	-	-	-	-	-	-	-	-	-	L	D	Y	Q	G	-	-	-	-	Y	I	L	P	R	R	R	G	G	D	E	P	D	S	-	-	-	-	-	-
gi|719772819|ref|XP_010219802.1|:69-345/1-277	K	Q	G	L	-	-	-	-	-	-	-	-	-	-	-	-	-	-	-	-	V	D	Y	F	S	Y	S	Y	N	G	P	W	N	T	Y	-	-	-	-	-	-	-	-	-	-	-	-	-	-
gi|731332431|ref|XP_010677202.1|:43-299/1-257	A	K	G	S	-	-	-	-	-	-	-	-	-	-	-	-	-	-	-	-	A	D	Y	R	G	-	-	-	-	Y	I	L	P	R	R	N	E	-	Q	F	P	D	A	-	-	-	-	-	-
gi|674564788|emb|CDS21106.1|:11-279/1-269	K	E	G	I	-	-	-	-	-	-	-	-	-	-	-	-	-	-	-	-	I	D	Y	Y	G	Y	G	R	P	K	S	E	D	P	D	F	K	R	-	-	-	-	-	-	-	-	-	-	-
gi|594071319|ref|XP_006059521.1|:77-344/1-268	K	E	G	L	-	-	-	-	-	-	-	-	-	-	-	-	-	-	-	-	V	D	Y	Y	S	H	I	Y	D	G	P	W	D	S	Y	-	-	-	-	-	-	-	-	-	-	-	-	-	-
gi|697847877|ref|XP_009644310.1|:101-370/1-270	K	Q	G	I	-	-	-	-	-	-	-	-	-	-	-	-	-	-	-	-	V	N	Y	F	S	H	N	F	N	G	P	W	D	T	Y	-	-	-	-	-	-	-	-	-	-	-	-	-	-
gi|637330855|ref|XP_003224518.2|:128-401/1-274	K	E	G	V	-	-	-	-	-	-	-	-	-	-	-	-	-	-	-	-	I	N	Y	L	S	Y	N	Y	D	G	P	W	T	S	Y	-	-	-	-	-	-	-	-	-	-	-	-	-	-
gi|560961019|ref|XP_006202954.1|:99-366/1-268	K	A	G	L	-	-	-	-	-	-	-	-	-	-	-	-	-	-	-	-	V	D	Y	Y	S	H	V	Y	D	G	P	W	D	S	Y	-	-	-	-	-	-	-	-	-	-	-	-	-	-
gi|260814331|ref|XP_002601869.1|:59-327/1-269	K	D	G	L	-	-	-	-	-	-	-	-	-	-	-	-	-	-	-	-	A	D	Y	Y	G	Y	I	W	D	K	E	V	R	F	F	-	-	-	-	-	-	-	-	-	-	-	-	-	-
gi|672142027|ref|XP_008794865.1|:152-416/1-265	A	K	G	R	-	-	-	-	-	-	-	-	-	-	-	-	-	-	-	-	V	D	Y	Q	G	-	-	-	-	Y	I	F	P	R	R	R	G	-	H	S	P	D	S	-	-	-	-	-	-
gi|697484421|ref|XP_009673660.1|:89-356/1-268	K	Q	G	L	-	-	-	-	-	-	-	-	-	-	-	-	-	-	-	-	I	D	Y	F	S	H	S	Y	D	G	P	W	S	T	Y	-	-	-	-	-	-	-	-	-	-	-	-	-	-
gi|594071315|ref|XP_006059519.1|:101-368/1-268	K	E	G	L	-	-	-	-	-	-	-	-	-	-	-	-	-	-	-	-	V	D	Y	Y	S	H	I	Y	D	G	P	W	D	S	Y	-	-	-	-	-	-	-	-	-	-	-	-	-	-
gi|594071317|ref|XP_006059520.1|:99-366/1-268	K	E	G	L	-	-	-	-	-	-	-	-	-	-	-	-	-	-	-	-	V	D	Y	Y	S	H	I	Y	D	G	P	W	D	S	Y	-	-	-	-	-	-	-	-	-	-	-	-	-	-
gi|395841578|ref|XP_003793611.1|:78-345/1-268	K	E	G	L	-	-	-	-	-	-	-	-	-	-	-	-	-	-	-	-	V	D	Y	Y	S	Y	V	Y	D	G	P	W	D	S	Y	-	-	-	-	-	-	-	-	-	-	-	-	-	-
gi|669274121|ref|XP_008629179.1|:76-343/1-268	K	Q	G	V	-	-	-	-	-	-	-	-	-	-	-	-	-	-	-	-	V	N	Y	F	S	H	N	F	N	G	P	W	D	T	Y	-	-	-	-	-	-	-	-	-	-	-	-	-	-
gi|560961017|ref|XP_006202953.1|:140-407/1-268	K	A	G	L	-	-	-	-	-	-	-	-	-	-	-	-	-	-	-	-	V	D	Y	Y	S	H	V	Y	D	G	P	W	D	S	Y	-	-	-	-	-	-	-	-	-	-	-	-	-	-
gi|395841576|ref|XP_003793610.1|:102-369/1-268	K	E	G	L	-	-	-	-	-	-	-	-	-	-	-	-	-	-	-	-	V	D	Y	Y	S	Y	V	Y	D	G	P	W	D	S	Y	-	-	-	-	-	-	-	-	-	-	-	-	-	-
gi|395541074|ref|XP_003772473.1|:132-407/1-276	K	E	G	L	-	-	-	-	-	-	-	-	-	-	-	-	-	-	-	-	V	D	Y	Y	S	H	N	Y	D	G	P	W	D	S	Y	-	-	-	-	-	-	-	-	-	-	-	-	-	-
gi|156389734|ref|XP_001635145.1|:3-254/1-252	K	K	K	K	-	-	-	-	-	-	-	-	-	-	-	-	-	-	-	-	A	D	Y	E	G	F	I	V	A	N	T	A	E	P	R	-	-	-	-	-	-	-	-	-	-	-	-	-	-
gi|696967707|ref|XP_009554472.1|:72-341/1-270	K	Q	G	I	-	-	-	-	-	-	-	-	-	-	-	-	-	-	-	-	V	N	Y	F	S	H	N	F	N	G	P	W	D	T	Y	-	-	-	-	-	-	-	-	-	-	-	-	-	-
gi|529426626|ref|XP_005233144.1|:66-335/1-270	K	Q	G	I	-	-	-	-	-	-	-	-	-	-	-	-	-	-	-	-	I	N	Y	F	S	H	N	F	N	G	P	W	D	T	Y	-	-	-	-	-	-	-	-	-	-	-	-	-	-
gi|594071313|ref|XP_006059518.1|:140-407/1-268	K	E	G	L	-	-	-	-	-	-	-	-	-	-	-	-	-	-	-	-	V	D	Y	Y	S	H	I	Y	D	G	P	W	D	S	Y	-	-	-	-	-	-	-	-	-	-	-	-	-	-
gi|594071311|ref|XP_006059517.1|:142-409/1-268	K	E	G	L	-	-	-	-	-	-	-	-	-	-	-	-	-	-	-	-	V	D	Y	Y	S	H	I	Y	D	G	P	W	D	S	Y	-	-	-	-	-	-	-	-	-	-	-	-	-	-
gi|697014027|ref|XP_009582110.1|:76-345/1-270	K	Q	G	I	-	-	-	-	-	-	-	-	-	-	-	-	-	-	-	-	V	N	Y	F	S	H	N	F	N	G	P	W	D	T	Y	-	-	-	-	-	-	-	-	-	-	-	-	-	-
gi|676245111|gb|KFO08983.1|:56-323/1-268	K	Q	G	I	-	-	-	-	-	-	-	-	-	-	-	-	-	-	-	-	V	N	Y	F	S	H	N	F	N	G	P	W	D	T	Y	-	-	-	-	-	-	-	-	-	-	-	-	-	-
gi|548465532|ref|XP_005680096.1|:77-344/1-268	K	E	G	L	-	-	-	-	-	-	-	-	-	-	-	-	-	-	-	-	V	D	Y	Y	S	H	I	Y	D	G	P	W	D	S	Y	-	-	-	-	-	-	-	-	-	-	-	-	-	-
gi|395841580|ref|XP_003793612.1|:143-410/1-268	K	E	G	L	-	-	-	-	-	-	-	-	-	-	-	-	-	-	-	-	V	D	Y	Y	S	Y	V	Y	D	G	P	W	D	S	Y	-	-	-	-	-	-	-	-	-	-	-	-	-	-
gi|733932401|ref|XP_010726724.1|:89-358/1-270	K	Q	G	L	-	-	-	-	-	-	-	-	-	-	-	-	-	-	-	-	V	N	Y	F	S	H	N	F	D	G	P	W	D	A	Y	-	-	-	-	-	-	-	-	-	-	-	-	-	-
gi|224099195|ref|XP_002192417.1|:2-240/1-239	K	Q	G	V	-	-	-	-	-	-	-	-	-	-	-	-	-	-	-	-	V	N	Y	F	S	H	N	F	N	G	P	W	D	S	Y	-	-	-	-	-	-	-	-	-	-	-	-	-	-
gi|556771837|ref|XP_005981091.1|:77-344/1-268	K	E	G	L	-	-	-	-	-	-	-	-	-	-	-	-	-	-	-	-	V	D	Y	Y	S	H	I	Y	D	G	P	W	D	S	Y	-	-	-	-	-	-	-	-	-	-	-	-	-	-
gi|723547096|ref|XP_010296824.1|:73-340/1-268	K	Q	G	I	-	-	-	-	-	-	-	-	-	-	-	-	-	-	-	-	V	N	Y	F	S	H	N	F	N	G	P	W	D	T	Y	-	-	-	-	-	-	-	-	-	-	-	-	-	-
gi|704197982|ref|XP_010141221.1|:11-280/1-270	K	Q	G	T	-	-	-	-	-	-	-	-	-	-	-	-	-	-	-	-	V	N	Y	F	S	H	N	F	D	G	P	W	D	T	Y	-	-	-	-	-	-	-	-	-	-	-	-	-	-
gi|560928442|ref|XP_006190379.1|:77-344/1-268	K	A	G	L	-	-	-	-	-	-	-	-	-	-	-	-	-	-	-	-	V	D	Y	Y	S	H	I	Y	D	G	P	W	D	S	Y	-	-	-	-	-	-	-	-	-	-	-	-	-	-
gi|729737378|ref|XP_010564804.1|:73-342/1-270	K	Q	G	I	-	-	-	-	-	-	-	-	-	-	-	-	-	-	-	-	V	N	Y	F	S	H	N	F	N	G	P	W	D	T	Y	-	-	-	-	-	-	-	-	-	-	-	-	-	-
gi|548465530|ref|XP_005680095.1|:99-366/1-268	K	E	G	L	-	-	-	-	-	-	-	-	-	-	-	-	-	-	-	-	V	D	Y	Y	S	H	I	Y	D	G	P	W	D	S	Y	-	-	-	-	-	-	-	-	-	-	-	-	-	-
gi|548465528|ref|XP_005680094.1|:101-368/1-268	K	E	G	L	-	-	-	-	-	-	-	-	-	-	-	-	-	-	-	-	V	D	Y	Y	S	H	I	Y	D	G	P	W	D	S	Y	-	-	-	-	-	-	-	-	-	-	-	-	-	-
gi|483510678|gb|EOA99823.1|:65-294/1-230	K	Q	G	L	-	-	-	-	-	-	-	-	-	-	-	-	-	-	-	-	V	N	Y	Y	S	H	N	Y	N	G	P	W	D	S	Y	-	-	-	-	-	-	-	-	-	-	-	-	-	-
gi|504177545|ref|XP_004597931.1|:78-345/1-268	K	E	G	L	-	-	-	-	-	-	-	-	-	-	-	-	-	-	-	-	V	D	Y	F	S	Y	V	Y	D	G	P	W	D	S	Y	-	-	-	-	-	-	-	-	-	-	-	-	-	-
gi|426224609|ref|XP_004006461.1|:77-344/1-268	Q	E	G	L	-	-	-	-	-	-	-	-	-	-	-	-	-	-	-	-	V	D	Y	Y	S	H	I	Y	D	G	P	W	D	S	Y	-	-	-	-	-	-	-	-	-	-	-	-	-	-
gi|556771835|ref|XP_005981090.1|:99-366/1-268	K	E	G	L	-	-	-	-	-	-	-	-	-	-	-	-	-	-	-	-	V	D	Y	Y	S	H	I	Y	D	G	P	W	D	S	Y	-	-	-	-	-	-	-	-	-	-	-	-	-	-
gi|555987325|ref|XP_005905515.1|:77-344/1-268	K	E	G	L	-	-	-	-	-	-	-	-	-	-	-	-	-	-	-	-	V	D	Y	Y	S	H	I	Y	D	G	P	W	D	S	Y	-	-	-	-	-	-	-	-	-	-	-	-	-	-
gi|560928440|ref|XP_006190378.1|:99-366/1-268	K	A	G	L	-	-	-	-	-	-	-	-	-	-	-	-	-	-	-	-	V	D	Y	Y	S	H	I	Y	D	G	P	W	D	S	Y	-	-	-	-	-	-	-	-	-	-	-	-	-	-
gi|507978758|ref|XP_004693236.1|:77-344/1-268	K	E	G	L	-	-	-	-	-	-	-	-	-	-	-	-	-	-	-	-	V	D	Y	Y	S	H	I	Y	D	G	P	W	D	S	Y	-	-	-	-	-	-	-	-	-	-	-	-	-	-
gi|554566315|ref|XP_005877456.1|:77-344/1-268	K	E	G	L	-	-	-	-	-	-	-	-	-	-	-	-	-	-	-	-	V	D	Y	Y	S	H	I	Y	D	G	P	W	E	S	Y	-	-	-	-	-	-	-	-	-	-	-	-	-	-
gi|697454263|gb|KGL91830.1|:47-325/1-279	K	Q	G	I	-	-	-	-	-	-	-	-	-	-	-	-	-	-	-	-	I	N	Y	F	S	H	N	F	N	G	P	W	D	T	Y	-	-	-	-	-	-	-	-	-	-	-	-	-	-
gi|675625535|ref|XP_008941052.1|:72-310/1-239	K	K	G	A	-	-	-	-	-	-	-	-	-	-	-	-	-	-	-	-	V	N	Y	F	S	H	N	F	D	G	P	W	D	T	Y	-	-	-	-	-	-	-	-	-	-	-	-	-	-
gi|677437378|gb|KFQ35470.1|:47-325/1-279	K	Q	G	I	-	-	-	-	-	-	-	-	-	-	-	-	-	-	-	-	V	N	Y	F	S	H	N	F	N	G	P	W	D	T	Y	-	-	-	-	-	-	-	-	-	-	-	-	-	-
gi|548465524|ref|XP_005680092.1|:142-409/1-268	K	E	G	L	-	-	-	-	-	-	-	-	-	-	-	-	-	-	-	-	V	D	Y	Y	S	H	I	Y	D	G	P	W	D	S	Y	-	-	-	-	-	-	-	-	-	-	-	-	-	-
gi|426224613|ref|XP_004006463.1|:99-366/1-268	Q	E	G	L	-	-	-	-	-	-	-	-	-	-	-	-	-	-	-	-	V	D	Y	Y	S	H	I	Y	D	G	P	W	D	S	Y	-	-	-	-	-	-	-	-	-	-	-	-	-	-
gi|555987323|ref|XP_005905514.1|:99-366/1-268	K	E	G	L	-	-	-	-	-	-	-	-	-	-	-	-	-	-	-	-	V	D	Y	Y	S	H	I	Y	D	G	P	W	D	S	Y	-	-	-	-	-	-	-	-	-	-	-	-	-	-
gi|640792039|ref|XP_008051929.1|:78-345/1-268	K	E	G	L	-	-	-	-	-	-	-	-	-	-	-	-	-	-	-	-	V	D	Y	Y	S	Y	I	Y	D	G	P	W	E	S	Y	-	-	-	-	-	-	-	-	-	-	-	-	-	-
gi|675309007|gb|KFM04269.1|:56-325/1-270	K	Q	G	I	-	-	-	-	-	-	-	-	-	-	-	-	-	-	-	-	V	N	Y	F	S	H	N	F	N	G	P	W	D	T	Y	-	-	-	-	-	-	-	-	-	-	-	-	-	-
gi|724952747|ref|XP_010352431.1|:141-408/1-268	K	E	G	L	-	-	-	-	-	-	-	-	-	-	-	-	-	-	-	-	V	D	Y	Y	S	H	I	Y	D	G	P	W	D	S	Y	-	-	-	-	-	-	-	-	-	-	-	-	-	-
gi|507978756|ref|XP_004693235.1|:101-368/1-268	K	E	G	L	-	-	-	-	-	-	-	-	-	-	-	-	-	-	-	-	V	D	Y	Y	S	H	I	Y	D	G	P	W	D	S	Y	-	-	-	-	-	-	-	-	-	-	-	-	-	-
gi|560928438|ref|XP_006190377.1|:140-407/1-268	K	A	G	L	-	-	-	-	-	-	-	-	-	-	-	-	-	-	-	-	V	D	Y	Y	S	H	I	Y	D	G	P	W	D	S	Y	-	-	-	-	-	-	-	-	-	-	-	-	-	-
gi|556771831|ref|XP_005981088.1|:142-409/1-268	K	E	G	L	-	-	-	-	-	-	-	-	-	-	-	-	-	-	-	-	V	D	Y	Y	S	H	I	Y	D	G	P	W	D	S	Y	-	-	-	-	-	-	-	-	-	-	-	-	-	-
gi|528949047|ref|XP_005206443.1|:101-368/1-268	K	E	G	L	-	-	-	-	-	-	-	-	-	-	-	-	-	-	-	-	V	D	Y	Y	S	H	I	Y	D	G	P	W	D	S	Y	-	-	-	-	-	-	-	-	-	-	-	-	-	-
gi|548465526|ref|XP_005680093.1|:140-407/1-268	K	E	G	L	-	-	-	-	-	-	-	-	-	-	-	-	-	-	-	-	V	D	Y	Y	S	H	I	Y	D	G	P	W	D	S	Y	-	-	-	-	-	-	-	-	-	-	-	-	-	-
gi|221115031|ref|XP_002165765.1|:47-296/1-250	K	K	N	D	-	-	-	-	-	-	-	-	-	-	-	-	-	-	-	-	L	N	Y	L	G	-	-	-	-	-	-	Y	L	K	Q	-	-	G	N	S	T	S	I	-	-	-	-	-	-
gi|743736337|ref|XP_010962492.1|:142-409/1-268	K	A	G	L	-	-	-	-	-	-	-	-	-	-	-	-	-	-	-	-	V	D	Y	Y	S	H	I	Y	D	G	P	W	D	S	Y	-	-	-	-	-	-	-	-	-	-	-	-	-	-
gi|554566313|ref|XP_005877455.1|:99-366/1-268	K	E	G	L	-	-	-	-	-	-	-	-	-	-	-	-	-	-	-	-	V	D	Y	Y	S	H	I	Y	D	G	P	W	E	S	Y	-	-	-	-	-	-	-	-	-	-	-	-	-	-
gi|704313933|ref|XP_010166862.1|:67-343/1-277	K	Q	G	L	-	-	-	-	-	-	-	-	-	-	-	-	-	-	-	-	L	N	Y	F	S	H	N	F	N	G	P	W	D	T	Y	-	-	-	-	-	-	-	-	-	-	-	-	-	-
gi|562882139|ref|XP_006168635.1|:119-386/1-268	K	E	G	L	-	-	-	-	-	-	-	-	-	-	-	-	-	-	-	-	V	D	Y	Y	S	H	I	Y	D	G	P	W	D	S	Y	-	-	-	-	-	-	-	-	-	-	-	-	-	-
gi|556771833|ref|XP_005981089.1|:140-407/1-268	K	E	G	L	-	-	-	-	-	-	-	-	-	-	-	-	-	-	-	-	V	D	Y	Y	S	H	I	Y	D	G	P	W	D	S	Y	-	-	-	-	-	-	-	-	-	-	-	-	-	-
gi|640792037|ref|XP_008051928.1|:100-367/1-268	K	E	G	L	-	-	-	-	-	-	-	-	-	-	-	-	-	-	-	-	V	D	Y	Y	S	Y	I	Y	D	G	P	W	E	S	Y	-	-	-	-	-	-	-	-	-	-	-	-	-	-
gi|507978754|ref|XP_004693234.1|:142-409/1-268	K	E	G	L	-	-	-	-	-	-	-	-	-	-	-	-	-	-	-	-	V	D	Y	Y	S	H	I	Y	D	G	P	W	D	S	Y	-	-	-	-	-	-	-	-	-	-	-	-	-	-
gi|302815677|ref|XP_002989519.1|:115-376/1-262	A	K	G	S	-	-	-	-	-	-	-	-	-	-	-	-	-	-	-	-	L	D	Y	Q	G	-	-	-	-	Y	I	L	P	R	R	R	G	G	D	E	P	D	S	-	-	-	-	-	-
gi|686593467|ref|XP_009272682.1|:79-348/1-270	K	Q	G	I	-	-	-	-	-	-	-	-	-	-	-	-	-	-	-	-	V	N	Y	F	S	H	N	F	N	G	P	W	D	T	Y	-	-	-	-	-	-	-	-	-	-	-	-	-	-
gi|505830393|ref|XP_004610493.1|:77-344/1-268	K	E	G	L	-	-	-	-	-	-	-	-	-	-	-	-	-	-	-	-	V	D	Y	Y	S	H	I	Y	D	G	P	W	D	S	Y	-	-	-	-	-	-	-	-	-	-	-	-	-	-
gi|555987321|ref|XP_005905513.1|:140-407/1-268	K	E	G	L	-	-	-	-	-	-	-	-	-	-	-	-	-	-	-	-	V	D	Y	Y	S	H	I	Y	D	G	P	W	D	S	Y	-	-	-	-	-	-	-	-	-	-	-	-	-	-
gi|156120827|ref|NP_001095560.1|:142-409/1-268	K	E	G	L	-	-	-	-	-	-	-	-	-	-	-	-	-	-	-	-	V	D	Y	Y	S	H	I	Y	D	G	P	W	D	S	Y	-	-	-	-	-	-	-	-	-	-	-	-	-	-
gi|591291253|ref|XP_007072998.1|:141-408/1-268	K	E	G	L	-	-	-	-	-	-	-	-	-	-	-	-	-	-	-	-	V	D	Y	Y	S	H	I	Y	D	G	P	W	D	S	Y	-	-	-	-	-	-	-	-	-	-	-	-	-	-
gi|699656512|ref|XP_009881514.1|:67-345/1-279	K	Q	G	I	-	-	-	-	-	-	-	-	-	-	-	-	-	-	-	-	I	N	Y	F	S	H	N	F	N	G	P	W	D	T	Y	-	-	-	-	-	-	-	-	-	-	-	-	-	-
gi|514754534|ref|XP_005021627.1|:118-347/1-230	K	Q	G	L	-	-	-	-	-	-	-	-	-	-	-	-	-	-	-	-	V	N	Y	Y	S	H	N	Y	N	G	P	W	D	S	Y	-	-	-	-	-	-	-	-	-	-	-	-	-	-
gi|426224611|ref|XP_004006462.1|:140-407/1-268	Q	E	G	L	-	-	-	-	-	-	-	-	-	-	-	-	-	-	-	-	V	D	Y	Y	S	H	I	Y	D	G	P	W	D	S	Y	-	-	-	-	-	-	-	-	-	-	-	-	-	-
gi|640792035|ref|XP_008051927.1|:141-408/1-268	K	E	G	L	-	-	-	-	-	-	-	-	-	-	-	-	-	-	-	-	V	D	Y	Y	S	Y	I	Y	D	G	P	W	E	S	Y	-	-	-	-	-	-	-	-	-	-	-	-	-	-
gi|744616234|ref|XP_010995775.1|:142-409/1-268	K	A	G	L	-	-	-	-	-	-	-	-	-	-	-	-	-	-	-	-	V	D	Y	Y	S	H	I	Y	D	G	P	W	D	S	Y	-	-	-	-	-	-	-	-	-	-	-	-	-	-
gi|742108447|ref|XP_010835853.1|:146-413/1-268	K	E	G	L	-	-	-	-	-	-	-	-	-	-	-	-	-	-	-	-	V	D	Y	Y	S	H	I	Y	D	G	P	W	D	S	Y	-	-	-	-	-	-	-	-	-	-	-	-	-	-
gi|554566311|ref|XP_005877454.1|:140-407/1-268	K	E	G	L	-	-	-	-	-	-	-	-	-	-	-	-	-	-	-	-	V	D	Y	Y	S	H	I	Y	D	G	P	W	E	S	Y	-	-	-	-	-	-	-	-	-	-	-	-	-	-
gi|704560474|ref|XP_010182563.1|:96-374/1-279	K	Q	G	I	-	-	-	-	-	-	-	-	-	-	-	-	-	-	-	-	V	N	Y	F	S	H	N	F	N	G	P	W	D	T	Y	-	-	-	-	-	-	-	-	-	-	-	-	-	-
gi|557324722|ref|XP_006035389.1|:104-371/1-268	K	E	G	Q	-	-	-	-	-	-	-	-	-	-	-	-	-	-	-	-	V	D	Y	Y	S	H	N	Y	D	G	P	W	T	S	Y	-	-	-	-	-	-	-	-	-	-	-	-	-	-
gi|635064870|ref|XP_008001199.1|:141-408/1-268	K	E	G	L	-	-	-	-	-	-	-	-	-	-	-	-	-	-	-	-	V	D	Y	Y	S	H	V	Y	D	G	P	W	D	S	Y	-	-	-	-	-	-	-	-	-	-	-	-	-	-
gi|478509421|ref|XP_004428988.1|:142-409/1-268	K	E	G	L	-	-	-	-	-	-	-	-	-	-	-	-	-	-	-	-	V	D	Y	Y	S	Y	I	Y	D	G	P	W	D	S	Y	-	-	-	-	-	-	-	-	-	-	-	-	-	-
gi|557324724|ref|XP_006035390.1|:89-356/1-268	K	E	G	Q	-	-	-	-	-	-	-	-	-	-	-	-	-	-	-	-	V	D	Y	Y	S	H	N	Y	D	G	P	W	T	S	Y	-	-	-	-	-	-	-	-	-	-	-	-	-	-
gi|449282826|gb|EMC89592.1|:12-241/1-230	K	Q	G	I	-	-	-	-	-	-	-	-	-	-	-	-	-	-	-	-	V	N	Y	F	S	H	N	F	N	G	P	W	D	T	Y	-	-	-	-	-	-	-	-	-	-	-	-	-	-
gi|677471471|gb|KFQ60885.1|:47-325/1-279	K	Q	G	I	-	-	-	-	-	-	-	-	-	-	-	-	-	-	-	-	V	N	Y	F	S	H	N	F	N	G	P	W	D	T	Y	-	-	-	-	-	-	-	-	-	-	-	-	-	-
gi|576692617|gb|EUB56257.1|:84-352/1-269	K	E	G	I	-	-	-	-	-	-	-	-	-	-	-	-	-	-	-	-	I	D	Y	Y	G	Y	G	R	P	K	S	E	D	P	D	F	K	R	-	-	-	-	-	-	-	-	-	-	-
gi|543748614|ref|XP_005515045.1|:72-341/1-270	K	Q	G	I	-	-	-	-	-	-	-	-	-	-	-	-	-	-	-	-	V	N	Y	F	S	H	N	F	N	G	P	W	D	T	Y	-	-	-	-	-	-	-	-	-	-	-	-	-	-
gi|551589245|ref|XP_005779183.1|:11-279/1-269	K	E	G	V	-	-	-	-	-	-	-	-	-	-	-	-	-	-	-	-	L	N	Y	Y	G	-	-	-	-	F	K	R	P	R	G	R	R	S	R	N	G	H	E	-	-	-	-	-	-
gi|617563531|ref|XP_007516283.1|:77-344/1-268	K	E	G	L	-	-	-	-	-	-	-	-	-	-	-	-	-	-	-	-	V	D	Y	Y	S	H	I	Y	D	G	P	W	D	S	Y	-	-	-	-	-	-	-	-	-	-	-	-	-	-
gi|698394500|ref|XP_009807168.1|:72-341/1-270	K	Q	G	I	-	-	-	-	-	-	-	-	-	-	-	-	-	-	-	-	V	N	Y	F	S	H	N	F	D	G	P	W	D	T	Y	-	-	-	-	-	-	-	-	-	-	-	-	-	-
gi|584070497|ref|XP_006755574.1|:77-344/1-268	K	E	G	L	-	-	-	-	-	-	-	-	-	-	-	-	-	-	-	-	V	D	Y	Y	S	H	I	Y	D	G	P	W	E	S	Y	-	-	-	-	-	-	-	-	-	-	-	-	-	-
gi|543379390|ref|XP_005532892.1|:83-348/1-266	K	Q	G	G	-	-	-	-	-	-	-	-	-	-	-	-	-	-	-	-	V	N	Y	F	S	H	N	F	N	G	P	W	D	T	Y	-	-	-	-	-	-	-	-	-	-	-	-	-	-
gi|528757315|gb|EPY76974.1|:220-487/1-268	K	A	G	L	-	-	-	-	-	-	-	-	-	-	-	-	-	-	-	-	V	D	Y	Y	S	H	I	Y	D	G	P	W	D	S	Y	-	-	-	-	-	-	-	-	-	-	-	-	-	-
gi|617563527|ref|XP_007516282.1|:97-364/1-268	K	E	G	L	-	-	-	-	-	-	-	-	-	-	-	-	-	-	-	-	V	D	Y	Y	S	H	I	Y	D	G	P	W	D	S	Y	-	-	-	-	-	-	-	-	-	-	-	-	-	-
gi|694646043|ref|XP_009480434.1|:76-354/1-279	K	Q	G	I	-	-	-	-	-	-	-	-	-	-	-	-	-	-	-	-	V	N	Y	F	S	H	N	F	N	G	P	W	D	T	Y	-	-	-	-	-	-	-	-	-	-	-	-	-	-
gi|545219793|ref|XP_005611167.1|:77-344/1-268	K	E	G	L	-	-	-	-	-	-	-	-	-	-	-	-	-	-	-	-	V	D	Y	Y	S	H	I	Y	D	G	P	W	D	S	Y	-	-	-	-	-	-	-	-	-	-	-	-	-	-
gi|544469436|ref|XP_005570718.1|:94-361/1-268	K	E	G	L	-	-	-	-	-	-	-	-	-	-	-	-	-	-	-	-	V	D	Y	Y	S	H	I	Y	D	G	P	W	D	S	Y	-	-	-	-	-	-	-	-	-	-	-	-	-	-
gi|670386449|ref|XP_008673942.1|:41-298/1-258	A	K	G	N	-	-	-	-	-	-	-	-	-	-	-	-	-	-	-	-	V	D	Y	Q	G	-	-	-	-	Y	I	F	P	R	R	R	G	-	E	S	P	D	S	-	-	-	-	-	-
gi|586469582|ref|XP_006865392.1|:142-409/1-268	K	E	G	L	-	-	-	-	-	-	-	-	-	-	-	-	-	-	-	-	V	D	Y	Y	S	H	I	Y	D	G	P	W	D	S	Y	-	-	-	-	-	-	-	-	-	-	-	-	-	-
gi|471405405|ref|XP_004384607.1|:77-344/1-268	K	E	G	L	-	-	-	-	-	-	-	-	-	-	-	-	-	-	-	-	L	D	Y	Y	S	Y	I	Y	D	G	P	W	D	S	Y	-	-	-	-	-	-	-	-	-	-	-	-	-	-
gi|530652174|ref|XP_005312419.1|:127-401/1-275	K	Q	G	L	-	-	-	-	-	-	-	-	-	-	-	-	-	-	-	-	V	D	Y	H	S	H	N	Y	D	G	P	W	D	S	Y	-	-	-	-	-	-	-	-	-	-	-	-	-	-
gi|543377825|ref|XP_005532116.1|:48-311/1-264	R	A	G	R	-	-	-	-	-	-	-	-	-	-	-	-	-	-	-	-	L	Q	Y	L	G	Y	T	W	D	G	P	W	T	D	F	-	-	-	-	-	-	-	-	-	-	-	-	-	-
gi|544469438|ref|XP_005570719.1|:78-345/1-268	K	E	G	L	-	-	-	-	-	-	-	-	-	-	-	-	-	-	-	-	V	D	Y	Y	S	H	I	Y	D	G	P	W	D	S	Y	-	-	-	-	-	-	-	-	-	-	-	-	-	-
gi|584070495|ref|XP_006755573.1|:103-370/1-268	K	E	G	L	-	-	-	-	-	-	-	-	-	-	-	-	-	-	-	-	V	D	Y	Y	S	H	I	Y	D	G	P	W	E	S	Y	-	-	-	-	-	-	-	-	-	-	-	-	-	-
gi|617563522|ref|XP_007516281.1|:138-405/1-268	K	E	G	L	-	-	-	-	-	-	-	-	-	-	-	-	-	-	-	-	V	D	Y	Y	S	H	I	Y	D	G	P	W	D	S	Y	-	-	-	-	-	-	-	-	-	-	-	-	-	-
gi|731332429|ref|XP_010677201.1|:169-425/1-257	A	K	G	S	-	-	-	-	-	-	-	-	-	-	-	-	-	-	-	-	A	D	Y	Q	G	-	-	-	-	Y	I	L	P	R	R	H	G	-	Q	F	P	D	A	-	-	-	-	-	-
gi|545219791|ref|XP_005611166.1|:99-366/1-268	K	E	G	L	-	-	-	-	-	-	-	-	-	-	-	-	-	-	-	-	V	D	Y	Y	S	H	I	Y	D	G	P	W	D	S	Y	-	-	-	-	-	-	-	-	-	-	-	-	-	-
gi|664709779|ref|XP_008511846.1|:122-389/1-268	K	E	G	L	-	-	-	-	-	-	-	-	-	-	-	-	-	-	-	-	V	D	Y	Y	S	H	I	Y	D	G	P	W	D	S	Y	-	-	-	-	-	-	-	-	-	-	-	-	-	-
gi|301608326|ref|XP_002933735.1|:35-304/1-270	K	S	G	Q	-	-	-	-	-	-	-	-	-	-	-	-	-	-	-	-	V	N	Y	L	S	Y	T	S	D	G	V	W	T	G	Y	-	-	-	-	-	-	-	-	-	-	-	-	-	-
gi|544469434|ref|XP_005570717.1|:100-367/1-268	K	E	G	L	-	-	-	-	-	-	-	-	-	-	-	-	-	-	-	-	V	D	Y	Y	S	H	I	Y	D	G	P	W	D	S	Y	-	-	-	-	-	-	-	-	-	-	-	-	-	-
gi|544469432|ref|XP_005570716.1|:121-388/1-268	K	E	G	L	-	-	-	-	-	-	-	-	-	-	-	-	-	-	-	-	V	D	Y	Y	S	H	I	Y	D	G	P	W	D	S	Y	-	-	-	-	-	-	-	-	-	-	-	-	-	-
gi|507675857|ref|XP_004638648.1|:60-345/1-286	K	E	G	L	-	-	-	-	-	-	-	-	-	-	-	-	-	-	-	-	V	D	Y	Y	S	H	V	Y	D	G	P	W	D	S	Y	-	-	-	-	-	-	-	-	-	-	-	-	-	-
gi|679136069|gb|KFW65436.1|:56-285/1-230	K	Q	G	I	-	-	-	-	-	-	-	-	-	-	-	-	-	-	-	-	V	N	Y	F	S	H	N	F	N	G	P	W	D	T	Y	-	-	-	-	-	-	-	-	-	-	-	-	-	-
gi|403301662|ref|XP_003941505.1|:100-367/1-268	K	E	G	L	-	-	-	-	-	-	-	-	-	-	-	-	-	-	-	-	V	D	Y	Y	S	H	I	F	D	G	P	W	D	S	Y	-	-	-	-	-	-	-	-	-	-	-	-	-	-
gi|432114533|gb|ELK36381.1|:126-393/1-268	K	E	G	L	-	-	-	-	-	-	-	-	-	-	-	-	-	-	-	-	V	D	Y	Y	S	H	I	Y	D	G	P	W	E	S	Y	-	-	-	-	-	-	-	-	-	-	-	-	-	-
gi|641700537|ref|XP_008138818.1|:77-344/1-268	K	E	G	L	-	-	-	-	-	-	-	-	-	-	-	-	-	-	-	-	V	D	Y	Y	S	H	I	Y	D	G	P	W	E	S	Y	-	-	-	-	-	-	-	-	-	-	-	-	-	-
gi|690437385|ref|XP_009319895.1|:79-308/1-230	K	Q	G	I	-	-	-	-	-	-	-	-	-	-	-	-	-	-	-	-	V	N	Y	F	S	H	N	F	N	G	P	W	D	T	Y	-	-	-	-	-	-	-	-	-	-	-	-	-	-
gi|471405401|ref|XP_004384606.1|:101-368/1-268	K	E	G	L	-	-	-	-	-	-	-	-	-	-	-	-	-	-	-	-	L	D	Y	Y	S	Y	I	Y	D	G	P	W	D	S	Y	-	-	-	-	-	-	-	-	-	-	-	-	-	-
gi|296210807|ref|XP_002752132.1|:100-367/1-268	K	E	G	L	-	-	-	-	-	-	-	-	-	-	-	-	-	-	-	-	V	D	Y	Y	S	Y	I	L	D	G	P	W	D	S	Y	-	-	-	-	-	-	-	-	-	-	-	-	-	-
gi|701304182|ref|XP_010012745.1|:56-325/1-270	K	Q	G	M	-	-	-	-	-	-	-	-	-	-	-	-	-	-	-	-	V	N	Y	F	S	H	N	F	N	G	P	W	D	T	Y	-	-	-	-	-	-	-	-	-	-	-	-	-	-
gi|402885746|ref|XP_003906307.1|:141-408/1-268	K	E	G	L	-	-	-	-	-	-	-	-	-	-	-	-	-	-	-	-	V	D	Y	Y	S	H	I	Y	D	G	P	W	D	S	Y	-	-	-	-	-	-	-	-	-	-	-	-	-	-
gi|289063435|ref|NP_001165911.1|:77-344/1-268	K	E	G	L	-	-	-	-	-	-	-	-	-	-	-	-	-	-	-	-	V	D	Y	Y	S	H	I	Y	D	G	P	W	D	S	Y	-	-	-	-	-	-	-	-	-	-	-	-	-	-
gi|584070493|ref|XP_006755572.1|:144-411/1-268	K	E	G	L	-	-	-	-	-	-	-	-	-	-	-	-	-	-	-	-	V	D	Y	Y	S	H	I	Y	D	G	P	W	E	S	Y	-	-	-	-	-	-	-	-	-	-	-	-	-	-
gi|641700535|ref|XP_008138817.1|:103-370/1-268	K	E	G	L	-	-	-	-	-	-	-	-	-	-	-	-	-	-	-	-	V	D	Y	Y	S	H	I	Y	D	G	P	W	E	S	Y	-	-	-	-	-	-	-	-	-	-	-	-	-	-
gi|544469430|ref|XP_005570715.1|:141-408/1-268	K	E	G	L	-	-	-	-	-	-	-	-	-	-	-	-	-	-	-	-	V	D	Y	Y	S	H	I	Y	D	G	P	W	D	S	Y	-	-	-	-	-	-	-	-	-	-	-	-	-	-
gi|114645079|ref|XP_001162696.1|:78-345/1-268	K	E	G	L	-	-	-	-	-	-	-	-	-	-	-	-	-	-	-	-	V	D	Y	Y	S	H	I	Y	D	G	P	W	D	S	Y	-	-	-	-	-	-	-	-	-	-	-	-	-	-
gi|471405398|ref|XP_004384605.1|:142-409/1-268	K	E	G	L	-	-	-	-	-	-	-	-	-	-	-	-	-	-	-	-	L	D	Y	Y	S	Y	I	Y	D	G	P	W	D	S	Y	-	-	-	-	-	-	-	-	-	-	-	-	-	-
gi|189054467|dbj|BAG37240.1|:99-366/1-268	K	E	G	L	-	-	-	-	-	-	-	-	-	-	-	-	-	-	-	-	V	D	Y	Y	S	H	I	Y	D	G	P	W	D	S	Y	-	-	-	-	-	-	-	-	-	-	-	-	-	-
gi|543295443|ref|XP_005430166.1|:64-329/1-266	K	Q	G	V	-	-	-	-	-	-	-	-	-	-	-	-	-	-	-	-	L	N	Y	F	S	H	N	F	D	G	P	W	D	S	Y	-	-	-	-	-	-	-	-	-	-	-	-	-	-
gi|545219789|ref|XP_005611165.1|:140-407/1-268	K	E	G	L	-	-	-	-	-	-	-	-	-	-	-	-	-	-	-	-	V	D	Y	Y	S	H	I	Y	D	G	P	W	D	S	Y	-	-	-	-	-	-	-	-	-	-	-	-	-	-
gi|338726061|ref|XP_001489801.2|:142-409/1-268	K	E	G	L	-	-	-	-	-	-	-	-	-	-	-	-	-	-	-	-	V	D	Y	Y	S	H	I	Y	D	G	P	W	D	S	Y	-	-	-	-	-	-	-	-	-	-	-	-	-	-
gi|363745000|ref|XP_003643169.1|:82-358/1-277	K	Q	G	L	-	-	-	-	-	-	-	-	-	-	-	-	-	-	-	-	V	N	Y	F	S	H	N	F	D	G	P	W	D	T	Y	-	-	-	-	-	-	-	-	-	-	-	-	-	-
gi|355786034|gb|EHH66217.1|:141-408/1-268	K	E	G	L	-	-	-	-	-	-	-	-	-	-	-	-	-	-	-	-	V	D	Y	Y	S	H	I	Y	D	G	P	W	D	S	Y	-	-	-	-	-	-	-	-	-	-	-	-	-	-
gi|426372293|ref|XP_004053060.1|:100-367/1-268	K	E	G	L	-	-	-	-	-	-	-	-	-	-	-	-	-	-	-	-	V	D	Y	Y	S	H	I	Y	D	G	P	W	D	S	Y	-	-	-	-	-	-	-	-	-	-	-	-	-	-
gi|405971870|gb|EKC36676.1|:103-363/1-261	K	-	-	K	G	-	-	-	-	-	-	-	-	-	-	-	-	-	-	A	I	N	Y	Q	G	W	V	S	R	S	Q	P	L	N	-	-	-	-	-	-	-	-	-	-	-	-	-	-	-
gi|5174623|ref|NP_006016.1|:99-366/1-268 UniProt: sp|P21128|ENDOU_HUMAN| (PP11)	K	E	G	L	-	-	-	-	-	-	-	-	-	-	-	-	-	-	-	-	V	D	Y	Y	S	H	I	Y	D	G	P	W	D	S	Y	-	-	-	-	-	-	-	-	-	-	-	-	-	-
gi|296439563|sp|A8E624.1|ENDUC_XENLA:33-303/1-271	K	S	G	Q	-	-	-	-	-	-	-	-	-	-	-	-	-	-	-	-	V	N	Y	L	S	Y	S	A	D	G	V	W	K	G	Y	-	-	-	-	-	-	-	-	-	-	-	-	-	-
gi|585667541|ref|XP_006888229.1|:140-407/1-268	K	E	G	L	-	-	-	-	-	-	-	-	-	-	-	-	-	-	-	-	V	D	Y	Y	S	Y	T	Y	D	G	P	W	D	S	Y	-	-	-	-	-	-	-	-	-	-	-	-	-	-
gi|558137591|ref|XP_006091631.1|:144-388/1-245	K	E	G	L	-	-	-	-	-	-	-	-	-	-	-	-	-	-	-	-	V	D	Y	Y	S	H	I	Y	D	G	P	W	E	S	Y	-	-	-	-	-	-	-	-	-	-	-	-	-	-
gi|403301664|ref|XP_003941506.1|:141-408/1-268	K	E	G	L	-	-	-	-	-	-	-	-	-	-	-	-	-	-	-	-	V	D	Y	Y	S	H	I	F	D	G	P	W	D	S	Y	-	-	-	-	-	-	-	-	-	-	-	-	-	-
gi|114645077|ref|XP_001162789.1|:100-367/1-268	K	E	G	L	-	-	-	-	-	-	-	-	-	-	-	-	-	-	-	-	V	D	Y	Y	S	H	I	Y	D	G	P	W	D	S	Y	-	-	-	-	-	-	-	-	-	-	-	-	-	-
gi|585667538|ref|XP_006888228.1|:142-409/1-268	K	E	G	L	-	-	-	-	-	-	-	-	-	-	-	-	-	-	-	-	V	D	Y	Y	S	Y	T	Y	D	G	P	W	D	S	Y	-	-	-	-	-	-	-	-	-	-	-	-	-	-
gi|466032012|ref|XP_004274520.1|:101-368/1-268	K	E	D	L	-	-	-	-	-	-	-	-	-	-	-	-	-	-	-	-	V	D	Y	Y	S	H	I	C	D	R	P	M	D	S	Y	-	-	-	-	-	-	-	-	-	-	-	-	-	-
gi|472352702|ref|XP_004396025.1|:77-344/1-268	K	E	G	L	-	-	-	-	-	-	-	-	-	-	-	-	-	-	-	-	V	D	Y	Y	S	H	V	Y	D	G	P	W	D	S	Y	-	-	-	-	-	-	-	-	-	-	-	-	-	-
gi|414885606|tpg|DAA61620.1|:98-325/1-228	A	K	G	N	-	-	-	-	-	-	-	-	-	-	-	-	-	-	-	-	V	D	Y	Q	G	-	-	-	-	Y	I	F	P	R	R	R	G	-	E	S	P	D	L	-	-	-	-	-	-
gi|160420213|ref|NP_001104223.1|:34-303/1-270	K	S	G	Q	-	-	-	-	-	-	-	-	-	-	-	-	-	-	-	-	V	N	Y	L	S	Y	S	S	D	G	V	W	N	G	Y	-	-	-	-	-	-	-	-	-	-	-	-	-	-
gi|410964197|ref|XP_003988642.1|:141-408/1-268	K	E	G	L	-	-	-	-	-	-	-	-	-	-	-	-	-	-	-	-	V	D	Y	Y	S	H	I	Y	D	G	P	W	D	S	Y	-	-	-	-	-	-	-	-	-	-	-	-	-	-
gi|704454986|ref|XP_010077993.1|:13-282/1-270	K	Q	G	I	-	-	-	-	-	-	-	-	-	-	-	-	-	-	-	-	V	N	Y	F	S	H	N	F	D	G	P	W	D	T	Y	-	-	-	-	-	-	-	-	-	-	-	-	-	-
gi|525028736|ref|XP_005061780.1|:79-342/1-264	K	Q	E	L	-	-	-	-	-	-	-	-	-	-	-	-	-	-	-	-	V	N	Y	F	S	H	N	F	N	G	P	W	D	S	Y	-	-	-	-	-	-	-	-	-	-	-	-	-	-
gi|344267866|ref|XP_003405786.1|:77-344/1-268	K	E	G	L	-	-	-	-	-	-	-	-	-	-	-	-	-	-	-	-	V	D	Y	Y	S	H	I	Y	D	G	P	W	D	S	Y	-	-	-	-	-	-	-	-	-	-	-	-	-	-
gi|472352700|ref|XP_004396024.1|:99-366/1-268	K	E	G	L	-	-	-	-	-	-	-	-	-	-	-	-	-	-	-	-	V	D	Y	Y	S	H	V	Y	D	G	P	W	D	S	Y	-	-	-	-	-	-	-	-	-	-	-	-	-	-
gi|641700533|ref|XP_008138816.1|:144-411/1-268	K	E	G	L	-	-	-	-	-	-	-	-	-	-	-	-	-	-	-	-	V	D	Y	Y	S	H	I	Y	D	G	P	W	E	S	Y	-	-	-	-	-	-	-	-	-	-	-	-	-	-
gi|426372295|ref|XP_004053061.1|:141-408/1-268	K	E	G	L	-	-	-	-	-	-	-	-	-	-	-	-	-	-	-	-	V	D	Y	Y	S	H	I	Y	D	G	P	W	D	S	Y	-	-	-	-	-	-	-	-	-	-	-	-	-	-
gi|586521790|ref|XP_006916914.1|:77-344/1-268	K	E	G	L	-	-	-	-	-	-	-	-	-	-	-	-	-	-	-	-	V	D	Y	Y	S	H	I	Y	D	G	P	W	E	S	Y	-	-	-	-	-	-	-	-	-	-	-	-	-	-
gi|699602471|ref|XP_009870523.1|:71-338/1-268	K	R	G	I	-	-	-	-	-	-	-	-	-	-	-	-	-	-	-	-	V	N	Y	F	S	H	N	F	D	G	P	W	D	T	Y	-	-	-	-	-	-	-	-	-	-	-	-	-	-
gi|297691649|ref|XP_002823189.1|:141-408/1-268	K	E	G	L	-	-	-	-	-	-	-	-	-	-	-	-	-	-	-	-	V	D	Y	Y	S	H	I	Y	D	G	P	W	D	S	Y	-	-	-	-	-	-	-	-	-	-	-	-	-	-
gi|564255726|ref|XP_006266833.1|:104-371/1-268	K	E	G	Q	-	-	-	-	-	-	-	-	-	-	-	-	-	-	-	-	V	D	Y	Y	S	H	N	Y	D	G	P	W	T	S	Y	-	-	-	-	-	-	-	-	-	-	-	-	-	-
gi|511891952|ref|XP_004765661.1|:77-344/1-268	K	E	G	L	-	-	-	-	-	-	-	-	-	-	-	-	-	-	-	-	V	D	Y	Y	S	H	I	Y	D	G	P	W	E	S	Y	-	-	-	-	-	-	-	-	-	-	-	-	-	-
gi|289063433|ref|NP_001165910.1|:140-407/1-268	K	E	G	L	-	-	-	-	-	-	-	-	-	-	-	-	-	-	-	-	V	D	Y	Y	S	H	I	Y	D	G	P	W	D	S	Y	-	-	-	-	-	-	-	-	-	-	-	-	-	-
gi|344267868|ref|XP_003405787.1|:99-366/1-268	K	E	G	L	-	-	-	-	-	-	-	-	-	-	-	-	-	-	-	-	V	D	Y	Y	S	H	I	Y	D	G	P	W	D	S	Y	-	-	-	-	-	-	-	-	-	-	-	-	-	-
gi|114645075|ref|XP_522366.2|:141-408/1-268	K	E	G	L	-	-	-	-	-	-	-	-	-	-	-	-	-	-	-	-	V	D	Y	Y	S	H	I	Y	D	G	P	W	D	S	Y	-	-	-	-	-	-	-	-	-	-	-	-	-	-
gi|604297684|gb|EYU17857.1|:3-214/1-212	S	K	E	R	-	-	-	-	-	-	-	-	-	-	-	-	-	-	-	-	V	D	Y	Q	G	-	-	-	-	Y	I	F	P	R	R	R	G	-	Q	V	P	D	A	-	-	-	-	-	-
gi|332206425|ref|XP_003252292.1|:100-367/1-268	K	E	G	L	-	-	-	-	-	-	-	-	-	-	-	-	-	-	-	-	V	D	Y	Y	S	H	I	Y	D	G	P	W	D	S	Y	-	-	-	-	-	-	-	-	-	-	-	-	-	-
gi|332206429|ref|XP_003252294.1|:78-345/1-268	K	E	G	L	-	-	-	-	-	-	-	-	-	-	-	-	-	-	-	-	V	D	Y	Y	S	H	I	Y	D	G	P	W	D	S	Y	-	-	-	-	-	-	-	-	-	-	-	-	-	-
gi|472352698|ref|XP_004396023.1|:140-407/1-268	K	E	G	L	-	-	-	-	-	-	-	-	-	-	-	-	-	-	-	-	V	D	Y	Y	S	H	V	Y	D	G	P	W	D	S	Y	-	-	-	-	-	-	-	-	-	-	-	-	-	-
gi|585174785|ref|XP_006739235.1|:77-344/1-268	K	E	G	L	-	-	-	-	-	-	-	-	-	-	-	-	-	-	-	-	V	D	Y	Y	S	H	V	Y	D	G	P	W	D	S	Y	-	-	-	-	-	-	-	-	-	-	-	-	-	-
gi|344267864|ref|XP_003405785.1|:142-409/1-268	K	E	G	L	-	-	-	-	-	-	-	-	-	-	-	-	-	-	-	-	V	D	Y	Y	S	H	I	Y	D	G	P	W	D	S	Y	-	-	-	-	-	-	-	-	-	-	-	-	-	-
gi|586521788|ref|XP_006916913.1|:99-366/1-268	K	E	G	L	-	-	-	-	-	-	-	-	-	-	-	-	-	-	-	-	V	D	Y	Y	S	H	I	Y	D	G	P	W	E	S	Y	-	-	-	-	-	-	-	-	-	-	-	-	-	-
gi|585174782|ref|XP_006739234.1|:99-366/1-268	K	E	G	L	-	-	-	-	-	-	-	-	-	-	-	-	-	-	-	-	V	D	Y	Y	S	H	V	Y	D	G	P	W	D	S	Y	-	-	-	-	-	-	-	-	-	-	-	-	-	-
gi|671023785|ref|XP_008702717.1|:142-409/1-268	K	E	G	L	-	-	-	-	-	-	-	-	-	-	-	-	-	-	-	-	V	D	Y	Y	S	H	I	Y	D	G	P	W	D	S	Y	-	-	-	-	-	-	-	-	-	-	-	-	-	-
gi|602707271|ref|XP_007463909.1|:84-347/1-264	K	E	G	L	-	-	-	-	-	-	-	-	-	-	-	-	-	-	-	-	V	D	Y	Y	S	H	I	C	D	G	P	G	D	S	Y	-	-	-	-	-	-	-	-	-	-	-	-	-	-
gi|514473176|ref|XP_005006565.1|:60-345/1-286	K	E	G	L	-	-	-	-	-	-	-	-	-	-	-	-	-	-	-	-	V	D	Y	Y	S	H	I	Y	D	G	P	W	D	S	Y	-	-	-	-	-	-	-	-	-	-	-	-	-	-
gi|704282424|ref|XP_010156932.1|:13-278/1-266	K	Q	G	V	-	-	-	-	-	-	-	-	-	-	-	-	-	-	-	-	V	N	Y	F	S	H	N	F	N	G	P	W	D	T	Y	-	-	-	-	-	-	-	-	-	-	-	-	-	-
gi|511891950|ref|XP_004765660.1|:99-366/1-268	K	E	G	L	-	-	-	-	-	-	-	-	-	-	-	-	-	-	-	-	V	D	Y	Y	S	H	I	Y	D	G	P	W	E	S	Y	-	-	-	-	-	-	-	-	-	-	-	-	-	-
gi|313214888|emb|CBY41115.1|:15-290/1-276	K	H	G	I	-	-	-	-	-	-	-	-	-	-	-	-	-	-	-	-	L	D	Y	K	G	Y	Y	-	-	P	K	Y	G	H	E	D	-	-	-	-	-	-	-	-	-	-	-	-	-
gi|679014562|gb|KFW11739.1|:13-280/1-268	K	Q	G	V	-	-	-	-	-	-	-	-	-	-	-	-	-	-	-	-	V	N	Y	F	S	H	N	F	N	G	P	W	D	T	Y	-	-	-	-	-	-	-	-	-	-	-	-	-	-
gi|431901408|gb|ELK08434.1|:142-409/1-268	K	E	G	L	-	-	-	-	-	-	-	-	-	-	-	-	-	-	-	-	V	D	Y	Y	S	H	I	Y	D	G	P	W	E	S	Y	-	-	-	-	-	-	-	-	-	-	-	-	-	-
gi|675676176|ref|XP_009001451.1|:198-465/1-268	K	E	G	L	-	-	-	-	-	-	-	-	-	-	-	-	-	-	-	-	V	D	Y	Y	S	Y	I	L	D	G	P	W	D	S	Y	-	-	-	-	-	-	-	-	-	-	-	-	-	-
gi|586521786|ref|XP_006916912.1|:140-407/1-268	K	E	G	L	-	-	-	-	-	-	-	-	-	-	-	-	-	-	-	-	V	D	Y	Y	S	H	I	Y	D	G	P	W	E	S	Y	-	-	-	-	-	-	-	-	-	-	-	-	-	-
gi|334349542|ref|XP_001376122.2|:140-411/1-272	K	E	G	L	-	-	-	-	-	-	-	-	-	-	-	-	-	-	-	-	V	D	Y	Y	S	H	N	Y	D	G	P	W	D	S	Y	-	-	-	-	-	-	-	-	-	-	-	-	-	-
gi|332206427|ref|XP_003252293.1|:141-408/1-268	K	E	G	L	-	-	-	-	-	-	-	-	-	-	-	-	-	-	-	-	V	D	Y	Y	S	H	I	Y	D	G	P	W	D	S	Y	-	-	-	-	-	-	-	-	-	-	-	-	-	-
gi|602707269|ref|XP_007463908.1|:108-371/1-264	K	E	G	L	-	-	-	-	-	-	-	-	-	-	-	-	-	-	-	-	V	D	Y	Y	S	H	I	C	D	G	P	G	D	S	Y	-	-	-	-	-	-	-	-	-	-	-	-	-	-
gi|513003404|ref|XP_004863188.1|:60-343/1-284	K	E	G	L	-	-	-	-	-	-	-	-	-	-	-	-	-	-	-	-	V	D	Y	Y	S	H	V	Y	D	G	P	W	D	S	Y	-	-	-	-	-	-	-	-	-	-	-	-	-	-
gi|585174780|ref|XP_006739233.1|:140-407/1-268	K	E	G	L	-	-	-	-	-	-	-	-	-	-	-	-	-	-	-	-	V	D	Y	Y	S	H	V	Y	D	G	P	W	D	S	Y	-	-	-	-	-	-	-	-	-	-	-	-	-	-
gi|511891948|ref|XP_004765659.1|:140-407/1-268	K	E	G	L	-	-	-	-	-	-	-	-	-	-	-	-	-	-	-	-	V	D	Y	Y	S	H	I	Y	D	G	P	W	E	S	Y	-	-	-	-	-	-	-	-	-	-	-	-	-	-
gi|511891946|ref|XP_004765658.1|:142-409/1-268	K	E	G	L	-	-	-	-	-	-	-	-	-	-	-	-	-	-	-	-	V	D	Y	Y	S	H	I	Y	D	G	P	W	E	S	Y	-	-	-	-	-	-	-	-	-	-	-	-	-	-
gi|348580253|ref|XP_003475893.1|:122-407/1-286	K	E	G	L	-	-	-	-	-	-	-	-	-	-	-	-	-	-	-	-	V	D	Y	Y	S	H	I	Y	D	G	P	W	D	S	Y	-	-	-	-	-	-	-	-	-	-	-	-	-	-
gi|602707267|ref|XP_007463907.1|:148-411/1-264	K	E	G	L	-	-	-	-	-	-	-	-	-	-	-	-	-	-	-	-	V	D	Y	Y	S	H	I	C	D	G	P	G	D	S	Y	-	-	-	-	-	-	-	-	-	-	-	-	-	-
gi|602707265|ref|XP_007463906.1|:149-412/1-264	K	E	G	L	-	-	-	-	-	-	-	-	-	-	-	-	-	-	-	-	V	D	Y	Y	S	H	I	C	D	G	P	G	D	S	Y	-	-	-	-	-	-	-	-	-	-	-	-	-	-
gi|532078287|ref|XP_005324920.1|:78-345/1-268	K	E	G	L	-	-	-	-	-	-	-	-	-	-	-	-	-	-	-	-	V	D	Y	Y	S	H	N	Y	D	G	P	W	D	S	Y	-	-	-	-	-	-	-	-	-	-	-	-	-	-
gi|530611385|ref|XP_005297297.1|:39-309/1-271	K	N	G	Q	-	-	-	-	-	-	-	-	-	-	-	-	-	-	-	-	I	N	Y	L	S	Y	S	Y	D	G	P	W	T	G	Y	-	-	-	-	-	-	-	-	-	-	-	-	-	-
gi|297262193|ref|XP_001097398.2|:100-367/1-268	K	E	G	L	-	-	-	-	-	-	-	-	-	-	-	-	-	-	-	-	V	D	Y	Y	S	H	I	Y	D	G	P	W	D	S	Y	-	-	-	-	-	-	-	-	-	-	-	-	-	-
gi|513003402|ref|XP_004863187.1|:122-405/1-284	K	E	G	L	-	-	-	-	-	-	-	-	-	-	-	-	-	-	-	-	V	D	Y	Y	S	H	V	Y	D	G	P	W	D	S	Y	-	-	-	-	-	-	-	-	-	-	-	-	-	-
gi|676272414|gb|KFO27256.1|:122-410/1-289	K	E	G	L	-	-	-	-	-	-	-	-	-	-	-	-	-	-	-	-	V	D	Y	Y	S	H	V	Y	D	G	P	W	E	S	Y	-	-	-	-	-	-	-	-	-	-	-	-	-	-
gi|109096291|ref|XP_001097705.1|:141-408/1-268	K	E	G	L	-	-	-	-	-	-	-	-	-	-	-	-	-	-	-	-	V	D	Y	Y	S	H	I	Y	D	G	P	W	D	S	Y	-	-	-	-	-	-	-	-	-	-	-	-	-	-
gi|532078283|ref|XP_005324918.1|:139-406/1-268	K	E	G	L	-	-	-	-	-	-	-	-	-	-	-	-	-	-	-	-	V	D	Y	Y	S	H	N	Y	D	G	P	W	D	S	Y	-	-	-	-	-	-	-	-	-	-	-	-	-	-
gi|291242143|ref|XP_002740967.1|:1-248/1-248	Q	A	G	F	-	-	-	-	-	-	-	-	-	-	-	-	-	-	-	-	A	N	Y	Y	G	W	M	S	D	I	-	-	-	-	E	-	-	-	-	-	-	-	-	-	-	-	-	-	-
gi|532078285|ref|XP_005324919.1|:140-407/1-268	K	E	G	L	-	-	-	-	-	-	-	-	-	-	-	-	-	-	-	-	V	D	Y	Y	S	H	N	Y	D	G	P	W	D	S	Y	-	-	-	-	-	-	-	-	-	-	-	-	-	-
gi|507684977|ref|XP_004711572.1|:140-406/1-267	K	E	G	L	-	-	-	-	-	-	-	-	-	-	-	-	-	-	-	-	L	D	Y	Y	S	H	V	Y	N	G	P	W	E	S	Y	-	-	-	-	-	-	-	-	-	-	-	-	-	-
gi|551570451|ref|XP_005771147.1|:16-251/1-236	R	C	G	H	-	-	-	-	-	-	-	-	-	-	-	-	-	-	-	-	L	D	Y	Q	G	-	-	-	-	Y	I	L	P	K	R	R	G	R	K	S	G	D	P	P	-	-	-	-	-
gi|533187369|ref|XP_005406667.1|:78-345/1-268	K	E	G	L	-	-	-	-	-	-	-	-	-	-	-	-	-	-	-	-	V	D	Y	Y	S	H	I	Y	D	G	P	W	D	S	Y	-	-	-	-	-	-	-	-	-	-	-	-	-	-
gi|731247302|ref|XP_010636684.1|:222-505/1-284	K	E	G	L	-	-	-	-	-	-	-	-	-	-	-	-	-	-	-	-	V	D	Y	Y	S	H	V	Y	D	G	P	W	E	S	Y	-	-	-	-	-	-	-	-	-	-	-	-	-	-
gi|354506733|ref|XP_003515414.1|:11-280/1-270	K	E	G	L	-	-	-	-	-	-	-	-	-	-	-	-	-	-	-	-	L	D	Y	Y	S	H	N	Y	D	G	P	W	D	S	Y	-	-	-	-	-	-	-	-	-	-	-	-	-	-
gi|674065299|ref|XP_008839540.1|:178-445/1-268	K	E	G	L	-	-	-	-	-	-	-	-	-	-	-	-	-	-	-	-	V	D	Y	Y	S	H	N	Y	D	G	P	W	D	S	Y	-	-	-	-	-	-	-	-	-	-	-	-	-	-
gi|533187367|ref|XP_005406666.1|:140-407/1-268	K	E	G	L	-	-	-	-	-	-	-	-	-	-	-	-	-	-	-	-	V	D	Y	Y	S	H	I	Y	D	G	P	W	D	S	Y	-	-	-	-	-	-	-	-	-	-	-	-	-	-
gi|676434170|ref|XP_009047139.1|:100-365/1-266	K	-	-	P	G	-	-	-	-	-	-	-	-	-	-	-	-	-	-	R	L	D	Y	T	G	W	V	S	Q	G	E	P	R	-	-	-	-	-	-	-	-	-	-	-	-	-	-	-	-
gi|545545750|ref|XP_005636986.1|:78-345/1-268	K	E	G	L	-	-	-	-	-	-	-	-	-	-	-	-	-	-	-	-	V	D	Y	Y	S	H	I	Y	D	G	P	W	D	S	Y	-	-	-	-	-	-	-	-	-	-	-	-	-	-
[truncated: 256 more rows]
[truncated: 130 more columns]
